# Supplementary material for: Highly Substituted Phenol Derivatives with Nitric Oxide Inhibitory Activities from the Deep-Sea-Derived Fungus Trichobotrys effuse FS524
Source: Mar Drugs. 2020 Feb 26;18(3):134. doi: 10.3390/md18030134 (PMC7143758; doi:10.3390/md18030134)
Supplement: Supplementary file 1 [file marinedrugs-18-00134-s001.zip]

Archive with 4 entries (3 files):
- Supplementary Files/Supporting Information.pdf
- Supplementary Files/X-ray crystallographic data of compound 1.cif
- Supplementary Files/X-ray crystallographic data of compound 2.cif
- Supplementary Files/
