# Supplementary material for: Highly Substituted Phenol Derivatives with Nitric Oxide Inhibitory Activities from the Deep-Sea-Derived Fungus Trichobotrys effuse FS524
Source: Mar Drugs. 2020 Feb 26;18(3):134. doi: 10.3390/md18030134 (PMC7143758; doi:10.3390/md18030134)
Supplement: Supplementary file 1 [file marinedrugs-18-00134-s001.zip › Supplementary Files/X-ray crystallographic data of compound 1.cif]

data_chenshanchong_x8-1_collect
_audit_creation_date               2019-12-16
_audit_creation_method
;
Olex2 1.2
(compiled 2018.05.29 svn.r3508 for OlexSys, GUI svn.r5506)
;
_shelxl_version_number             2013-2
_audit_contact_author_address      ?
_audit_contact_author_email        ?
_audit_contact_author_name         ''
_audit_contact_author_phone        ?
_publ_contact_author_id_orcid      ?
_chemical_name_common              ?
_chemical_name_systematic
;
 ?
;
_chemical_formula_moiety           'C23 H26 O8, 2(C3 H6 O)'
_chemical_formula_sum              'C29 H38 O10'
_chemical_formula_weight           546.59
_chemical_absolute_configuration   ad
_chemical_melting_point            ?
loop_
  _atom_type_symbol
  _atom_type_description
  _atom_type_scat_dispersion_real
  _atom_type_scat_dispersion_imag
  _atom_type_scat_source
 'C' 'C' 0.0181 0.0091 'International Tables Vol C Tables 4.2.6.8 and 6.1.1.4'
 'H' 'H' 0.0000 0.0000 'International Tables Vol C Tables 4.2.6.8 and 6.1.1.4'
 'O' 'O' 0.0492 0.0322 'International Tables Vol C Tables 4.2.6.8 and 6.1.1.4'

_shelx_space_group_comment
;
The symmetry employed for this shelxl refinement is uniquely defined
by the following loop, which should always be used as a source of
symmetry information in preference to the above space-group names.
They are only intended as comments.
;
_space_group_crystal_system        'monoclinic'
_space_group_IT_number             4
_space_group_name_H-M_alt          'P 1 21 1'
_space_group_name_Hall             'P 2yb'
loop_
  _space_group_symop_operation_xyz
 'x, y, z'
 '-x, y+1/2, -z'

_cell_length_a                     12.70640(10)
_cell_length_b                     7.79060(10)
_cell_length_c                     14.07730(10)
_cell_angle_alpha                  90
_cell_angle_beta                   99.0070(10)
_cell_angle_gamma                  90
_cell_volume                       1376.34(2)
_cell_formula_units_Z              2
_cell_measurement_reflns_used      12183
_cell_measurement_temperature      293(2)
_cell_measurement_theta_max        74.1230
_cell_measurement_theta_min        5.0950
_shelx_estimated_absorpt_T_max     ?
_shelx_estimated_absorpt_T_min     ?
_exptl_absorpt_coefficient_mu      0.824
_exptl_absorpt_correction_T_max    ?
_exptl_absorpt_correction_T_min    ?
_exptl_absorpt_correction_type     ?
_exptl_absorpt_process_details     ?
_exptl_crystal_colour              'clear colourless'
_exptl_crystal_colour_lustre       clear
_exptl_crystal_colour_primary      colourless
_exptl_crystal_density_diffrn      1.319
_exptl_crystal_density_meas        ?
_exptl_crystal_density_method      ?
_exptl_crystal_description         block
_exptl_crystal_F_000               584
_exptl_crystal_size_max            0.2
_exptl_crystal_size_mid            0.18
_exptl_crystal_size_min            0.10
_exptl_special_details
;
 ?
;
_exptl_transmission_factor_max     ?
_exptl_transmission_factor_min     ?
_diffrn_reflns_av_R_equivalents    0.0199
_diffrn_reflns_av_unetI/netI       0.0175
_diffrn_reflns_Laue_measured_fraction_full  0.999
_diffrn_reflns_Laue_measured_fraction_max  0.988
_diffrn_reflns_limit_h_max         15
_diffrn_reflns_limit_h_min         -15
_diffrn_reflns_limit_k_max         9
_diffrn_reflns_limit_k_min         -9
_diffrn_reflns_limit_l_max         17
_diffrn_reflns_limit_l_min         -15
_diffrn_reflns_number              13950
_diffrn_reflns_point_group_measured_fraction_full  0.997
_diffrn_reflns_point_group_measured_fraction_max  0.969
_diffrn_reflns_theta_full          67.684
_diffrn_reflns_theta_max           74.424
_diffrn_reflns_theta_min           4.361
_diffrn_ambient_temperature        293(2)
_diffrn_detector_area_resol_mean   ?
_diffrn_measured_fraction_theta_full  0.999
_diffrn_measured_fraction_theta_max  0.988
_diffrn_measurement_device_type    Diffraction
_diffrn_measurement_method         ?
_diffrn_radiation_type             CuK\a
_diffrn_radiation_wavelength       1.54184
_diffrn_source                     ?
_reflns_Friedel_coverage           0.822
_reflns_Friedel_fraction_full      0.994
_reflns_Friedel_fraction_max       0.947
_reflns_number_gt                  5392
_reflns_number_total               5450
_reflns_special_details
;
 Reflections were merged by SHELXL according to the crystal
 class for the calculation of statistics and refinement.
 
 _reflns_Friedel_fraction is defined as the number of unique
 Friedel pairs measured divided by the number that would be
 possible theoretically, ignoring centric projections and
 systematic absences.
;
_reflns_threshold_expression       'I > 2\s(I)'
_computing_cell_refinement         ?
_computing_data_collection         ?
_computing_data_reduction          ?
_computing_molecular_graphics      'Olex2 (Dolomanov et al., 2009)'
_computing_publication_material    'Olex2 (Dolomanov et al., 2009)'
_computing_structure_refinement    'ShelXL (Sheldrick, 2015)'
_computing_structure_solution      'ShelXS (Sheldrick, 2008)'
_refine_diff_density_max           0.409
_refine_diff_density_min           -0.492
_refine_diff_density_rms           0.055
_refine_ls_abs_structure_details
;
 Flack x determined using 2411 quotients [(I+)-(I-)]/[(I+)+(I-)]
 (Parsons and Flack (2004), Acta Cryst. A60, s61).
;
_refine_ls_abs_structure_Flack     -0.02(4)
_refine_ls_extinction_coef         .
_refine_ls_extinction_method       none
_refine_ls_goodness_of_fit_ref     1.031
_refine_ls_hydrogen_treatment      constr
_refine_ls_matrix_type             full
_refine_ls_number_parameters       363
_refine_ls_number_reflns           5450
_refine_ls_number_restraints       1
_refine_ls_R_factor_all            0.0445
_refine_ls_R_factor_gt             0.0443
_refine_ls_restrained_S_all        1.031
_refine_ls_shift/su_max            0.001
_refine_ls_shift/su_mean           0.000
_refine_ls_structure_factor_coef   Fsqd
_refine_ls_weighting_details
;
 w=1/[\s^2^(Fo^2^)+(0.0729P)^2^+0.5894P]
 where P=(Fo^2^+2Fc^2^)/3
;
_refine_ls_weighting_scheme        calc
_refine_ls_wR_factor_gt            0.1210
_refine_ls_wR_factor_ref           0.1213
_refine_special_details
;
 ?
;
_olex2_refinement_description
;
1. Others
 Fixed Uiso: H2(0.039) H3(0.043) H5(0.056) H6(0.08) H8(0.133) H4(0.027)
 H5A(0.028) H5B(0.028) H7A(0.032) H7B(0.032) H8A(0.059) H8B(0.059) H8C(0.059)
 H10A(0.031) H10B(0.031) H11(0.033) H14A(0.053) H14B(0.053) H15A(0.111)
 H15B(0.111) H15C(0.111) H17(0.023) H19(0.043) H20(0.065) H22(0.071) H23(0.043)
 H24A(0.084) H24B(0.084) H24C(0.084) H26A(0.096) H26B(0.096) H26C(0.096)
 H27A(0.115) H27B(0.115) H27C(0.115) H29A(0.074) H29B(0.074) H29C(0.074)
 Fixed X: H2(0.012) H3(0.0873) H5(0.337) H6(0.3648) H8(-0.2528) H4(0.0644)
 H5A(0.2253) H5B(0.2891) H7A(0.2659) H7B(0.2152) H8A(0.1703) H8B(0.1202)
 H8C(0.2427) H10A(0.4743) H10B(0.396) H11(0.4774) H14A(0.5616) H14B(0.4938)
 H15A(0.5064) H15B(0.433) H15C(0.5572) H17(0.1775) H19(0.0958) H20(-0.0621)
 H22(-0.1562) H23(0.0031) H24A(-0.1537) H24B(-0.0869) H24C(-0.1054) H26A(-
 0.1967) H26B(-0.1691) H26C(-0.2877) H27A(-0.4156) H27B(-0.5239) H27C(-0.4166)
 H29A(-0.311) H29B(-0.3803) H29C(-0.344)
 Fixed Y: H2(-0.0734) H3(0.1853) H5(-0.4755) H6(-0.7266) H8(-0.4589)
 H4(0.0269) H5A(0.0859) H5B(0.001) H7A(-0.2164) H7B(-0.0858) H8A(-0.4414) H8B(-
 0.3104) H8C(-0.3491) H10A(-0.2916) H10B(-0.1935) H11(-0.4467) H14A(-0.6342)
 H14B(-0.5632) H15A(-0.9127) H15B(-0.8445) H15C(-0.832) H17(-0.5737) H19(-
 0.3197) H20(-0.3459) H22(-0.7123) H23(-0.6889) H24A(-0.0504) H24B(-0.2087)
 H24C(-0.0525) H26A(-0.293) H26B(-0.4233) H26C(-0.3988) H27A(-0.1352) H27B(-
 0.2324) H27C(-0.3206) H29A(-0.1721) H29B(-0.0869) H29C(0.0215)
 Fixed Z: H2(-0.4786) H3(-0.534) H5(-1.0707) H6(-1.0141) H8(-1.0201) H4(-
 0.6569) H5A(-0.7034) H5B(-0.6108) H7A(-0.497) H7B(-0.4327) H8A(-0.4382) H8B(-
 0.3735) H8C(-0.3529) H10A(-0.8341) H10B(-0.913) H11(-0.9721) H14A(-0.8406)
 H14B(-0.7655) H15A(-0.8143) H15B(-0.7429) H15C(-0.7158) H17(-0.7138) H19(-
 0.9246) H20(-1.0293) H22(-0.8641) H23(-0.7575) H24A(-0.8629) H24B(-0.819)
 H24C(-0.7534) H26A(-0.6486) H26B(-0.7259) H26C(-0.7105) H27A(-0.6412) H27B(-
 0.6427) H27C(-0.598) H29A(-0.4528) H29B(-0.3828) H29C(-0.4657)
;
_atom_sites_solution_hydrogens     geom
_atom_sites_solution_primary       direct
_atom_sites_solution_secondary     ?
loop_
  _atom_site_label
  _atom_site_type_symbol
  _atom_site_fract_x
  _atom_site_fract_y
  _atom_site_fract_z
  _atom_site_U_iso_or_equiv
  _atom_site_adp_type
  _atom_site_occupancy
  _atom_site_site_symmetry_order
  _atom_site_calc_flag
  _atom_site_refinement_flags_posn
  _atom_site_refinement_flags_adp
  _atom_site_refinement_flags_occupancy
  _atom_site_disorder_assembly
  _atom_site_disorder_group
 O1 O 0.04057(14) -0.4312(2) -0.61346(12) 0.0232(4) Uani 1 1 d . . . . .
 O2 O 0.00982(15) -0.1491(2) -0.51932(13) 0.0260(4) Uani 1 1 d . . . . .
 H2 H 0.0120 -0.0734 -0.4786 0.039 Uiso 1 1 calc GR . . . .
 O3 O 0.14453(15) 0.1513(3) -0.54673(15) 0.0285(4) Uani 1 1 d . . . . .
 H3 H 0.0873 0.1853 -0.5340 0.043 Uiso 1 1 calc GR . . . .
 O4 O 0.29715(14) -0.1696(2) -0.77501(13) 0.0234(4) Uani 1 1 d . . . . .
 O5 O 0.32375(17) -0.4270(3) -1.02224(14) 0.0370(5) Uani 1 1 d . . . . .
 H5 H 0.3370 -0.4755 -1.0707 0.056 Uiso 1 1 calc GR . . . .
 O6 O 0.3998(2) -0.7562(3) -0.9628(2) 0.0533(7) Uani 1 1 d . . . . .
 H6 H 0.3648 -0.7266 -1.0141 0.080 Uiso 1 1 calc GR . . . .
 O7 O 0.24456(15) -0.7556(2) -0.85341(13) 0.0251(4) Uani 1 1 d . . . . .
 O8 O -0.2196(2) -0.5496(6) -1.0162(3) 0.0884(14) Uani 1 1 d . . . . .
 H8 H -0.2528 -0.4589 -1.0201 0.133 Uiso 1 1 calc GR . . . .
 C1 C 0.16783(19) -0.3137(3) -0.69775(17) 0.0193(5) Uani 1 1 d . . . . .
 C2 C 0.10045(19) -0.3108(3) -0.62224(17) 0.0189(5) Uani 1 1 d . . . . .
 C3 C 0.1099(2) -0.1584(3) -0.55279(17) 0.0209(5) Uani 1 1 d . . . . .
 C4 C 0.1273(2) 0.0062(3) -0.60837(18) 0.0228(5) Uani 1 1 d . . . . .
 H4 H 0.0644 0.0269 -0.6569 0.027 Uiso 1 1 calc R . . . .
 C5 C 0.2252(2) -0.0081(3) -0.65826(19) 0.0232(5) Uani 1 1 d . . . . .
 H5A H 0.2253 0.0859 -0.7034 0.028 Uiso 1 1 calc R . . . .
 H5B H 0.2891 0.0010 -0.6108 0.028 Uiso 1 1 calc R . . . .
 C6 C 0.2263(2) -0.1747(3) -0.71053(17) 0.0206(5) Uani 1 1 d . . . . .
 C7 C 0.2020(2) -0.1905(4) -0.46992(18) 0.0266(5) Uani 1 1 d . . . . .
 H7A H 0.2659 -0.2164 -0.4970 0.032 Uiso 1 1 calc R . . . .
 H7B H 0.2152 -0.0858 -0.4327 0.032 Uiso 1 1 calc R . . . .
 C8 C 0.1819(3) -0.3365(5) -0.4023(2) 0.0391(7) Uani 1 1 d . . . . .
 H8A H 0.1703 -0.4414 -0.4382 0.059 Uiso 1 1 calc GR . . . .
 H8B H 0.1202 -0.3104 -0.3735 0.059 Uiso 1 1 calc GR . . . .
 H8C H 0.2427 -0.3491 -0.3529 0.059 Uiso 1 1 calc GR . . . .
 C9 C 0.3189(2) -0.3215(3) -0.81822(18) 0.0224(5) Uani 1 1 d . . . . .
 C10 C 0.4067(2) -0.2996(3) -0.8767(2) 0.0257(6) Uani 1 1 d . . . . .
 H10A H 0.4743 -0.2916 -0.8341 0.031 Uiso 1 1 calc R . . . .
 H10B H 0.3960 -0.1935 -0.9130 0.031 Uiso 1 1 calc R . . . .
 C11 C 0.4103(2) -0.4501(4) -0.94619(19) 0.0276(6) Uani 1 1 d . . . . .
 H11 H 0.4774 -0.4467 -0.9721 0.033 Uiso 1 1 calc R . . . .
 C12 C 0.4011(2) -0.6223(4) -0.8954(2) 0.0304(6) Uani 1 1 d . . . . .
 C13 C 0.2976(2) -0.6234(3) -0.85243(18) 0.0226(5) Uani 1 1 d . . . . .
 C14 C 0.4960(2) -0.6501(5) -0.8145(3) 0.0442(8) Uani 1 1 d . . . . .
 H14A H 0.5616 -0.6342 -0.8406 0.053 Uiso 1 1 calc R . . . .
 H14B H 0.4938 -0.5632 -0.7655 0.053 Uiso 1 1 calc R . . . .
 C15 C 0.4984(3) -0.8260(7) -0.7675(5) 0.0740(15) Uani 1 1 d . . . . .
 H15A H 0.5064 -0.9127 -0.8143 0.111 Uiso 1 1 calc GR . . . .
 H15B H 0.4330 -0.8445 -0.7429 0.111 Uiso 1 1 calc GR . . . .
 H15C H 0.5572 -0.8320 -0.7158 0.111 Uiso 1 1 calc GR . . . .
 C16 C 0.26576(19) -0.4670(3) -0.80808(17) 0.0203(5) Uani 1 1 d . . . . .
 C17 C 0.16931(19) -0.4750(3) -0.75740(17) 0.0190(5) Uani 1 1 d . . . . .
 H17 H 0.1775 -0.5737 -0.7138 0.023 Uiso 1 1 calc R . . . .
 C18 C 0.06625(19) -0.4980(3) -0.82822(18) 0.0227(5) Uani 1 1 d . . . . .
 C19 C 0.0451(2) -0.3985(4) -0.9113(2) 0.0355(7) Uani 1 1 d . . . . .
 H19 H 0.0958 -0.3197 -0.9246 0.043 Uiso 1 1 calc R . . . .
 C20 C -0.0498(3) -0.4142(6) -0.9745(3) 0.0543(10) Uani 1 1 d . . . . .
 H20 H -0.0621 -0.3459 -1.0293 0.065 Uiso 1 1 calc R . . . .
 C21 C -0.1243(3) -0.5284(6) -0.9567(3) 0.0601(13) Uani 1 1 d . . . . .
 C22 C -0.1052(3) -0.6326(5) -0.8757(4) 0.0592(12) Uani 1 1 d . . . . .
 H22 H -0.1562 -0.7123 -0.8641 0.071 Uiso 1 1 calc R . . . .
 C23 C -0.0096(2) -0.6182(4) -0.8113(3) 0.0361(7) Uani 1 1 d . . . . .
 H23 H 0.0031 -0.6889 -0.7575 0.043 Uiso 1 1 calc R . . . .
 O9 O -0.3205(2) -0.1590(7) -0.8229(2) 0.0913(15) Uani 1 1 d . . . . .
 C24 C -0.1366(3) -0.1215(6) -0.8070(3) 0.0558(10) Uani 1 1 d . . . . .
 H24A H -0.1537 -0.0504 -0.8629 0.084 Uiso 1 1 calc GR . . . .
 H24B H -0.0869 -0.2087 -0.8190 0.084 Uiso 1 1 calc GR . . . .
 H24C H -0.1054 -0.0525 -0.7534 0.084 Uiso 1 1 calc GR . . . .
 C25 C -0.2342(3) -0.2029(5) -0.7848(2) 0.0420(8) Uani 1 1 d . . . . .
 C26 C -0.2207(4) -0.3419(7) -0.7108(3) 0.0640(12) Uani 1 1 d . . . . .
 H26A H -0.1967 -0.2930 -0.6486 0.096 Uiso 1 1 calc GR . . . .
 H26B H -0.1691 -0.4233 -0.7259 0.096 Uiso 1 1 calc GR . . . .
 H26C H -0.2877 -0.3988 -0.7105 0.096 Uiso 1 1 calc GR . . . .
 O10 O -0.5494(3) -0.1288(9) -0.4876(3) 0.1123(18) Uani 1 1 d . . . . .
 C27 C -0.4542(4) -0.2134(9) -0.6067(3) 0.0767(15) Uani 1 1 d . . . . .
 H27A H -0.4156 -0.1352 -0.6412 0.115 Uiso 1 1 calc GR . . . .
 H27B H -0.5239 -0.2324 -0.6427 0.115 Uiso 1 1 calc GR . . . .
 H27C H -0.4166 -0.3206 -0.5980 0.115 Uiso 1 1 calc GR . . . .
 C28 C -0.4642(3) -0.1405(7) -0.5127(3) 0.0559(10) Uani 1 1 d . . . . .
 C29 C -0.3663(3) -0.0901(5) -0.4478(3) 0.0493(9) Uani 1 1 d . . . . .
 H29A H -0.3110 -0.1721 -0.4528 0.074 Uiso 1 1 calc GR . . . .
 H29B H -0.3803 -0.0869 -0.3828 0.074 Uiso 1 1 calc GR . . . .
 H29C H -0.3440 0.0215 -0.4657 0.074 Uiso 1 1 calc GR . . . .

loop_
  _atom_site_aniso_label
  _atom_site_aniso_U_11
  _atom_site_aniso_U_22
  _atom_site_aniso_U_33
  _atom_site_aniso_U_23
  _atom_site_aniso_U_13
  _atom_site_aniso_U_12
 O1 0.0297(9) 0.0196(8) 0.0226(8) 0.0011(7) 0.0112(7) -0.0037(7)
 O2 0.0292(9) 0.0233(9) 0.0290(10) -0.0065(8) 0.0156(7) -0.0033(7)
 O3 0.0287(9) 0.0229(9) 0.0369(10) -0.0108(8) 0.0143(8) -0.0021(7)
 O4 0.0273(9) 0.0215(9) 0.0239(8) -0.0020(7) 0.0123(7) -0.0051(7)
 O5 0.0395(11) 0.0495(13) 0.0227(9) -0.0047(9) 0.0069(8) -0.0011(10)
 O6 0.0678(18) 0.0360(13) 0.0682(17) -0.0186(12) 0.0481(15) -0.0005(12)
 O7 0.0269(9) 0.0222(9) 0.0276(9) -0.0037(7) 0.0083(7) 0.0002(7)
 O8 0.0376(14) 0.116(3) 0.098(2) -0.073(2) -0.0322(15) 0.0214(16)
 C1 0.0217(11) 0.0202(12) 0.0170(11) -0.0009(9) 0.0056(9) 0.0009(9)
 C2 0.0211(11) 0.0179(12) 0.0178(11) 0.0016(9) 0.0038(8) -0.0003(9)
 C3 0.0235(11) 0.0217(12) 0.0195(11) -0.0036(10) 0.0090(9) -0.0024(10)
 C4 0.0254(12) 0.0207(12) 0.0229(11) -0.0032(10) 0.0061(10) -0.0002(10)
 C5 0.0280(12) 0.0197(12) 0.0236(11) -0.0021(10) 0.0091(10) -0.0040(10)
 C6 0.0220(11) 0.0226(12) 0.0183(10) 0.0001(10) 0.0070(9) 0.0006(10)
 C7 0.0312(13) 0.0275(13) 0.0205(11) -0.0030(10) 0.0017(10) -0.0038(11)
 C8 0.0407(16) 0.0484(18) 0.0271(14) 0.0100(13) 0.0015(12) -0.0038(14)
 C9 0.0233(11) 0.0235(13) 0.0212(11) -0.0025(10) 0.0060(9) 0.0011(10)
 C10 0.0254(12) 0.0255(13) 0.0284(13) -0.0038(11) 0.0115(10) -0.0035(10)
 C11 0.0275(12) 0.0312(15) 0.0265(13) -0.0024(11) 0.0119(10) 0.0010(11)
 C12 0.0289(13) 0.0286(14) 0.0375(15) -0.0045(11) 0.0169(11) 0.0036(11)
 C13 0.0232(12) 0.0239(13) 0.0212(11) -0.0005(9) 0.0053(9) 0.0007(10)
 C14 0.0245(13) 0.0418(18) 0.067(2) 0.0155(17) 0.0107(14) 0.0041(13)
 C15 0.040(2) 0.061(3) 0.121(4) 0.039(3) 0.011(2) 0.0107(19)
 C16 0.0211(11) 0.0234(12) 0.0170(10) -0.0018(9) 0.0053(9) 0.0003(9)
 C17 0.0216(11) 0.0172(11) 0.0190(11) 0.0006(9) 0.0058(9) -0.0002(9)
 C18 0.0216(11) 0.0240(12) 0.0237(12) -0.0072(10) 0.0070(9) -0.0001(9)
 C19 0.0343(15) 0.0460(18) 0.0249(12) 0.0006(12) 0.0001(11) 0.0080(13)
 C20 0.0419(19) 0.083(3) 0.0333(16) -0.0184(18) -0.0095(14) 0.021(2)
 C21 0.0345(18) 0.080(3) 0.058(2) -0.046(2) -0.0179(16) 0.0228(19)
 C22 0.0253(15) 0.050(2) 0.103(3) -0.044(2) 0.0123(18) -0.0127(15)
 C23 0.0297(14) 0.0285(14) 0.0517(18) -0.0088(13) 0.0111(13) -0.0069(12)
 O9 0.0418(15) 0.169(4) 0.0636(18) 0.071(2) 0.0106(13) 0.022(2)
 C24 0.0443(19) 0.053(2) 0.068(2) -0.017(2) 0.0002(17) -0.0017(17)
 C25 0.0400(16) 0.057(2) 0.0291(14) 0.0003(14) 0.0051(12) 0.0144(15)
 C26 0.067(3) 0.080(3) 0.045(2) 0.019(2) 0.0067(18) 0.024(2)
 O10 0.0365(16) 0.206(5) 0.096(3) -0.045(3) 0.0137(16) -0.021(2)
 C27 0.072(3) 0.107(4) 0.049(2) -0.008(3) 0.002(2) -0.008(3)
 C28 0.0329(17) 0.081(3) 0.053(2) -0.011(2) 0.0031(15) -0.0100(19)
 C29 0.0354(17) 0.052(2) 0.058(2) -0.0066(17) -0.0005(15) -0.0021(15)

_geom_special_details
;
 All esds (except the esd in the dihedral angle between two l.s. planes)
 are estimated using the full covariance matrix.  The cell esds are taken
 into account individually in the estimation of esds in distances, angles
 and torsion angles; correlations between esds in cell parameters are only
 used when they are defined by crystal symmetry.  An approximate (isotropic)
 treatment of cell esds is used for estimating esds involving l.s. planes.
;
loop_
  _geom_bond_atom_site_label_1
  _geom_bond_atom_site_label_2
  _geom_bond_distance
  _geom_bond_site_symmetry_2
  _geom_bond_publ_flag
 O1 C2 1.226(3) . ?
 O2 C3 1.425(3) . ?
 O3 C4 1.421(3) . ?
 O4 C6 1.375(3) . ?
 O4 C9 1.379(3) . ?
 O5 C11 1.421(3) . ?
 O6 C12 1.408(4) . ?
 O7 C13 1.230(3) . ?
 O8 C21 1.370(4) . ?
 C1 C2 1.466(3) . ?
 C1 C6 1.341(4) . ?
 C1 C17 1.513(3) . ?
 C2 C3 1.530(3) . ?
 C3 C4 1.537(3) . ?
 C3 C7 1.538(3) . ?
 C4 C5 1.525(3) . ?
 C5 C6 1.493(3) . ?
 C7 C8 1.530(4) . ?
 C9 C10 1.496(3) . ?
 C9 C16 1.338(4) . ?
 C10 C11 1.532(4) . ?
 C11 C12 1.534(4) . ?
 C12 C13 1.531(3) . ?
 C12 C14 1.539(4) . ?
 C13 C16 1.455(3) . ?
 C14 C15 1.519(5) . ?
 C16 C17 1.513(3) . ?
 C17 C18 1.527(3) . ?
 C18 C19 1.394(4) . ?
 C18 C23 1.391(4) . ?
 C19 C20 1.388(4) . ?
 C20 C21 1.351(7) . ?
 C21 C22 1.391(7) . ?
 C22 C23 1.401(5) . ?
 O9 C25 1.192(4) . ?
 C24 C25 1.470(6) . ?
 C25 C26 1.493(5) . ?
 O10 C28 1.193(5) . ?
 C27 C28 1.464(6) . ?
 C28 C29 1.476(5) . ?

loop_
  _geom_angle_atom_site_label_1
  _geom_angle_atom_site_label_2
  _geom_angle_atom_site_label_3
  _geom_angle
  _geom_angle_site_symmetry_1
  _geom_angle_site_symmetry_3
  _geom_angle_publ_flag
 C6 O4 C9 117.6(2) . . ?
 C2 C1 C17 118.3(2) . . ?
 C6 C1 C2 118.9(2) . . ?
 C6 C1 C17 122.7(2) . . ?
 O1 C2 C1 120.2(2) . . ?
 O1 C2 C3 121.1(2) . . ?
 C1 C2 C3 118.6(2) . . ?
 O2 C3 C2 105.44(19) . . ?
 O2 C3 C4 109.5(2) . . ?
 O2 C3 C7 111.7(2) . . ?
 C2 C3 C4 108.97(18) . . ?
 C2 C3 C7 109.4(2) . . ?
 C4 C3 C7 111.6(2) . . ?
 O3 C4 C3 111.95(19) . . ?
 O3 C4 C5 106.3(2) . . ?
 C5 C4 C3 111.5(2) . . ?
 C6 C5 C4 111.2(2) . . ?
 O4 C6 C5 110.9(2) . . ?
 C1 C6 O4 123.1(2) . . ?
 C1 C6 C5 126.0(2) . . ?
 C8 C7 C3 114.3(2) . . ?
 O4 C9 C10 111.3(2) . . ?
 C16 C9 O4 122.7(2) . . ?
 C16 C9 C10 126.0(2) . . ?
 C9 C10 C11 111.3(2) . . ?
 O5 C11 C10 106.7(2) . . ?
 O5 C11 C12 110.9(2) . . ?
 C10 C11 C12 111.1(2) . . ?
 O6 C12 C11 109.1(2) . . ?
 O6 C12 C13 110.0(2) . . ?
 O6 C12 C14 108.6(3) . . ?
 C11 C12 C14 111.1(2) . . ?
 C13 C12 C11 108.8(2) . . ?
 C13 C12 C14 109.2(2) . . ?
 O7 C13 C12 120.2(2) . . ?
 O7 C13 C16 121.2(2) . . ?
 C16 C13 C12 118.6(2) . . ?
 C15 C14 C12 114.1(3) . . ?
 C9 C16 C13 119.0(2) . . ?
 C9 C16 C17 123.0(2) . . ?
 C13 C16 C17 117.9(2) . . ?
 C1 C17 C18 112.1(2) . . ?
 C16 C17 C1 108.0(2) . . ?
 C16 C17 C18 111.85(19) . . ?
 C19 C18 C17 121.0(2) . . ?
 C23 C18 C17 120.9(2) . . ?
 C23 C18 C19 118.1(3) . . ?
 C20 C19 C18 121.5(3) . . ?
 C21 C20 C19 120.2(4) . . ?
 O8 C21 C22 117.1(5) . . ?
 C20 C21 O8 123.0(5) . . ?
 C20 C21 C22 119.9(3) . . ?
 C21 C22 C23 120.4(4) . . ?
 C18 C23 C22 119.8(3) . . ?
 O9 C25 C24 121.8(4) . . ?
 O9 C25 C26 121.3(4) . . ?
 C24 C25 C26 116.9(3) . . ?
 O10 C28 C27 120.5(4) . . ?
 O10 C28 C29 120.8(4) . . ?
 C27 C28 C29 118.6(4) . . ?

loop_
  _refln_index_h
  _refln_index_k
  _refln_index_l
  _refln_F_squared_meas
  _refln_F_squared_sigma
 0 0 -2 545.49 7.93
 0 0 2 561.23 8.21
 0 0 2 567.4 7.93
 0 0 -3 3085.01 45.07
 0 0 -3 3129.76 44.62
 0 0 3 3117.46 45.08
 0 0 4 451.68 7.15
 0 0 -4 441.36 7.12
 0 0 4 442.72 6.49
 0 0 -4 435.68 6.51
 0 0 -5 1631.71 24.72
 0 0 5 1669.84 24.76
 0 0 -5 1688.35 23.87
 0 0 -6 1072.2 15.31
 0 0 -6 1080.85 16.07
 0 0 6 1055.5 16.51
 0 0 7 3.12 0.53
 0 0 7 2.55 0.38
 0 0 7 2.82 0.38
 0 0 8 3.48 0.6
 0 0 8 3.56 0.48
 0 0 8 4.24 0.47
 0 0 9 265.14 4.89
 0 0 9 251.89 4.95
 0 0 10 76.02 2.19
 0 0 10 76.37 2.31
 0 0 10 74.35 2.26
 0 0 11 3.79 0.65
 0 0 11 3.95 0.62
 0 0 12 250.58 5.26
 0 0 12 243 5.03
 0 0 13 52.37 1.91
 0 0 -13 48.38 1.86
 0 0 14 135.68 3.46
 0 0 14 127.38 3.15
 0 0 15 10.13 0.87
 0 0 15 9.24 0.71
 0 0 16 8.37 0.7
 0 0 16 7.51 0.51
 0 0 17 0.19 0.25
 0 1 0 3.17 0.37
 0 -1 0 2.48 0.23
 0 -1 1 2007.71 27.63
 0 -1 1 1942.43 27.67
 0 1 -1 1961.79 27.64
 0 -1 -1 1999.11 28.03
 0 1 -1 1972.12 27.66
 0 -1 -2 2953.01 42.69
 0 1 -2 3064.7 42.28
 0 1 -2 3169.26 43.29
 0 1 2 3104.76 42.7
 0 1 -2 2938.32 42.55
 0 1 3 1235.87 16.37
 0 1 -3 1267.35 17.12
 0 1 -3 1133.91 16.42
 0 -1 -3 1131.9 16.32
 0 1 4 85.04 2.07
 0 1 -4 81.83 2.01
 0 1 4 86.1 1.9
 0 1 -4 83.17 2.32
 0 -1 -4 82.63 1.86
 0 1 5 94.33 2.11
 0 -1 -5 95.26 2.14
 0 1 -5 94.59 2.67
 0 1 -5 96.42 2.38
 0 1 5 94.09 2.42
 0 -1 -6 259.85 4.68
 0 1 6 275.51 4.75
 0 1 6 263.67 5.28
 0 1 -6 262.17 5.14
 0 1 -6 267.59 5.54
 0 1 7 131.9 3.47
 0 1 7 136.44 2.8
 0 1 -7 132.94 3.37
 0 -1 7 124.75 2.6
 0 -1 7 129.87 2.71
 0 -1 7 128.26 2.76
 0 -1 -7 129.55 2.77
 0 1 7 131.34 2.72
 0 -1 -8 125.43 2.88
 0 1 8 126.45 2.82
 0 1 8 124.64 2.66
 0 -1 8 122.53 2.67
 0 -1 8 127.09 2.88
 0 1 8 129.56 2.86
 0 -1 8 124.6 2.81
 0 1 -8 124.25 3.47
 0 1 -8 129.4 3.58
 0 1 8 128.31 3.64
 0 1 9 410.54 7.07
 0 -1 9 403.04 6.83
 0 -1 9 404 7.05
 0 1 9 400.8 6.73
 0 1 9 407.64 7.07
 0 -1 -9 395.1 7.08
 0 -1 -10 223.67 4.6
 0 -1 10 214.68 4.34
 0 1 10 223.05 4.61
 0 1 10 231.91 4.63
 0 -1 10 212.95 4.55
 0 -1 11 166.43 3.69
 0 -1 11 168.92 3.95
 0 1 11 170.07 3.88
 0 -1 -11 162.57 3.8
 0 1 12 2.04 0.56
 0 -1 -12 2.44 0.67
 0 -1 12 2.17 0.6
 0 -1 12 2.81 0.52
 0 -1 13 17.14 1.03
 0 -1 -13 15.84 1.16
 0 1 13 19.17 1.19
 0 -1 13 19.44 1.26
 0 -1 14 13.82 0.88
 0 -1 -14 16.19 1.07
 0 1 14 16.78 1.05
 0 -1 14 14.97 1.09
 0 -1 15 99.42 2.65
 0 1 15 94.34 2.47
 0 1 16 52.85 1.52
 0 -1 16 61.06 1.75
 0 -1 17 16.97 0.69
 0 2 0 1430.54 20.99
 0 -2 0 1449.52 20.52
 0 -2 0 1433.98 20.99
 0 -2 1 581.24 8.07
 0 -2 -1 504.3 8.56
 0 -2 -1 493.09 8.9
 0 -2 1 553.78 8.41
 0 2 -1 566.25 8.44
 0 2 -2 344.28 5.36
 0 -2 -2 335.1 5.93
 0 2 -2 346.33 5.4
 0 -2 2 351.29 5.39
 0 2 -3 6809.85 96.83
 0 -2 -3 7110.91 97.52
 0 -2 -3 6908.9 97.59
 0 2 -3 6914.87 97.14
 0 2 3 7030.41 97.55
 0 2 -4 429.22 8.05
 0 2 -4 397.66 6.01
 0 -2 -4 406.38 6.97
 0 -2 -4 410.34 6.64
 0 2 -4 413.43 7.01
 0 2 4 413.98 7.01
 0 2 -4 431.93 6.81
 0 -2 -5 500.92 8.58
 0 2 -5 537.59 8.76
 0 2 5 531.11 8.69
 0 2 -5 550.4 8.61
 0 -2 -5 498.48 7.81
 0 2 -5 561.11 9.98
 0 2 5 486.88 8.8
 0 2 6 585.35 10.36
 0 2 6 619.8 10.04
 0 2 6 602.81 9.48
 0 -2 -6 605.41 10.02
 0 2 6 618.28 9.48
 0 2 -6 634.77 10.2
 0 -2 -6 602.97 9.67
 0 -2 6 586.65 9.34
 0 2 -6 611.33 10.25
 0 -2 7 228.9 4.29
 0 2 7 239.24 4.83
 0 2 7 230.65 4.22
 0 2 7 233.92 5.31
 0 2 7 248.35 4.43
 0 -2 -7 233.27 4.78
 0 -2 -7 241.36 4.62
 0 2 -7 240.48 5.11
 0 2 -7 229.03 5.08
 0 2 7 237.91 4.24
 0 -2 7 228.17 4.12
 0 2 8 3.03 0.45
 0 -2 8 2.73 0.45
 0 -2 -8 3.76 0.57
 0 -2 8 3.07 0.4
 0 2 9 50.69 1.7
 0 -2 9 48.09 1.53
 0 -2 9 50.39 1.73
 0 -2 -9 51.23 1.88
 0 2 10 2.06 0.5
 0 2 10 3.32 0.51
 0 -2 -10 2.83 0.67
 0 -2 10 2.05 0.51
 0 -2 10 2.45 0.44
 0 -2 -10 2.26 0.59
 0 2 10 2.36 0.56
 0 2 11 22.48 1.15
 0 -2 -11 23.05 1.45
 0 -2 11 25.79 1.18
 0 -2 11 27.15 1.38
 0 -2 -11 22 1.31
 0 2 11 22.64 1.34
 0 -2 -12 86.15 2.83
 0 -2 12 89.08 2.67
 0 -2 -12 85.7 2.66
 0 2 12 86.9 2.69
 0 -2 12 84 2.31
 0 2 12 90.17 2.72
 0 2 13 85.62 2.59
 0 2 13 78.63 2.5
 0 -2 -13 75.82 2.61
 0 -2 13 85.75 2.58
 0 -2 -13 73.97 2.34
 0 -2 14 116.41 3.03
 0 -2 -14 109.53 3.07
 0 2 14 119.06 3.07
 0 2 14 113.11 2.97
 0 2 15 1.44 0.5
 0 2 15 1.29 0.47
 0 -2 15 1.44 0.46
 0 -2 -15 1.62 0.43
 0 2 16 9.5 0.62
 0 2 16 10.15 0.69
 0 -2 16 10.91 0.66
 0 -3 0 0.09 0.14
 0 3 0 0.65 0.31
 0 3 1 103.04 2.62
 0 -3 -1 110.77 3.09
 0 -3 1 107.66 1.95
 0 -3 1 100.55 2.43
 0 -3 -1 103.24 2.6
 0 3 -1 101.74 2.46
 0 3 -2 24.84 1
 0 -3 -2 22.55 1.3
 0 -3 2 25.91 1.01
 0 3 -3 319.76 5.27
 0 -3 -3 306.32 5.97
 0 3 3 309.46 5.88
 0 3 -4 866.69 13.02
 0 3 -4 882.91 13.42
 0 3 4 920.1 14.22
 0 -3 -4 893.72 14.11
 0 3 4 852.64 13.25
 0 3 4 863.8 13.22
 0 -3 -4 882.1 13.43
 0 -3 -4 889.96 13.39
 0 3 5 1556.91 22.96
 0 3 5 1551.69 21.99
 0 -3 -5 1532.46 22.15
 0 -3 -5 1532.16 22.9
 0 3 -5 1484.65 22.22
 0 3 -5 1604.13 22.91
 0 3 6 315.79 5.52
 0 3 -6 311.25 6.28
 0 3 6 304.86 6.25
 0 -3 6 299.05 5.25
 0 3 6 301.71 5.43
 0 -3 -6 307.59 5.73
 0 3 6 308.67 5.51
 0 3 -6 298.87 5.87
 0 -3 -6 290.5 6.15
 0 3 7 53.36 2.15
 0 3 -7 46.79 1.93
 0 -3 -7 49.57 2.05
 0 3 7 51.07 1.46
 0 3 7 54.94 1.74
 0 3 7 51.51 1.65
 0 -3 -7 55.85 1.94
 0 -3 7 48.84 1.56
 0 3 8 84.03 2.16
 0 -3 -8 91.26 2.69
 0 3 8 85.55 2.3
 0 -3 -8 85.65 2.63
 0 -3 8 93.32 2.38
 0 3 8 91.35 2.49
 0 3 9 34.6 1.33
 0 -3 -9 35.59 1.7
 0 -3 -9 36.07 1.67
 0 3 9 35.65 1.53
 0 3 9 33.46 1.34
 0 -3 9 35.8 1.47
 0 3 10 33.04 1.51
 0 -3 10 34.8 1.54
 0 -3 -10 32.37 1.69
 0 -3 -10 32.44 1.72
 0 3 11 26.74 1.34
 0 -3 11 27.92 1.41
 0 -3 -11 25.81 1.56
 0 -3 -11 25.66 1.51
 0 3 12 46.53 1.74
 0 3 12 51.83 2.01
 0 -3 -12 46.41 1.99
 0 -3 -12 49.67 2.16
 0 -3 12 50.04 1.87
 0 3 12 47.51 1.85
 0 3 13 11.56 0.99
 0 -3 -13 12.79 1
 0 -3 -13 12.27 1.09
 0 3 13 11.62 0.96
 0 -3 13 12.77 0.94
 0 -3 14 5.34 0.64
 0 -3 -14 5.13 0.73
 0 3 14 6.01 0.69
 0 3 14 5.95 0.7
 0 -3 -14 5.14 0.58
 0 -3 15 1.12 0.36
 0 3 15 0.98 0.37
 0 -3 -15 0.62 0.39
 0 3 15 0.92 0.4
 0 3 16 10.23 0.59
 0 3 16 10.5 0.59
 0 -4 0 878.05 13.81
 0 -4 0 837.06 12.3
 0 4 0 879.11 13.88
 0 4 -1 265.3 5.22
 0 -4 -1 253.27 4.13
 0 -4 1 251.49 5.07
 0 -4 -1 245.32 5.26
 0 -4 -1 248.14 4.49
 0 4 1 252.45 5.37
 0 -4 -1 250.33 4.54
 0 4 1 248.56 4.52
 0 -4 1 237.49 4.46
 0 4 -2 59.96 2
 0 4 2 62 2.28
 0 -4 -2 64.53 1.82
 0 -4 -2 64.58 2.28
 0 -4 2 59.93 1.95
 0 -4 -2 60.73 1.75
 0 4 2 60.9 1.75
 0 4 2 61.95 1.68
 0 -4 -3 984.91 15.29
 0 4 3 1005.79 15.2
 0 4 3 1004.21 15.1
 0 4 -3 998.37 15.48
 0 -4 -3 1001.93 15.25
 0 4 4 398.92 7.01
 0 -4 -4 389.71 7.94
 0 4 4 404.26 8.06
 0 -4 -4 423.62 7.23
 0 -4 -4 420.75 7.18
 0 4 4 403.41 6.96
 0 -4 -5 241.84 4.92
 0 4 -5 243.28 5.57
 0 4 5 244.76 4.72
 0 -4 -5 245.25 4.92
 0 -4 5 237.28 4.38
 0 4 6 1.45 0.47
 0 -4 6 1.25 0.35
 0 -4 -6 2.29 0.59
 0 4 6 1.25 0.46
 0 4 7 130.13 3.18
 0 4 7 131.63 3.25
 0 -4 7 128.36 2.94
 0 -4 -7 133.3 3.47
 0 -4 -7 120.08 3.37
 0 -4 8 49.74 1.71
 0 4 8 53.64 1.95
 0 -4 -8 52.09 2.1
 0 4 8 49.77 1.84
 0 -4 -9 55.35 2.11
 0 4 9 59.9 2.15
 0 -4 -9 59.19 2.35
 0 -4 9 51.62 1.83
 0 4 9 51.59 1.88
 0 4 10 135.49 3.3
 0 4 10 146.57 3.64
 0 -4 -10 148.01 3.96
 0 -4 -10 142.78 3.98
 0 -4 10 139.63 3.39
 0 -4 -10 139.1 3.55
 0 4 10 144.33 3.65
 0 -4 -11 123 3.65
 0 4 11 123.26 3.21
 0 -4 -11 125.02 3.54
 0 -4 -11 112.98 2.99
 0 4 11 124.34 3.31
 0 -4 11 121.34 3.08
 0 -4 12 7.26 0.7
 0 -4 -12 7.91 0.89
 0 4 12 7.97 0.78
 0 4 12 7.89 0.76
 0 -4 -12 8.22 0.99
 0 4 13 13.95 0.92
 0 -4 -13 13.28 1
 0 -4 13 14.46 0.86
 0 -4 -13 15.16 1.13
 0 -4 -14 11.96 0.78
 0 4 14 12.26 0.77
 0 -4 -14 11.67 0.88
 0 4 15 0.51 0.29
 0 4 15 0.31 0.25
 0 -4 -15 0.36 0.3
 0 -5 0 0.27 0.3
 0 5 0 0.22 0.27
 0 -5 0 0.1 0.34
 0 -5 0 0.07 0.26
 0 -5 -1 97.32 2.45
 0 -5 -1 96.27 2.4
 0 -5 -1 91.21 2.57
 0 -5 1 88.37 2.37
 0 5 -1 87.88 2.24
 0 5 1 93.96 2.42
 0 5 1 95.13 2.29
 0 -5 2 27.85 1.16
 0 5 2 28.71 1.28
 0 -5 -2 26.28 1.24
 0 -5 -2 26.34 1.22
 0 -5 -3 192.73 4.19
 0 -5 -3 198.44 4.16
 0 5 3 197.42 4.16
 0 5 3 191.69 4
 0 5 4 50.29 1.85
 0 -5 -4 52.16 1.96
 0 -5 -4 51.81 1.9
 0 5 4 51.29 1.79
 0 5 5 33.66 1.51
 0 -5 -5 34 1.58
 0 5 5 31.94 1.5
 0 -5 -5 34.07 1.64
 0 -5 -6 59.39 2.27
 0 5 6 59.31 2.13
 0 -5 -6 62.13 2.26
 0 5 6 58.66 2.09
 0 5 7 247.95 5.2
 0 -5 -7 251.31 5.41
 0 -5 -7 253.02 5.42
 0 5 8 6.78 0.81
 0 -5 -8 6.74 0.91
 0 -5 -8 6.75 0.92
 0 -5 -9 5.35 0.85
 0 5 9 6.11 0.84
 0 -5 -9 5.1 0.87
 0 5 9 6.14 0.75
 0 -5 -9 5.94 0.99
 0 5 10 20.35 1.27
 0 -5 -10 19.65 1.42
 0 5 10 18.36 1.1
 0 -5 -10 20.18 1.25
 0 5 10 18.64 1.25
 0 5 11 11.27 0.79
 0 -5 -11 12.63 0.93
 0 5 11 14.23 1.02
 0 5 11 13.54 1.04
 0 -5 -11 14.35 1.17
 0 5 12 4.29 0.6
 0 -5 -12 4.26 0.77
 0 -5 -12 4.95 0.73
 0 5 12 4.07 0.52
 0 5 12 4.53 0.64
 0 5 13 11.59 0.68
 0 -5 -13 12.53 0.88
 0 5 13 12.83 0.83
 0 -5 -13 11.93 0.9
 0 -5 -14 19.43 0.93
 0 -5 -14 17.28 0.78
 0 5 14 18.86 0.84
 0 6 0 1110.36 17.2
 0 -6 0 1118.6 17.55
 0 -6 0 1136.74 17.14
 0 -6 -1 469.28 8.12
 0 6 -1 465.13 7.91
 0 -6 -1 462.95 8.43
 0 6 1 463.13 8.15
 0 6 1 449.92 7.81
 0 -6 -2 250.91 5.13
 0 6 2 243.84 5.09
 0 -6 2 252.71 4.91
 0 -6 -2 244.25 5.34
 0 -6 2 248.71 5.04
 0 -6 -2 246.57 5.01
 0 6 2 245.01 4.87
 0 -6 3 270.89 5.34
 0 -6 -3 268.23 5.87
 0 6 3 279.37 5.48
 0 6 3 284.33 5.66
 0 -6 -3 279.96 5.69
 0 -6 -3 284.56 5.62
 0 6 4 118.17 3.13
 0 -6 -4 122.19 3.27
 0 -6 -4 118.4 3.3
 0 -6 -4 120.27 3.47
 0 -6 -5 9.58 1.02
 0 6 5 8.5 0.97
 0 -6 -5 9.95 0.98
 0 6 5 8.82 0.87
 0 6 6 30.73 1.54
 0 -6 -6 26.5 1.61
 0 -6 -6 28.56 1.56
 0 6 6 29.13 1.58
 0 -6 -6 27.59 1.62
 0 6 7 32.75 1.62
 0 -6 -7 31 1.74
 0 -6 -7 32.93 1.78
 0 -6 -7 33.02 1.71
 0 6 7 28.17 1.56
 0 -6 -8 25.23 1.59
 0 6 8 23.79 1.43
 0 -6 -8 25.86 1.57
 0 6 8 23.1 1.36
 0 -6 -8 25.1 1.54
 0 6 9 20.98 1.21
 0 -6 -9 23.43 1.43
 0 6 9 20.21 1.11
 0 6 9 21.34 1.24
 0 -6 -9 22.05 1.36
 0 6 10 13.32 0.91
 0 6 10 14.13 0.97
 0 -6 -10 14.06 1.02
 0 6 10 12.71 0.98
 0 -6 -10 13.71 1.13
 0 -6 -11 5.81 0.76
 0 -6 -11 5.21 0.61
 0 6 11 5.52 0.54
 0 6 11 6.12 0.69
 0 -6 -11 6.09 0.77
 0 6 11 5.23 0.61
 0 6 12 10.93 0.71
 0 -6 -12 11.35 0.83
 0 6 13 7.25 0.42
 0 6 13 8.12 0.51
 0 -6 -13 7.53 0.58
 0 -6 -13 8.19 0.57
 0 7 0 3.96 0.73
 0 -7 0 3.91 0.78
 0 -7 -1 413.49 7.41
 0 7 -1 414.99 7.67
 0 -7 1 437.63 7.81
 0 7 1 402.48 7.84
 0 -7 -1 420.29 7.86
 0 -7 2 432.84 7.71
 0 7 -2 421.39 7.58
 0 7 2 422.76 7.98
 0 -7 -2 438.19 8.06
 0 -7 -2 424.49 7.65
 0 7 3 141.65 3.33
 0 -7 -3 140.43 3.85
 0 7 3 138.49 3.75
 0 -7 -3 141.58 3.54
 0 -7 3 129.42 3.21
 0 -7 -4 5.84 0.76
 0 7 4 6.11 0.86
 0 7 4 5.98 0.71
 0 -7 -4 5.03 0.74
 0 -7 -4 7.14 0.98
 0 -7 -5 48.95 2.15
 0 -7 -5 48.57 2.01
 0 7 5 49.56 1.88
 0 -7 -5 49.84 1.93
 0 -7 -6 4.31 0.76
 0 -7 -6 4.47 0.74
 0 7 6 4.86 0.7
 0 7 6 3.92 0.76
 0 -7 -7 22.25 1.29
 0 7 7 22.19 1.25
 0 -7 -7 22.12 1.43
 0 7 7 23.11 1.33
 0 -7 -7 20.64 1.33
 0 -7 -8 83.07 2.57
 0 7 8 81.98 2.38
 0 -7 -8 80.17 2.57
 0 -7 -8 79.51 2.45
 0 7 8 81.35 2.46
 0 7 8 74.45 2.1
 0 7 9 11.24 0.72
 0 7 9 11.81 0.83
 0 7 9 10.97 0.73
 0 -7 -9 11.06 0.94
 0 7 9 11.74 0.87
 0 -7 -9 11.16 0.9
 0 -7 -9 10.76 0.89
 0 7 10 21.18 0.89
 0 -7 -10 22.06 1.04
 0 -7 -10 23.01 1.12
 0 7 10 21.58 0.96
 0 -7 -10 20.91 1.13
 0 7 11 29.27 0.93
 0 -7 -11 27.14 0.91
 0 -7 -12 18.44 0.73
 0 8 0 5.32 0.68
 0 -8 0 6.29 0.76
 0 8 1 45.97 1.82
 0 -8 1 47.45 1.75
 0 -8 -1 46 1.89
 0 8 -1 46.74 1.7
 0 -8 2 19.89 1.04
 0 8 2 18.62 1.21
 0 -8 -2 19.76 1.27
 0 -8 -3 61.24 2.23
 0 -8 -3 58.86 1.87
 0 8 3 62.94 2.18
 0 -8 -3 63.68 2.22
 0 -8 -4 24.12 1.19
 0 8 4 27 1.4
 0 -8 -4 25.61 1.42
 0 -8 -4 27.21 1.44
 0 8 4 23.16 1.03
 0 8 5 26.41 1.12
 0 -8 -5 28.83 1.29
 0 8 5 25.08 1.34
 0 -8 -5 26.31 1.4
 0 -8 -6 41.21 1.53
 0 -8 -6 39.6 1.65
 0 8 6 41.42 1.41
 0 8 7 2.49 0.48
 0 -8 -7 2.67 0.5
 0 -8 -7 2.51 0.56
 0 8 7 2.42 0.5
 0 8 8 12.29 0.68
 0 -8 -8 13.04 0.82
 0 -8 -8 12.72 0.78
 0 8 8 13.28 0.77
 0 8 9 9.03 0.55
 0 -8 -9 9.9 0.61
 0 -8 -9 8.57 0.57
 0 9 0 0.01 0.22
 0 -9 0 0.15 0.27
 0 9 -1 40.11 1.32
 0 9 1 42.45 1.35
 0 -9 -1 43.77 1.41
 0 -9 -2 30.51 1.2
 0 9 2 31.16 1.17
 0 -9 -3 22.63 1.02
 0 9 3 23.63 1.02
 0 9 3 23.46 1.08
 0 9 4 15.63 0.81
 0 -9 -4 15.77 0.84
 0 -9 -5 103.2 2.34
 0 9 5 105.94 2.34
 0 9 5 106.03 2.32
 0 9 6 42.49 1.19
 -1 0 17 21.15 0.88
 -1 0 16 4.03 0.47
 -1 0 16 4.59 0.6
 -1 0 15 57.15 2
 -1 0 15 57.4 1.87
 -1 0 14 7.56 0.8
 -1 0 13 4.75 0.7
 1 0 -12 55.23 1.94
 -1 0 12 59.27 2.04
 -1 0 11 6.63 0.73
 -1 0 10 20.6 1.08
 -1 0 9 2.78 0.46
 -1 0 8 14.97 0.83
 -1 0 8 15.67 0.82
 -1 0 8 15.77 1.17
 -1 0 7 15.82 1.08
 -1 0 7 15.35 0.77
 1 0 -7 16.01 0.65
 1 0 -7 15.76 1.04
 -1 0 7 16.77 0.79
 1 0 -6 331.44 6.02
 1 0 -6 315.56 5.15
 -1 0 6 322.27 6.05
 1 0 -5 16.06 0.63
 -1 0 5 19.04 0.96
 1 0 -4 329.09 5.15
 1 0 -3 810.61 11.72
 1 0 -2 22.98 0.71
 1 0 -2 25.2 0.64
 -1 0 1 516.88 7.83
 1 0 -1 572.58 7.85
 1 0 1 5206.75 71.37
 -1 0 -1 5028.81 71.53
 1 0 2 7.45 0.29
 -1 0 -2 6.43 0.39
 1 0 2 7.02 0.36
 1 0 3 10.45 0.55
 1 0 3 10.57 0.38
 1 0 4 144.87 2.75
 1 0 4 127.15 2.17
 1 0 5 105.97 1.83
 1 0 5 110.02 2.53
 1 0 6 42.62 1.58
 1 0 7 12.91 0.68
 -1 0 -7 10.59 0.84
 1 0 7 11.38 0.88
 1 0 8 1.45 0.43
 1 0 8 1.08 0.33
 1 0 9 86.32 2.25
 1 0 10 4.34 0.63
 1 0 10 4.46 0.56
 1 0 11 264.97 5.36
 1 0 11 258.02 5.13
 1 0 12 0.73 0.46
 1 0 12 1.95 0.6
 1 0 13 300.12 5.82
 1 0 13 317.38 6.21
 -1 0 -14 161.23 3.76
 1 0 14 168.79 3.64
 1 0 15 25.68 1.04
 1 0 15 29.55 1.33
 1 0 16 4.52 0.51
 1 0 17 4.58 0.37
 -1 -1 17 27.52 0.96
 -1 1 17 27.4 0.97
 -1 1 16 53.01 1.6
 -1 -1 16 53.31 1.7
 -1 1 16 56.21 1.73
 -1 1 15 18.72 1.06
 -1 1 15 18.27 1.13
 -1 -1 15 17.18 0.92
 -1 -1 15 19.18 1.16
 1 -1 -14 242.25 5
 -1 1 14 264.88 5.38
 -1 -1 14 245.65 4.99
 -1 -1 14 259.23 5.35
 -1 1 14 269.45 5.29
 1 -1 -13 50.75 1.94
 -1 -1 13 51.51 1.87
 -1 -1 13 54.42 2.07
 -1 1 13 51.95 1.97
 -1 1 13 50.56 2.03
 1 -1 -12 17.92 1.17
 -1 1 12 19.13 1.2
 -1 1 12 17.44 1.19
 -1 -1 12 16.22 1.16
 -1 -1 12 16.06 1.06
 1 -1 -11 28.86 1.45
 -1 1 11 31.51 1.46
 -1 1 11 29.91 1.44
 -1 -1 11 27.96 1.33
 -1 -1 11 30.64 1.48
 -1 -1 10 236.71 4.66
 -1 1 10 229.98 4.75
 1 -1 -10 232.16 4.67
 -1 1 10 233.35 4.44
 -1 1 10 241.52 4.84
 -1 -1 10 239.6 4.83
 1 -1 -10 242.26 4.91
 -1 1 9 62.9 1.92
 -1 -1 9 60.35 1.8
 -1 1 9 61.92 1.71
 1 -1 -9 57.8 1.82
 -1 -1 9 62.91 1.91
 -1 1 8 293.1 6.27
 -1 -1 8 297.65 5.12
 1 1 -8 293.04 6.2
 -1 1 8 290.83 5.03
 -1 1 8 301.23 5.26
 -1 -1 8 295.2 5.24
 -1 -1 8 284.13 5.4
 1 -1 -8 284.13 5.18
 -1 1 8 286.59 5.16
 1 1 -7 269.93 5.53
 -1 1 7 266.88 4.78
 -1 1 7 261.74 5.62
 -1 -1 7 274.14 4.7
 -1 1 7 264.5 4.72
 1 -1 -7 263.55 4.94
 -1 1 6 606.09 8.87
 -1 1 6 519.03 9.36
 1 -1 -6 574.24 8.87
 1 1 -6 629 9.55
 1 1 -6 531.83 7.87
 1 1 -6 557.55 7.86
 1 1 -5 1018.38 14.63
 -1 1 5 1026.82 15.3
 1 1 -5 1066.3 15.77
 1 -1 -5 1035.18 15.37
 1 -1 -4 695.58 10.65
 1 1 -4 679.69 10.84
 -1 1 3 903.86 13.8
 -1 1 3 1014.89 13.78
 -1 -1 3 1017.76 14.23
 1 -1 -2 1200.01 17.81
 -1 1 2 1281.57 17.83
 -1 1 2 1197.2 17.75
 -1 -1 2 1325.43 18.36
 -1 1 2 1224.15 17.55
 1 1 -1 969.71 13.73
 1 -1 -1 971.51 13.61
 1 1 -1 931.72 13.59
 -1 -1 0 340.78 4.91
 -1 1 0 334.13 4.92
 -1 1 0 324.4 5.09
 1 -1 0 335.84 5.13
 -1 1 -1 1260.94 18.37
 1 1 1 1306.71 18.44
 1 -1 1 1329.57 18.37
 1 -1 1 1286.32 18.21
 -1 1 -1 1266.24 18.2
 -1 -1 -2 129.12 2.47
 1 -1 2 133.17 2.11
 1 -1 2 142.49 2.52
 1 1 2 131.57 2.49
 -1 1 -2 142.19 2.54
 -1 1 -2 137.58 2.37
 -1 1 -3 2119.75 30.36
 1 1 3 2116.86 30.43
 -1 -1 -3 2106.56 30.41
 -1 1 -4 582.56 9.2
 1 1 4 581.59 9.25
 1 1 4 588.56 8.94
 -1 1 -4 562.82 9
 -1 -1 -4 590.49 8.93
 -1 1 -5 361.8 6.48
 1 1 5 378.29 6.14
 -1 -1 -5 372.21 6.09
 -1 1 -5 365.62 6.32
 1 1 5 365.91 6.5
 -1 -1 -6 436.26 7.01
 1 1 6 434.57 7.7
 -1 1 -6 437.2 7.51
 -1 1 -6 445.77 8.27
 1 1 6 418.75 6.98
 -1 1 -6 428.31 7.64
 1 1 7 105.44 2.44
 -1 1 -7 117.26 3.15
 -1 1 -7 109.6 2.89
 1 1 7 110.32 3.11
 1 -1 7 114.29 2.51
 -1 1 -7 121.36 3.53
 1 1 7 104.72 2.39
 1 -1 7 114.04 2.44
 1 1 7 101.42 2.38
 1 1 8 32.28 1.21
 1 1 8 32.79 1.27
 1 -1 8 31.64 1.23
 1 1 8 32.58 1.14
 1 -1 8 32.34 1.13
 1 -1 8 32.97 1.29
 1 1 8 32.19 1.67
 1 1 9 59.16 1.78
 1 1 9 62.72 1.93
 1 -1 9 61.06 1.74
 1 -1 9 61.49 1.9
 1 1 9 60.01 1.9
 1 -1 9 64.64 2
 1 -1 10 88.4 2.31
 -1 -1 -10 92.68 2.66
 1 -1 10 89.04 2.53
 1 1 10 94.43 2.63
 1 -1 10 93.71 2.63
 1 1 10 91.17 2.53
 1 -1 11 74.06 2.37
 1 1 11 73.81 2.32
 1 1 11 74.11 2.42
 -1 -1 -11 73.68 2.39
 1 -1 11 73.74 2.13
 1 -1 12 25.28 1.19
 1 -1 12 28.04 1.45
 -1 -1 -12 26.14 1.36
 1 1 12 27.48 1.39
 1 1 12 27.22 1.45
 1 1 13 24.85 1.45
 1 -1 13 25.77 1.41
 1 1 13 25.3 1.3
 -1 -1 -13 25.91 1.49
 1 -1 13 25.98 1.17
 1 1 14 19.34 1.1
 1 1 14 20.51 1.25
 1 -1 14 19.25 1.15
 -1 -1 -14 18.55 1.18
 -1 -1 -15 0.99 0.43
 1 1 15 1.06 0.38
 1 -1 15 1.21 0.46
 1 1 15 0.95 0.46
 1 1 16 44.78 1.44
 1 -1 16 42.68 1.35
 1 1 17 59.09 1.4
 -1 2 17 3.96 0.34
 -1 2 16 10.11 0.68
 -1 2 16 9.57 0.69
 -1 -2 16 10.29 0.69
 -1 2 15 224.21 4.41
 -1 2 15 225.16 4.44
 -1 -2 15 215.03 4.4
 -1 -2 14 257.96 5.21
 -1 2 14 257.81 5.18
 1 -2 -14 248.62 5.12
 -1 2 14 256.55 5.19
 -1 2 13 128.59 3.37
 -1 2 13 123.73 3.32
 1 -2 -13 120.71 3.33
 -1 -2 13 116.07 2.93
 -1 -2 13 130.18 3.37
 -1 -2 12 5.55 0.66
 -1 -2 12 6.78 0.83
 1 -2 -12 5.64 0.71
 1 -2 -12 5.49 0.8
 -1 2 12 5.96 0.78
 -1 2 12 6.03 0.81
 -1 -2 11 31.64 1.37
 -1 2 11 31.39 1.54
 1 -2 -11 31.88 1.62
 -1 2 11 29.79 1.45
 -1 2 11 29.75 1.33
 -1 -2 11 32.94 1.55
 1 -2 -11 30.7 1.49
 -1 -2 10 77.07 2.33
 -1 2 10 77.22 2.2
 -1 -2 10 75 2.14
 1 -2 -10 76.06 2.46
 1 -2 -10 76.32 2.36
 -1 2 10 68.78 2.27
 1 -2 -9 239.78 4.92
 1 -2 -9 241.69 5.01
 -1 -2 9 239.62 4.58
 -1 2 9 241.41 4.71
 -1 -2 9 251.02 4.83
 -1 -2 8 46.21 1.45
 1 -2 -8 44.47 1.61
 -1 2 8 43.64 1.41
 1 -2 -8 41.73 1.72
 1 -2 -8 45.19 1.68
 -1 -2 8 43.67 1.77
 -1 -2 8 48.48 1.58
 -1 2 8 44.95 1.44
 1 2 -8 45.84 1.92
 -1 2 8 49.41 1.57
 -1 -2 7 95.29 2.2
 1 -2 -7 102.3 2.81
 -1 2 7 100.19 2.28
 -1 2 7 99.47 2.22
 -1 -2 7 93.96 2.64
 -1 -2 7 95.44 2.32
 -1 2 7 102.03 2.75
 1 -2 -7 102.78 2.53
 1 2 -7 93.8 2.93
 1 2 -7 101.6 2.82
 1 -2 -7 102.76 2.51
 -1 2 7 105.61 2.41
 1 -2 -6 186.81 4.04
 1 -2 -6 185.76 3.68
 -1 2 6 191.39 3.57
 1 2 -6 187.01 3.96
 1 -2 -6 184.24 3.69
 1 2 -6 198.32 4.34
 -1 -2 6 177.36 3.86
 -1 2 6 189.64 4.09
 -1 -2 6 186.27 3.51
 -1 2 5 297.54 5.7
 1 2 -5 290.87 4.62
 1 2 -5 309.79 5.76
 -1 2 5 317.73 5.68
 1 2 -5 314.49 5.39
 1 -2 -5 292.19 5.57
 1 2 -4 1893.61 27.18
 1 -2 -4 1909.67 27.96
 -1 2 4 1921.43 28.04
 -1 2 4 1914.23 27.94
 1 2 -4 1965.83 27.51
 1 2 -4 1883.61 28.08
 1 2 -3 188.55 3.31
 1 -2 -3 190.69 3.73
 -1 -2 3 190.83 4.3
 1 2 -3 181.5 3.19
 -1 2 3 186.01 3.68
 1 2 -2 1851.62 26.78
 1 2 -2 1858.92 26.33
 1 -2 -1 1022.4 14.57
 1 -2 -1 1025.08 15.3
 -1 2 1 1029.78 15.73
 -1 -2 1 1033.74 15.15
 1 2 -1 1014.54 14.54
 -1 2 1 1025.49 15.27
 -1 -2 0 1713.78 24.98
 1 2 0 1767.18 25.03
 -1 2 0 1727.77 24.96
 1 -2 0 1698.74 24.95
 -1 2 0 1747.66 25.74
 -1 -2 0 1800.67 25.9
 -1 2 -1 926.21 14.13
 1 -2 1 945.18 14.12
 1 2 2 219.98 4
 -1 -2 -2 210.02 3.93
 -1 2 -2 201.36 3.71
 -1 2 -2 202.58 3.5
 1 -2 2 208.93 3.55
 1 -2 2 223 3.73
 -1 2 -3 64.66 1.32
 -1 2 -3 70.83 1.75
 -1 2 -3 70.25 1.79
 1 2 3 64.89 1.84
 1 -2 3 63.94 1.32
 -1 -2 -3 63.76 1.8
 -1 -2 -4 10.56 0.75
 -1 2 -4 16.66 0.84
 -1 2 -4 20.98 1.42
 1 2 4 10.12 0.73
 -1 2 -4 19.59 0.93
 1 2 5 573 9.66
 -1 2 -5 577.54 9.34
 1 2 5 554.7 9.36
 -1 2 -5 572 9.47
 -1 -2 -5 540.67 9.3
 -1 -2 -6 314.13 5.63
 1 2 6 321.5 5.54
 1 2 6 346.24 6.45
 1 2 6 326 5.59
 -1 -2 -6 321.41 5.98
 -1 2 -6 307.1 7.18
 1 2 6 321.35 5.49
 1 2 6 339.21 6.11
 -1 2 -6 345.55 6.36
 1 -2 6 310.39 5.42
 -1 2 -6 321.9 6.04
 1 2 7 200.56 3.85
 1 2 7 204.03 4.33
 1 2 7 203.95 3.94
 1 -2 7 199.97 3.89
 -1 -2 -7 202.88 4.29
 -1 2 -7 192.26 4.41
 1 2 7 204.23 3.99
 -1 2 -7 210.77 4.77
 1 -2 7 207.08 3.84
 -1 2 -7 214.61 5.73
 -1 -2 -7 196.91 4
 1 2 7 201.06 4.78
 -1 -2 -8 589.76 9.66
 1 2 8 579.26 9.22
 1 -2 8 573.19 9.26
 1 2 8 557.86 9.16
 -1 -2 -8 552.45 9.25
 -1 2 -8 547.54 10.08
 1 2 8 560.56 9.29
 1 -2 8 559.4 9.13
 1 2 9 8.99 0.72
 1 2 9 7.82 0.69
 -1 -2 -9 7.99 0.82
 1 -2 9 7.43 0.68
 1 2 10 402.48 7.35
 1 2 10 429.4 7.55
 1 -2 10 403.58 7.32
 1 2 10 410.02 7.2
 -1 -2 -10 414.43 7.74
 1 2 11 5.06 0.6
 1 -2 11 5.86 0.75
 -1 -2 -11 4.76 0.8
 1 2 11 5.53 0.74
 1 2 11 5.47 0.77
 -1 -2 -11 5.13 0.84
 1 -2 12 20.83 1.23
 -1 -2 -12 24.84 1.53
 1 2 12 23.87 1.35
 -1 -2 -12 23.73 1.41
 -1 -2 -13 93.22 2.96
 1 2 13 91.21 2.67
 1 -2 13 93.71 2.65
 -1 -2 -13 89.06 2.67
 1 2 14 11.6 0.88
 1 -2 14 9.98 0.85
 -1 -2 -14 10.59 0.94
 -1 -2 -15 26.78 1.22
 1 -2 15 25.01 1.11
 1 2 15 29.2 1.18
 1 -2 16 4.11 0.39
 1 2 16 4.06 0.39
 -1 3 16 30.97 1.05
 -1 3 16 29.19 0.98
 -1 -3 15 6.3 0.62
 1 -3 -15 5.88 0.57
 -1 3 15 7.13 0.63
 -1 3 15 6.98 0.64
 -1 3 14 36.38 1.55
 -1 3 14 40.19 1.56
 1 -3 -14 36.22 1.58
 -1 -3 14 41.32 1.59
 1 -3 -13 46.96 1.97
 -1 3 13 43.04 1.54
 1 -3 -13 46.54 1.79
 -1 3 13 48.3 1.81
 -1 -3 12 98.18 2.86
 1 -3 -12 96.83 3.04
 1 -3 -12 98.04 2.92
 -1 3 12 100.53 2.8
 -1 -3 11 174.35 4.03
 1 -3 -11 164.67 4.18
 1 -3 -11 175.93 4.35
 -1 -3 11 161.85 3.61
 -1 3 11 173.45 3.93
 -1 -3 10 35.85 1.4
 1 -3 -10 35.3 1.78
 -1 -3 10 36.08 1.59
 1 -3 -10 36.65 1.72
 -1 3 10 35.1 1.61
 -1 3 10 34.1 1.38
 -1 3 10 37.09 1.56
 -1 3 9 27.08 1.33
 -1 3 9 25.64 1.29
 -1 3 9 25.3 1.18
 -1 -3 9 26 1.27
 1 -3 -9 26.92 1.42
 1 -3 -9 26.14 1.24
 -1 -3 9 24.6 1.11
 1 -3 -9 25.68 1.43
 -1 3 8 42.23 1.59
 1 -3 -8 39.99 1.68
 -1 -3 8 37.5 1.45
 -1 3 8 41.06 1.5
 1 -3 -8 40.64 1.7
 -1 -3 8 36.35 1.32
 1 -3 -7 242.95 5.55
 -1 -3 7 245.86 4.53
 -1 3 7 252.44 4.8
 1 -3 -7 252.39 5.05
 1 -3 -7 253.8 5.08
 -1 3 7 260.65 4.87
 -1 3 7 247.29 5.58
 -1 -3 7 258.08 4.76
 -1 3 6 82.39 2.75
 -1 3 6 79.68 2.63
 1 -3 -6 87.47 2.32
 1 -3 -6 80.86 2.66
 -1 3 6 84.16 2.14
 1 3 -6 71.74 2.18
 -1 -3 6 74.3 1.88
 -1 -3 6 73.42 1.97
 -1 3 6 83.16 2.14
 1 3 -6 76.63 2.64
 1 -3 -6 87.53 2.32
 1 3 -5 755.13 11.69
 -1 3 5 801.68 12.11
 1 -3 -5 788.45 12.26
 1 3 -5 784.61 12.13
 -1 3 5 817.29 13.09
 1 3 -5 821.92 13.2
 -1 3 5 795.53 13
 -1 -3 5 757.7 11.87
 1 -3 -5 800.94 13.09
 1 -3 -4 3167.74 45.36
 1 3 -4 3255.9 45.23
 -1 3 4 3311.27 46.23
 -1 3 4 3152.09 45.17
 1 -3 -4 3120.58 46.14
 1 3 -4 3139.7 45.08
 -1 3 3 643.06 10.7
 1 3 -3 649.94 9.6
 1 -3 -3 664.72 9.62
 1 3 -2 320.62 4.69
 1 -3 -2 313.83 5.88
 1 3 -2 328.24 5.66
 -1 -3 1 321.91 5.61
 -1 -3 1 287.04 6.52
 1 3 -1 328.55 5.69
 1 -3 -1 303.5 5.68
 -1 3 1 303.26 5.73
 -1 3 0 323.1 5.81
 1 -3 0 319.42 5.81
 -1 -3 0 346.3 6.88
 1 3 0 342.62 5.98
 1 -3 0 313.86 5.36
 -1 -3 0 322.54 5.83
 -1 -3 -1 1755.27 25.64
 -1 3 -1 1734.95 25.36
 -1 3 -1 1605.61 26.74
 -1 -3 -1 1863.49 26.76
 1 -3 1 1731.29 25.36
 1 -3 1 1711.55 24.98
 1 3 1 1774.8 25.73
 -1 3 -2 236.52 5.66
 1 -3 2 217.02 4.11
 1 -3 2 221.47 4
 -1 3 -2 223.59 4.13
 -1 -3 -2 234.57 5.18
 -1 -3 -3 578.82 10.41
 -1 3 -3 614.83 9.25
 1 3 3 612.73 10.12
 1 -3 3 589.13 9.19
 -1 -3 -3 605.57 10.03
 -1 3 -4 140.99 3.43
 -1 -3 -4 173.64 4.08
 -1 3 -4 150.74 2.86
 1 3 4 170.41 3.3
 1 3 4 167.25 3.31
 -1 3 -4 161.26 4.89
 -1 -3 -4 169.99 3.39
 1 3 4 169.02 3.93
 -1 -3 -4 172.3 3.45
 -1 -3 -4 169.6 3.9
 -1 -3 -4 170.21 3.47
 -1 3 -4 160.02 3.66
 -1 -3 -5 245 4.66
 -1 -3 -5 227.26 5.07
 -1 -3 -5 240.16 4.68
 1 3 5 241.39 5.23
 -1 -3 -5 230.85 4.99
 -1 3 -5 249.87 4.99
 1 3 5 239.74 4.51
 -1 3 -5 255.08 5.02
 1 3 5 235.93 4.5
 -1 3 -5 265.63 6.75
 1 3 6 575.27 9.17
 1 3 6 621.43 9.67
 1 3 6 599.75 9.66
 -1 3 -6 625.71 12.44
 -1 3 -6 572.52 10.23
 -1 -3 -6 596.73 9.85
 1 3 6 599.79 10.53
 -1 -3 -6 594.51 9.82
 1 -3 6 569 9.2
 -1 -3 -6 595.16 10.39
 1 3 6 612.46 9.61
 -1 3 -6 587.03 10.23
 1 3 7 326.76 6.01
 1 3 7 314.36 5.61
 -1 -3 -7 342.54 6.36
 -1 3 -7 332.91 6.65
 1 -3 7 337.04 5.74
 1 3 7 324.21 5.85
 -1 -3 -8 31.6 1.55
 1 3 8 30.27 1.25
 1 3 8 33.96 1.43
 1 -3 8 33.06 1.28
 1 3 8 31.72 1.24
 -1 -3 -9 130.63 3.52
 1 3 9 123.97 2.99
 -1 -3 -9 130.39 3.58
 1 -3 9 126.19 3.03
 1 3 9 134.36 3.25
 1 3 10 74.14 2.23
 1 3 10 79.14 2.41
 -1 -3 -10 73.13 2.67
 -1 -3 -10 77.67 2.67
 1 -3 10 76.04 2.28
 -1 -3 -11 12.29 1.2
 -1 -3 -11 12.62 1.15
 1 -3 11 14.45 1
 1 3 11 12.39 1.06
 1 3 11 11.26 0.91
 -1 -3 -12 17.55 1.28
 -1 -3 -12 16.03 1.32
 1 3 12 16.42 1.19
 1 -3 12 16.63 1.05
 1 3 12 15.74 0.98
 1 -3 13 92.88 2.51
 1 3 13 93.13 2.68
 1 3 13 91.79 2.69
 -1 -3 -13 95.04 2.95
 -1 -3 -13 93.1 2.78
 -1 -3 -14 43.43 1.59
 1 3 14 45.83 1.67
 1 -3 14 44.7 1.5
 -1 -3 -14 46.19 1.83
 1 3 14 47.47 1.7
 -1 -3 -15 14.16 0.87
 1 3 15 13.75 0.78
 1 3 15 14.28 0.82
 1 3 16 11.66 0.59
 1 3 16 11.2 0.54
 1 -4 -15 12.38 0.69
 -1 4 15 12.63 0.62
 1 -4 -14 55.35 1.66
 1 -4 -14 58.46 1.89
 -1 -4 14 54.53 1.63
 -1 4 14 55.54 1.65
 -1 4 14 51.18 1.72
 1 -4 -13 43.79 1.71
 -1 -4 13 40.1 1.55
 -1 4 13 45.31 1.74
 -1 4 13 42.21 1.55
 1 -4 -13 44.31 1.83
 1 -4 -12 55.21 2.11
 -1 -4 12 53.74 1.92
 -1 4 12 57.74 2.07
 1 -4 -12 56.34 2.23
 -1 4 12 53.12 1.88
 -1 4 12 55.52 1.97
 1 -4 -11 13.16 1.15
 -1 -4 11 11.56 0.95
 -1 4 11 12.72 1.03
 1 -4 -11 15.08 1.25
 -1 4 11 13.31 1.03
 -1 4 11 12.83 0.87
 -1 4 10 1.92 0.61
 1 -4 -10 1.32 0.68
 1 -4 -10 2.06 0.67
 -1 4 10 1.56 0.59
 -1 4 10 1.81 0.49
 -1 -4 10 2.61 0.58
 1 -4 -10 2.81 0.58
 -1 -4 9 24.5 1.28
 -1 4 9 26.26 1.38
 -1 4 9 23.21 1.27
 1 -4 -9 26.16 1.53
 -1 4 9 22.31 1.13
 1 -4 -9 24.24 1.51
 1 -4 -9 25.54 1.39
 1 -4 -8 228.06 4.9
 1 -4 -8 231.5 5.09
 -1 4 8 236.74 4.89
 -1 -4 8 224.38 4.64
 -1 4 8 230.26 4.78
 1 -4 -7 227.42 4.87
 1 -4 -7 215.44 4.67
 -1 -4 7 208.55 4.32
 -1 4 7 215.83 4.57
 1 -4 -6 288.45 5.79
 -1 4 6 279.23 5.54
 -1 -4 6 314.5 5.48
 -1 4 6 308.37 5.72
 -1 4 5 55.52 1.83
 -1 4 5 55 1.75
 1 -4 -5 57.59 1.9
 -1 4 4 10.29 0.74
 -1 4 4 9.52 0.96
 -1 -4 4 11.84 0.7
 1 -4 -4 8.79 0.93
 1 -4 -4 9.48 0.8
 1 -4 -4 9.45 0.77
 -1 4 4 10.07 0.72
 1 4 -4 9.34 0.72
 -1 4 3 438.72 7.21
 -1 -4 3 417.77 7.06
 1 4 -3 432.73 7.69
 1 -4 -3 452.9 7.47
 1 -4 -3 426.26 8.26
 1 -4 -3 452.45 7.44
 -1 4 2 141 3.72
 -1 4 2 145.91 2.95
 1 -4 -2 140.99 3.72
 1 -4 -2 146.29 3.13
 1 4 -2 155.9 3.61
 -1 4 2 143.38 3.02
 1 -4 -2 146.14 3.11
 1 -4 -1 235.76 4.3
 1 -4 -1 228.36 5.02
 -1 4 1 232.84 4.23
 -1 4 1 238 5.11
 1 -4 -1 229.27 4.41
 1 -4 -1 230.02 4.31
 1 4 -1 235.56 4.98
 1 -4 -1 238.84 4.32
 -1 -4 0 46.3 1.86
 1 -4 0 58.43 1.57
 1 4 0 46.72 1.91
 1 -4 0 55.19 1.99
 -1 -4 0 49.98 2.51
 1 -4 0 55.22 1.53
 -1 4 0 52.82 1.93
 1 -4 0 53.28 1.48
 1 -4 0 53.84 1.61
 1 4 1 320.55 5.6
 -1 -4 -1 320.55 6.37
 -1 -4 -1 319.58 5.54
 1 4 1 310.97 5.43
 -1 4 -1 338.34 6.19
 1 4 1 318.52 6.45
 1 -4 1 321.1 6.12
 1 -4 1 314.9 5.39
 -1 -4 -1 333.05 7.42
 1 -4 1 317.27 5.5
 -1 -4 -2 375.52 7.99
 -1 -4 -2 356.77 7.11
 1 -4 2 359.76 6.6
 -1 4 -2 375.34 6.68
 -1 -4 -2 362.64 6.25
 -1 -4 -2 371.71 6.37
 1 -4 2 363.59 6.08
 1 4 2 371.64 6.35
 1 4 2 353.29 7.2
 1 4 2 366.1 6.21
 1 4 3 17.95 1.26
 1 -4 3 19.48 0.97
 -1 -4 -3 17.85 1.39
 1 4 3 17.58 0.95
 -1 4 -3 17.95 0.96
 1 -4 3 19.45 0.87
 -1 -4 -3 16.5 0.95
 -1 -4 -3 16.93 0.93
 1 4 3 17.85 0.91
 -1 -4 -4 68.3 2.09
 -1 -4 -4 65.89 2.01
 -1 -4 -4 62.57 2.56
 1 -4 4 60.31 1.66
 1 4 4 66.34 1.94
 -1 -4 -5 275.44 5.28
 1 4 5 240.14 4.91
 1 4 5 261.33 5.06
 -1 -4 -5 267.11 5.2
 -1 4 -5 245.75 5.51
 -1 -4 -6 184.44 4.16
 1 4 6 175.12 3.96
 -1 -4 -6 179.74 4.19
 -1 -4 -7 238.14 5.09
 1 4 7 220.43 4.68
 1 4 7 231.53 4.85
 1 4 8 115.84 3.17
 -1 -4 -8 127.99 3.54
 -1 -4 -8 118.71 3.42
 1 4 8 117.67 3.03
 1 4 9 143.43 3.43
 1 -4 9 140.81 3.3
 -1 -4 -9 153.58 4.09
 1 4 9 159.34 3.8
 -1 -4 -10 0.56 0.62
 1 4 10 0.78 0.38
 1 -4 10 0.54 0.38
 -1 -4 -11 26.73 1.34
 -1 -4 -11 29.2 1.69
 1 4 11 30 1.47
 -1 -4 -11 27.88 1.69
 1 -4 11 28.75 1.27
 1 4 12 24.66 1.25
 -1 -4 -12 24.97 1.47
 -1 -4 -12 25.54 1.51
 1 4 13 61.99 2.02
 1 4 13 61.04 1.94
 -1 -4 -13 60.96 2.21
 -1 -4 -13 60.05 2.09
 1 4 14 19.24 0.94
 1 4 14 19.58 0.99
 -1 -4 -14 19.88 1.11
 -1 -4 -14 17.13 0.93
 -1 -4 -15 9.4 0.61
 1 4 15 9.68 0.56
 1 4 15 9.67 0.58
 -1 5 14 50 1.45
 1 -5 -14 52.1 1.57
 1 -5 -14 48.42 1.38
 -1 5 13 52.38 1.67
 1 -5 -13 53.89 1.76
 1 -5 -13 52.32 1.81
 1 -5 -12 27.32 1.4
 1 -5 -12 28.28 1.47
 -1 5 12 27.85 1.32
 -1 -5 12 25.64 1.12
 -1 5 12 27.02 1.1
 -1 5 11 43.15 1.75
 1 -5 -11 44.56 2
 1 -5 -11 43.38 1.64
 -1 5 11 45.33 1.83
 -1 5 11 40.3 1.56
 1 -5 -11 47.17 1.97
 -1 5 11 39.56 1.47
 -1 -5 11 43.19 1.57
 -1 5 10 67.1 2.26
 -1 -5 10 71.99 2.18
 -1 5 10 76.03 2.4
 1 -5 -10 61.57 2.55
 1 -5 -10 76.28 2.65
 -1 5 10 80.96 2.51
 1 -5 -10 73.85 2.41
 1 -5 -9 20.64 1.44
 -1 5 9 20.89 1.33
 -1 5 9 20.66 1.24
 -1 5 9 19.16 1.12
 -1 -5 9 19.55 1.11
 -1 5 9 21.5 1.25
 1 -5 -9 19.88 1.31
 -1 -5 8 60.08 1.99
 1 -5 -8 63.82 2.36
 1 -5 -8 62.14 2.44
 -1 5 8 65.39 2.27
 1 -5 -8 59.82 2.38
 -1 -5 7 6.58 0.66
 1 -5 -7 6.34 0.88
 1 -5 -7 6.5 0.91
 -1 5 7 7.27 0.84
 -1 5 7 7.4 0.85
 1 -5 -6 25.36 1.45
 1 -5 -6 24.23 1.44
 -1 5 6 22.32 1.32
 1 -5 -6 24.08 1.43
 -1 -5 6 23.56 1.15
 -1 5 6 27.29 1.39
 -1 5 5 9.76 0.89
 1 -5 -5 11.8 0.97
 -1 -5 5 10.99 0.76
 1 -5 -5 10.8 1
 1 -5 -5 11.37 1
 -1 5 5 10.83 0.88
 1 -5 -4 49.67 1.89
 1 -5 -4 51.82 1.89
 -1 -5 4 47.84 1.59
 -1 5 4 49.93 1.75
 -1 -5 3 11.05 0.75
 1 -5 -3 13.73 0.94
 1 -5 -3 13.94 1.01
 1 -5 -3 12.52 0.95
 -1 5 3 12.68 0.83
 -1 5 3 13.25 0.9
 1 -5 -2 179.18 3.86
 -1 5 2 180.56 3.65
 -1 5 2 182.91 3.78
 -1 -5 2 171 3.61
 1 -5 -2 176.32 3.99
 1 -5 -2 185.19 3.87
 1 5 -2 173.15 3.6
 1 -5 -1 20.74 1.05
 1 5 -1 19.13 0.99
 -1 -5 1 17.71 1
 1 -5 -1 19.86 1.04
 1 -5 -1 20.3 1.14
 -1 5 1 20.08 0.99
 1 5 0 78.03 2.16
 -1 5 0 68.56 1.91
 1 -5 0 71.11 2.01
 -1 -5 0 78.31 2.02
 1 -5 0 70.13 2.14
 1 5 0 73.67 1.93
 -1 -5 -1 52.79 1.64
 1 -5 1 52.27 1.59
 1 5 1 51.86 1.77
 1 -5 1 52.22 1.7
 -1 -5 -1 51.33 1.68
 1 5 1 51.65 1.63
 1 5 2 134.58 3.23
 1 5 2 131.79 3.06
 1 -5 2 132.82 3.12
 1 -5 2 136.1 3.02
 -1 -5 -2 135.54 3.2
 -1 -5 -2 135.81 3.1
 1 5 3 177.28 3.82
 1 -5 3 166.2 3.65
 -1 -5 -3 179.2 3.98
 -1 -5 -3 175.48 3.85
 1 5 3 177.17 3.92
 1 5 4 34.88 1.48
 1 -5 4 37.26 1.35
 1 5 4 32.19 1.52
 -1 -5 -4 36.26 1.63
 -1 -5 -4 33.48 1.52
 -1 -5 -5 45.15 1.92
 1 5 5 45.33 1.77
 -1 -5 -5 46.15 1.86
 -1 -5 -6 56.82 2.19
 1 5 6 56.92 2.09
 1 5 6 59.04 2.11
 -1 -5 -6 55.2 2.21
 -1 -5 -7 45.15 2.09
 1 5 7 42.99 1.82
 -1 -5 -7 43.27 1.96
 -1 -5 -8 7.02 0.99
 1 5 8 6.32 0.76
 1 5 8 6.73 0.85
 -1 -5 -9 17.77 1.31
 1 5 9 18.68 1.16
 1 5 9 19.67 1.3
 -1 -5 -9 19.98 1.42
 -1 -5 -10 22.56 1.5
 -1 -5 -10 23.39 1.56
 1 5 10 23.85 1.38
 -1 -5 -10 23.19 1.37
 1 5 10 22.02 1.16
 1 5 11 36.09 1.61
 1 5 11 37.44 1.62
 -1 -5 -11 35.4 1.53
 -1 -5 -11 36.36 1.81
 1 5 12 5.94 0.65
 1 5 12 6.79 0.73
 1 5 12 5.99 0.61
 -1 -5 -12 6.54 0.78
 1 5 13 2.86 0.48
 -1 -5 -13 3.57 0.61
 1 5 13 4.11 0.47
 -1 -5 -13 3.34 0.56
 -1 -5 -14 2.38 0.42
 1 5 14 2.41 0.29
 -1 -5 -14 2.54 0.36
 1 -6 -13 6.73 0.56
 -1 6 13 5.38 0.43
 1 -6 -13 6.37 0.52
 -1 6 13 5.39 0.42
 -1 6 12 35.78 1.26
 1 -6 -12 40.14 1.48
 1 -6 -12 37.13 1.47
 1 -6 -11 2.58 0.44
 -1 6 11 2.52 0.47
 -1 6 11 2.37 0.45
 1 -6 -11 2.37 0.6
 1 -6 -10 11.33 1.05
 -1 6 10 13.18 0.93
 1 -6 -10 14.74 1.14
 -1 6 10 13.52 0.92
 -1 6 10 12.02 0.78
 1 -6 -10 13.48 1.02
 -1 6 9 8.72 0.79
 1 -6 -9 8.97 0.93
 -1 6 9 7.19 0.86
 -1 6 9 8.42 0.86
 -1 6 9 8.35 0.78
 1 -6 -9 9.26 1.02
 1 -6 -8 64.1 2.37
 -1 6 8 57.76 2.21
 -1 6 8 55.9 1.94
 1 -6 -8 60.59 2.39
 -1 6 8 58.08 2.18
 1 -6 -7 62.4 2.47
 -1 6 7 66.1 2.4
 1 -6 -7 61.82 2.41
 -1 6 7 64.3 2.3
 1 -6 -7 63.06 2.43
 -1 6 6 61.24 2.29
 -1 6 6 61 2.16
 1 -6 -6 55.42 2.24
 1 -6 -6 55.83 2.34
 1 -6 -6 58.41 2.33
 1 -6 -5 37.22 1.77
 -1 6 5 37.6 1.66
 1 -6 -5 36.09 1.79
 1 -6 -4 68.84 2.42
 -1 6 4 63.33 2.35
 1 -6 -4 66.1 2.47
 -1 6 4 67.73 2.2
 1 -6 -4 70.17 2.38
 1 -6 -3 32.83 1.57
 -1 6 3 32.97 1.6
 -1 6 3 31.21 1.4
 -1 -6 3 31.95 1.36
 1 -6 -3 32.12 1.68
 1 -6 -3 33.47 1.57
 1 6 -2 25.08 1.17
 -1 6 2 26.25 1.41
 -1 -6 2 26.63 1.24
 1 -6 -2 26.95 1.36
 1 -6 -2 27.84 1.38
 -1 6 2 25.44 1.18
 1 -6 -2 25.33 1.46
 1 -6 -1 16.04 1.03
 1 6 -1 15.33 0.96
 -1 -6 1 14.23 1
 1 -6 -1 14.66 1.11
 1 6 0 92.69 2.62
 1 -6 0 95.21 2.53
 1 -6 0 91.75 2.69
 -1 -6 0 93.81 2.74
 1 6 1 783.76 12.46
 1 6 1 744.54 12.02
 -1 -6 -1 786.21 12.69
 1 -6 1 742.71 12.25
 1 -6 1 737.56 12.37
 -1 -6 -1 772.51 12.06
 1 -6 1 732.57 11.93
 -1 -6 -1 777.7 12.23
 -1 -6 -2 393.32 7.44
 1 6 2 380.87 7.19
 -1 -6 -2 384.12 7.06
 1 -6 2 385.7 7.06
 -1 -6 -2 387.11 6.92
 1 6 2 384.42 6.93
 -1 6 -2 368.54 6.79
 -1 -6 -3 58.97 2.04
 -1 -6 -3 57.53 2.12
 1 6 3 60.59 2.18
 1 -6 3 53.32 1.88
 -1 -6 -3 57.16 2.29
 1 6 3 57.74 2.02
 1 6 4 40.95 1.73
 1 -6 4 35.24 1.44
 1 6 4 39.69 1.82
 -1 -6 -4 40.25 1.75
 -1 -6 -4 38.11 1.76
 1 6 5 121.2 3.28
 -1 -6 -5 124.75 3.49
 -1 -6 -5 128.51 3.42
 1 6 5 115.82 3.34
 -1 -6 -6 5.78 0.85
 1 6 6 5.67 0.85
 1 6 6 6.66 0.84
 -1 -6 -6 6.92 0.91
 -1 -6 -6 5.3 0.89
 -1 -6 -7 0.45 0.74
 -1 -6 -7 1.62 0.7
 1 6 7 1.43 0.6
 1 6 7 1.13 0.59
 -1 -6 -7 0.95 0.64
 -1 -6 -8 9.8 1.08
 -1 -6 -8 10.03 1
 1 6 8 8.39 0.93
 -1 -6 -8 9.22 1.09
 1 6 8 9.91 0.94
 -1 -6 -9 11.77 1.14
 -1 -6 -9 11.46 1.06
 -1 -6 -9 11.63 1.08
 1 6 9 10.02 0.88
 1 6 10 61.5 2.05
 -1 -6 -10 60.85 2.09
 -1 -6 -10 57.32 2.11
 1 6 10 56.48 1.92
 1 6 10 53.8 1.79
 -1 -6 -11 7.97 0.82
 -1 -6 -11 6.72 0.64
 1 6 11 6.66 0.67
 1 6 11 7.06 0.7
 1 6 11 6.39 0.53
 -1 -6 -11 6.86 0.79
 1 6 12 77.12 1.98
 -1 -6 -12 79.19 2.19
 -1 -6 -12 79.6 2.17
 1 6 13 33.57 1.02
 -1 -6 -13 35.01 1.13
 1 -7 -12 13.01 0.62
 -1 7 12 12.92 0.57
 1 -7 -11 23.6 1.02
 1 -7 -11 23.92 1.03
 -1 7 10 21.77 1.01
 1 -7 -10 21.48 1
 1 -7 -10 22.32 1.11
 1 -7 -9 12.66 0.93
 -1 7 9 11.53 0.69
 1 -7 -9 12.86 0.98
 1 -7 -9 12.54 0.96
 -1 7 9 12.64 0.87
 -1 7 9 11.74 0.78
 1 -7 -9 13.71 0.98
 -1 7 9 12.73 0.89
 1 -7 -8 1.27 0.57
 1 -7 -8 1.6 0.6
 1 -7 -8 1.55 0.62
 -1 7 8 1.6 0.38
 -1 7 8 1.66 0.51
 -1 7 8 1.5 0.5
 -1 7 8 1.59 0.58
 1 -7 -7 13.48 1.1
 -1 7 7 13.09 0.96
 -1 7 7 10.85 0.72
 -1 7 7 12.63 1.05
 1 -7 -7 13.04 1.11
 1 -7 -7 12.75 1.05
 1 -7 -6 29.33 1.53
 1 -7 -6 29.2 1.57
 -1 7 6 28.27 1.38
 1 -7 -5 32.11 1.59
 1 -7 -5 31.89 1.63
 -1 7 5 31.41 1.46
 -1 7 4 23.14 1.22
 -1 7 4 25.62 1.5
 1 -7 -4 25.67 1.56
 1 -7 -4 25.31 1.44
 1 -7 -3 14.67 1.1
 -1 7 3 14.42 0.93
 -1 7 3 16.44 1.23
 1 -7 -3 15.39 1.25
 -1 -7 2 173.47 3.91
 1 -7 -2 165.14 3.92
 -1 7 2 166 4.13
 1 -7 -2 169.73 4.22
 -1 7 1 88.62 2.7
 -1 -7 1 85.16 2.55
 1 -7 -1 89.3 2.83
 1 -7 -1 90.23 2.55
 1 -7 -1 90.37 2.8
 1 -7 0 733.21 11.82
 1 7 0 721.02 12.02
 -1 -7 0 740.18 12.27
 1 -7 0 753.87 12.49
 -1 7 0 745.84 12.26
 1 -7 1 19.42 1.27
 1 7 1 19.74 1.22
 -1 7 -1 17.9 1.11
 -1 -7 -1 21.16 1.37
 -1 -7 -2 211.87 4.89
 -1 7 -2 198.75 4.27
 1 -7 2 211.03 4.55
 -1 -7 -2 204.13 4.43
 1 7 2 215 4.68
 1 7 2 204.85 4.32
 -1 -7 -3 363.43 6.79
 1 -7 3 357.39 6.75
 1 7 3 379.43 7.42
 -1 -7 -3 384.2 7.47
 1 7 3 376.69 6.87
 -1 -7 -3 377.05 7.03
 -1 -7 -4 3.53 0.62
 1 7 4 3.76 0.64
 -1 -7 -4 4.02 0.71
 -1 -7 -4 5.82 0.93
 1 7 5 18.31 1.17
 -1 -7 -5 19 1.41
 -1 -7 -5 20.59 1.29
 -1 -7 -5 19.41 1.18
 1 7 5 18.88 1.32
 -1 -7 -6 6.01 0.78
 -1 -7 -6 5.62 0.78
 1 7 6 6.45 0.76
 1 7 6 6.65 0.87
 -1 -7 -7 0.67 0.55
 1 7 7 0.87 0.56
 1 7 7 0.99 0.48
 -1 -7 -7 0.68 0.5
 -1 -7 -7 0.59 0.64
 -1 -7 -8 2.16 0.61
 1 7 8 2.1 0.52
 1 7 8 1.89 0.45
 1 7 8 1.81 0.55
 -1 -7 -8 2.27 0.59
 -1 -7 -8 2.59 0.68
 1 7 9 27.26 1.16
 -1 -7 -9 29.13 1.31
 1 7 9 32.12 1.32
 1 7 9 29.05 1.22
 1 7 9 26.1 1.05
 -1 -7 -9 30.56 1.4
 -1 -7 -9 31.07 1.4
 -1 -7 -10 37.16 1.41
 -1 -7 -10 35.67 1.33
 1 7 10 32.24 1.12
 1 7 10 32.52 1.16
 -1 -7 -10 34.97 1.33
 -1 -7 -11 30.87 1.08
 1 7 11 25.34 0.87
 1 -8 -9 73.04 1.77
 1 -8 -9 75.1 1.84
 -1 8 9 72.75 1.78
 1 -8 -8 7.85 0.65
 -1 8 8 6.31 0.54
 -1 8 8 6.9 0.61
 1 -8 -8 7.11 0.64
 -1 8 7 11.71 0.8
 1 -8 -7 11.28 0.82
 1 -8 -7 12.01 0.88
 -1 8 7 11.72 0.85
 1 -8 -6 1.62 0.57
 1 -8 -6 1.45 0.48
 -1 8 6 1.75 0.54
 1 -8 -5 6.8 0.72
 -1 8 5 7.14 0.8
 1 -8 -4 19.24 1.26
 1 -8 -4 17.27 1.04
 -1 8 4 17.6 1.15
 -1 8 3 1.44 0.52
 1 -8 -3 1.57 0.47
 1 -8 -3 1.29 0.64
 1 8 -2 13.77 0.89
 -1 -8 2 14.69 0.87
 1 -8 -2 13.19 0.85
 -1 8 2 12.54 0.96
 1 -8 -2 13.05 1.07
 -1 -8 1 21.13 1.15
 1 -8 -1 23.32 1.34
 1 8 -1 21.37 1.18
 -1 8 1 22.93 1.24
 -1 -8 0 10.68 0.89
 1 8 0 10.96 0.92
 -1 8 0 12.01 0.88
 1 -8 0 11.44 0.97
 -1 -8 -1 31.59 1.5
 -1 8 -1 29.93 1.27
 1 8 1 31.13 1.53
 -1 -8 -1 34.15 1.51
 1 -8 1 33.27 1.47
 1 8 2 61.28 2.19
 1 -8 2 63.23 1.96
 -1 -8 -2 62.24 2.16
 1 8 3 160.58 3.77
 -1 -8 -3 154.4 3.69
 -1 -8 -4 19.79 1.03
 1 8 4 20.97 1
 1 8 4 22.44 1.31
 -1 -8 -4 21.56 1.31
 -1 -8 -5 18.81 1.02
 -1 -8 -5 19.9 1.2
 1 8 5 18.49 0.95
 -1 -8 -6 10.16 0.76
 -1 -8 -6 11.34 0.94
 1 8 6 10.65 0.84
 1 8 6 10.67 0.73
 1 8 7 2.13 0.45
 -1 -8 -7 2.12 0.44
 1 8 7 2.17 0.41
 1 8 7 1.93 0.42
 -1 -8 -8 5.92 0.54
 1 8 8 4.13 0.4
 1 8 8 5.01 0.5
 -1 -8 -8 5.46 0.58
 1 8 9 25.15 0.84
 -1 -8 -9 24.8 0.9
 -1 -8 -9 26.37 0.95
 -1 9 6 2.96 0.35
 -1 9 6 3.23 0.35
 -1 9 5 43.31 1.34
 -1 9 5 42.79 1.31
 1 -9 -5 45.31 1.37
 -1 9 4 56.6 1.57
 1 -9 -4 58.92 1.65
 -1 9 3 49.89 1.58
 -1 9 3 50.02 1.49
 1 -9 -3 50.68 1.57
 1 -9 -2 89.01 2.22
 -1 9 2 90.61 2.28
 -1 9 2 86.78 2.09
 -1 9 1 0.42 0.27
 -1 9 1 0.33 0.36
 1 -9 -1 0.49 0.35
 1 -9 0 36.98 1.25
 -1 -9 0 39.23 1.22
 -1 9 0 40.61 1.35
 1 9 0 39.26 1.26
 1 -9 1 0.71 0.27
 -1 -9 -1 1.16 0.36
 -1 9 -1 0.63 0.28
 1 9 1 0.73 0.33
 -1 -9 -2 11.08 0.72
 1 9 2 11.98 0.74
 -1 -9 -3 24.47 1.04
 1 9 3 24.75 1.04
 -1 -9 -4 5.24 0.52
 1 9 4 5.38 0.52
 -1 -9 -5 15.97 0.78
 1 9 5 16.39 0.77
 1 9 5 15.57 0.75
 1 9 6 40.91 1.11
 -1 -9 -6 39.87 1.16
 -2 0 17 4.32 0.37
 -2 0 16 146.33 3.12
 -2 0 15 20.73 1.14
 -2 0 14 20.75 1.21
 -2 0 13 1.46 0.59
 -2 0 12 7.16 0.78
 -2 0 12 6.75 0.82
 -2 0 11 9.6 0.86
 -2 0 11 10.25 0.91
 -2 0 10 70.43 2.13
 -2 0 10 69.1 2.13
 -2 0 9 237.77 4.52
 -2 0 9 223.29 4.19
 -2 0 9 234.92 4.54
 -2 0 8 204.19 3.95
 -2 0 8 199.11 3.71
 -2 0 8 210.63 3.97
 2 0 -7 928.28 13.98
 -2 0 7 935.96 13.99
 -2 0 7 933.95 13.97
 2 0 -6 273.81 4.74
 2 0 -5 277.88 5.14
 2 0 -5 281.66 4.76
 -2 0 4 441.14 7.29
 2 0 -4 454.08 6.98
 2 0 -4 441.2 7.23
 -2 0 4 440.21 6.81
 2 0 -3 702.62 10.74
 2 0 -3 714.62 10.61
 -2 0 3 720.94 10.77
 2 0 -2 233.91 3.8
 -2 0 2 227.61 3.82
 2 0 -1 678.17 9.79
 2 0 0 226.87 3.65
 -2 0 -1 288.21 4.62
 2 0 1 291.51 4.62
 2 0 2 9999 137.47
 -2 0 -2 9723.42 137.82
 -2 0 -3 187.28 3.44
 2 0 3 178 2.97
 2 0 3 178.2 3.14
 2 0 4 7.25 0.38
 -2 0 -4 6.97 0.59
 2 0 4 6.25 0.47
 -2 0 -5 30.85 1.28
 2 0 5 31.04 1.18
 2 0 5 30.15 0.79
 2 0 6 37.04 0.8
 2 0 6 41.69 1.52
 -2 0 -6 40.67 1.63
 -2 0 -7 699.91 11.63
 2 0 7 661.38 10.36
 2 0 7 685.39 11.33
 2 0 8 72.88 1.9
 2 0 8 77.49 1.97
 2 0 8 75.74 2.59
 2 0 9 215.99 4.22
 2 0 10 365.31 6.5
 2 0 11 2.12 0.6
 2 0 11 1.6 0.43
 2 0 12 29.79 1.47
 2 0 12 27.32 1.27
 2 0 13 92.72 2.7
 2 0 13 84.06 2.33
 -2 0 -14 467.36 8.27
 2 0 14 449.19 7.69
 2 0 15 0.46 0.4
 2 0 16 4.97 0.48
 -2 -1 17 75.99 1.8
 -2 1 17 74.56 1.77
 -2 -1 16 57.37 1.62
 -2 1 16 63.4 1.87
 -2 -1 16 63.58 1.89
 -2 1 16 60.73 1.79
 -2 -1 15 45.12 1.78
 -2 1 15 46.61 1.72
 -2 1 15 46.46 1.75
 -2 -1 15 41.38 1.53
 -2 1 14 7.83 0.88
 -2 -1 14 7.57 0.91
 -2 -1 14 7.67 0.78
 -2 1 14 8.57 0.86
 -2 -1 13 5.16 0.71
 -2 1 13 4.7 0.74
 -2 1 13 4.7 0.76
 2 -1 -13 3.89 0.59
 -2 -1 13 5.56 0.83
 2 -1 -12 80.8 2.48
 -2 -1 12 83.92 2.53
 -2 -1 12 88.19 2.72
 -2 1 12 88.98 2.65
 -2 1 12 87.49 2.67
 -2 1 11 54.26 1.95
 2 -1 -11 51.15 1.86
 -2 1 11 52.42 1.91
 -2 -1 11 53.11 1.9
 -2 1 11 50.59 1.67
 -2 -1 11 52.92 1.98
 -2 1 10 44.7 1.7
 -2 -1 10 42.04 1.8
 -2 -1 10 48.22 1.68
 -2 1 10 42.88 1.62
 2 -1 -10 42.56 1.63
 -2 -1 10 46.8 1.74
 -2 -1 9 1052.48 16.87
 -2 -1 9 1098.38 16.45
 -2 1 9 1077.78 16.52
 2 -1 -9 1090.59 16.49
 -2 1 9 1103.46 16.25
 -2 1 9 1114.12 16.45
 -2 -1 8 13.57 0.94
 -2 1 8 12.03 0.7
 -2 -1 8 15.02 0.82
 2 -1 -8 11.55 0.75
 2 1 -8 13.9 1.1
 2 -1 -8 12.86 0.83
 -2 -1 8 12.51 0.78
 2 -1 -8 11.55 0.7
 2 1 -7 365.26 6.99
 2 1 -7 353.68 5.66
 -2 1 7 373.56 5.99
 -2 -1 7 383.49 6.49
 -2 -1 7 377.73 6.06
 2 -1 -7 356.31 6.44
 2 1 -6 1405.43 20.69
 -2 1 6 1431.25 21.81
 -2 1 5 101.21 2.52
 2 -1 -5 98.28 2.33
 2 -1 -4 636.46 9.79
 -2 1 4 624.32 9.85
 -2 -1 4 608.45 10.11
 -2 1 3 3871.89 53.18
 2 -1 -3 3769.57 53.22
 2 1 -3 3725.57 53.3
 -2 1 3 3791.25 53.16
 -2 -1 3 3637.45 53.82
 2 1 -2 4489.76 63.25
 2 -1 -2 4560.01 63.25
 -2 1 2 4574.14 63.36
 -2 1 2 4452.88 63.17
 -2 1 1 2161.03 30.09
 -2 1 1 2117.05 29.88
 2 1 -1 2180.44 30.02
 2 -1 -1 2138.45 30.04
 -2 -1 0 3444.26 46.79
 2 -1 0 3330.04 46.83
 2 1 0 3294.64 46.47
 -2 1 0 3310.94 46.77
 -2 1 -1 1998.26 27.64
 2 -1 1 1884.02 28.19
 2 -1 1 2056.72 28.01
 -2 -1 -1 2005.21 27.91
 2 1 1 1878.57 28.19
 2 -1 2 1645.35 23.28
 -2 1 -2 1658.01 23.21
 -2 -1 -2 1656.95 23.49
 2 -1 2 1615.4 23.7
 -2 1 -2 1611.77 23.78
 2 1 2 1678.29 23.66
 2 1 3 5948.27 85.72
 -2 1 -3 6179.59 85.41
 2 -1 3 6190.02 85.08
 -2 -1 -3 6100.33 85.75
 -2 1 -3 6026.71 85.95
 -2 -1 -4 520.67 8.25
 -2 1 -4 531.81 8.44
 2 1 4 504.3 8.22
 -2 1 -4 502.09 7.9
 2 1 4 490.2 7.97
 2 1 5 113.79 2.82
 2 1 5 120.23 2.6
 -2 -1 -5 124.13 2.92
 -2 1 -5 129.28 2.72
 -2 1 -5 130.85 3.09
 -2 -1 -6 695.22 11.27
 2 1 6 681.18 10.53
 2 -1 6 677.03 10.42
 -2 1 -6 706.08 11.43
 2 1 6 669.48 11.14
 2 1 6 656.7 10.4
 -2 -1 -7 63.19 2.26
 2 1 7 64.25 2.25
 2 1 7 61.86 1.64
 -2 1 -7 61.48 2.31
 2 1 7 64.28 1.76
 -2 1 -7 62.15 2.63
 2 -1 7 60 1.74
 2 -1 8 241.54 4.58
 2 1 8 231.72 4.46
 2 1 8 246.41 4.62
 2 -1 9 124.53 2.77
 2 1 9 131.28 3.03
 2 1 9 134.36 3.19
 2 -1 9 129.05 3.03
 2 -1 9 136.14 3.22
 2 -1 10 121.13 2.81
 2 1 10 129.91 3.26
 2 -1 10 134.96 3.35
 2 1 10 130.19 3.15
 2 1 10 120.44 2.99
 2 -1 10 131.72 3.18
 -2 -1 -11 3.97 0.68
 2 1 11 4.01 0.63
 2 -1 11 5.12 0.77
 2 1 11 4.25 0.7
 2 -1 11 5.72 0.73
 2 1 12 296.76 5.96
 -2 -1 -12 288.56 5.93
 2 1 12 287.96 5.74
 2 -1 12 298.14 5.88
 2 1 12 292.66 6.05
 -2 -1 -13 201.29 4.51
 2 1 13 210.52 4.46
 -2 -1 -13 209.87 4.91
 2 1 13 222.32 4.76
 2 -1 13 230.74 4.69
 2 1 14 60.14 2.07
 2 1 14 55.14 1.78
 -2 -1 -14 57.44 2.1
 2 1 15 1.48 0.33
 2 1 15 2.56 0.52
 -2 -1 -15 1.97 0.47
 2 -1 15 1.9 0.44
 2 -1 16 50.25 1.37
 2 1 16 55.78 1.53
 -2 2 17 10.57 0.52
 -2 -2 17 9.86 0.53
 -2 2 17 10.21 0.53
 -2 2 16 13.93 0.8
 -2 -2 16 12.89 0.81
 -2 2 16 14.13 0.79
 -2 -2 15 2.1 0.57
 -2 2 15 1.84 0.5
 -2 2 15 2.03 0.51
 -2 -2 15 1.25 0.36
 -2 -2 14 218.33 4.63
 -2 2 14 205.41 4.45
 -2 2 14 208.54 4.54
 -2 -2 14 206.61 4.24
 -2 2 13 452.64 7.93
 -2 -2 13 431.74 7.61
 2 -2 -13 428.88 7.82
 -2 2 13 442.01 7.84
 -2 -2 13 433.89 8.02
 2 -2 -12 49.16 1.79
 2 -2 -12 51.3 2.01
 -2 -2 12 51.16 1.87
 -2 2 12 53.65 1.95
 -2 -2 12 51.06 2.06
 -2 -2 11 5.69 0.75
 2 -2 -11 4.88 0.76
 2 -2 -11 4.3 0.64
 -2 2 11 3.94 0.66
 -2 -2 11 4.28 0.64
 2 -2 -10 38.79 1.67
 -2 -2 10 39.34 1.53
 2 -2 -10 38.51 1.57
 -2 -2 10 39.58 1.64
 -2 2 10 38.73 1.51
 -2 -2 10 32.62 1.73
 -2 2 10 35.83 1.49
 2 -2 -9 183.62 4.07
 -2 2 9 181.58 3.95
 -2 -2 9 191.09 4
 -2 -2 9 177.61 4.38
 -2 -2 9 178.34 3.82
 2 -2 -9 185.29 3.98
 -2 2 9 182.54 3.72
 -2 2 9 188.33 3.86
 2 -2 -8 33.75 1.35
 -2 2 8 33.36 1.24
 -2 2 8 36.12 1.36
 -2 2 8 36.05 1.33
 -2 -2 8 35.63 1.36
 2 -2 -8 34.55 1.41
 2 2 -8 34.15 1.63
 -2 -2 8 34.55 1.29
 2 -2 -8 33.28 1.58
 -2 -2 8 33.84 1.59
 2 2 -7 23.27 1.21
 -2 2 7 23.74 1.02
 -2 2 7 23.4 0.99
 -2 -2 7 25.75 1.32
 -2 2 7 21.25 0.89
 -2 -2 7 23.65 0.99
 2 -2 -7 23.24 1.06
 -2 2 7 20.85 1.34
 2 -2 -7 23.5 1.09
 -2 -2 7 23.41 1.03
 -2 2 7 22.05 0.99
 2 2 -7 21.79 1.37
 2 -2 -7 22.51 1.25
 2 2 -6 723.02 11.68
 -2 2 6 692.74 10.54
 2 -2 -6 658.12 10.62
 -2 2 6 676.85 11.46
 2 2 -6 681.71 10.19
 -2 -2 6 686.22 10.52
 -2 2 6 688.5 11.22
 -2 2 6 675.06 10.5
 2 -2 -6 680.53 11.3
 2 -2 -6 657.28 10.59
 -2 -2 6 700.87 11.1
 -2 -2 6 681.06 10.44
 -2 2 5 568.7 9.45
 2 2 -5 569.74 8.66
 -2 2 5 560.49 9.38
 2 -2 -5 542.44 9.4
 2 2 -5 561.29 9.61
 -2 2 4 280.17 5.28
 -2 -2 4 298.04 6.05
 -2 2 4 273.91 5.18
 2 -2 -4 264.65 5.2
 2 2 -4 285.66 4.78
 2 2 -3 1827.42 25.91
 -2 2 3 1781.43 26.1
 2 -2 -3 1748.7 26.28
 -2 -2 3 1842.9 27.29
 2 -2 -3 1778.47 25.85
 2 2 -3 1804.41 25.82
 -2 2 3 1820.5 26.31
 -2 2 2 29.75 1.25
 2 2 -2 32.89 0.67
 2 -2 -2 32.39 0.95
 2 2 -2 32.85 0.94
 -2 -2 2 35.92 1.68
 2 2 -2 34.01 1.12
 2 -2 -1 2801.87 40.49
 -2 2 1 2822.39 40.48
 2 2 -1 2834.12 40.44
 -2 2 1 2941.17 41.01
 -2 2 0 56.33 1.27
 2 -2 0 57.72 1.53
 -2 -2 0 59.31 1.26
 2 -2 0 56.14 1.54
 -2 2 0 55.45 1.52
 2 2 0 55.93 1.59
 2 -2 1 334.69 5.56
 -2 -2 -1 327.61 4.95
 -2 2 -1 340.49 5.46
 2 -2 1 338.98 5.49
 2 2 2 843.52 13.06
 -2 -2 -2 838.91 12.37
 2 -2 2 859.71 12.52
 2 -2 2 854.18 12.84
 -2 -2 -3 254.3 4.31
 2 2 3 246.12 4.67
 -2 2 -3 250 4.27
 -2 2 -3 246.07 4.69
 2 -2 3 245.53 3.99
 -2 2 -4 132.11 3.87
 -2 2 -4 128.2 3.03
 2 2 4 112.82 2.88
 -2 -2 -4 118.83 2.68
 -2 2 -4 128.95 2.65
 2 2 5 74.55 1.86
 2 2 5 73.85 2.29
 -2 2 -5 76.36 2.33
 -2 2 -5 74.65 2.96
 2 2 5 71.32 1.86
 2 2 5 75.34 2.19
 -2 2 -5 70.85 1.95
 -2 -2 -5 74.08 2.11
 -2 2 -6 237.66 5.13
 2 2 6 233.35 4.4
 -2 2 -6 230.27 4.58
 2 2 6 232.57 4.25
 -2 -2 -6 226.77 4.47
 2 2 6 249.61 5.18
 2 2 6 235.77 4.78
 -2 2 -6 247.37 6.26
 2 2 6 233.68 4.34
 -2 -2 -6 233.29 4.87
 2 -2 6 228.9 4.2
 -2 -2 -7 231.96 4.52
 2 -2 7 214.53 4.1
 2 2 7 230.14 4.23
 2 2 7 229.98 4.36
 -2 2 -7 216.69 4.68
 2 -2 7 216.49 4.22
 -2 2 -7 230.01 6.29
 -2 -2 -7 233.79 5.09
 2 2 7 217.7 5.12
 2 2 7 232.04 4.43
 2 2 8 262.93 4.94
 2 2 8 258.85 4.96
 2 2 8 261.73 5.05
 -2 -2 -8 268.38 5.12
 2 -2 8 253.42 4.93
 2 -2 8 254.96 4.78
 -2 -2 -9 158.26 3.66
 2 2 9 166.67 3.6
 2 -2 9 163.17 3.56
 2 2 9 165.36 3.76
 2 -2 9 168.61 3.74
 2 2 9 165.86 3.68
 2 -2 10 103.18 2.7
 2 2 10 103.84 2.65
 2 2 10 98.88 2.78
 -2 -2 -10 98.31 3.05
 2 2 11 72.83 2.36
 2 2 11 67.32 2.03
 2 -2 11 68.87 2.22
 -2 -2 -11 73.4 2.57
 2 2 11 72.64 2.37
 2 -2 12 13.22 0.95
 -2 -2 -12 13.54 1.22
 2 2 12 14.53 1.07
 -2 -2 -12 13.25 1.13
 2 2 12 14.31 1.08
 -2 -2 -13 92.76 2.96
 -2 -2 -13 92.02 2.75
 2 -2 13 92.23 2.56
 2 2 13 96.18 2.65
 2 -2 14 32.2 1.31
 -2 -2 -14 31.58 1.34
 -2 -2 -14 33.84 1.59
 2 2 14 33.4 1.36
 2 -2 15 18.79 0.84
 -2 -2 -15 16.84 0.98
 2 2 15 17.19 0.84
 2 2 15 15.87 0.92
 2 2 16 57.93 1.52
 -2 3 16 16.81 0.72
 -2 -3 16 17.09 0.78
 -2 3 16 17.9 0.82
 -2 3 15 12.32 0.76
 -2 -3 15 12.76 0.84
 2 -3 -15 11.65 0.71
 -2 -3 14 28.52 1.37
 -2 3 14 25.97 1.22
 2 -3 -14 24.81 1.25
 -2 3 13 49.46 1.73
 2 -3 -13 51.23 2.01
 2 -3 -13 50.28 1.79
 -2 -3 13 56.65 2.05
 -2 3 13 52.26 1.87
 -2 -3 13 52.17 1.72
 2 -3 -12 70.04 2.48
 -2 -3 12 67.97 2.13
 2 -3 -12 70.52 2.34
 -2 3 12 73.99 2.41
 -2 -3 12 73.86 2.44
 -2 3 12 71.75 2.27
 -2 3 11 161.33 3.92
 2 -3 -11 160.17 3.93
 -2 3 11 154.83 3.49
 -2 -3 11 158.66 3.9
 2 -3 -11 162.1 4.1
 -2 -3 11 155.92 3.63
 -2 3 11 163.83 3.81
 -2 3 11 160.45 3.7
 2 -3 -10 14.23 1.15
 -2 3 10 16.24 1.07
 2 -3 -10 14.79 1.11
 -2 -3 10 14.72 0.96
 -2 -3 10 14.42 1.07
 -2 3 10 14.46 1.05
 -2 3 10 16.81 1
 -2 -3 9 36.56 1.44
 -2 3 9 39.32 1.6
 -2 3 9 40.25 1.6
 -2 -3 9 37.68 1.58
 -2 3 9 37 1.48
 2 -3 -9 38.67 1.71
 2 -3 -9 38.24 1.66
 2 -3 -9 35.84 1.44
 2 -3 -8 31.52 1.34
 -2 3 8 34.45 1.44
 2 -3 -8 34.51 1.53
 -2 3 8 32.67 1.27
 -2 3 8 33.21 1.37
 2 -3 -8 34.64 1.54
 -2 -3 8 36.76 1.37
 -2 3 8 33.1 1.38
 2 -3 -7 22.09 1.08
 -2 -3 7 19.79 0.96
 2 -3 -7 25.29 1.27
 2 -3 -7 22.58 1.18
 -2 3 7 23.94 1.13
 -2 3 7 23.62 1.11
 -2 -3 7 20.99 1.05
 -2 -3 6 610.73 10.78
 -2 -3 6 627.67 9.92
 2 3 -6 625.98 10.15
 -2 -3 6 639.63 10.06
 -2 3 6 637.21 10.15
 2 -3 -6 640.62 10.32
 -2 3 6 648.31 11.12
 2 -3 -6 624.54 11.11
 2 -3 -6 649.67 10.35
 -2 3 6 613.8 11.06
 2 3 -6 654.5 11.34
 2 -3 -6 625.16 10.15
 -2 3 5 873.48 13.83
 2 -3 -5 833.26 14.02
 2 3 -5 922.05 13.9
 2 -3 -5 921.02 14.01
 -2 3 5 905.13 14.82
 2 3 -5 930.52 13.77
 -2 -3 5 915.52 14.61
 2 -3 -5 916.85 14.93
 -2 -3 5 904.88 13.82
 -2 3 5 949.92 15
 -2 -3 5 905.34 13.73
 -2 3 5 944.55 13.99
 2 -3 -5 930.47 14.08
 2 -3 -5 941.57 14.08
 2 3 -5 977.22 15.2
 -2 -3 4 1696.85 25.26
 2 -3 -4 1608.45 23.86
 -2 3 4 1464.74 23.42
 -2 3 4 1574.31 22.78
 2 3 -4 1617.62 23.1
 2 3 -4 1598.31 22.84
 -2 3 4 1608.9 23.84
 2 -3 -4 1522.63 22.95
 -2 -3 4 1517.73 22.72
 -2 3 4 1563.2 22.87
 2 -3 -4 1611.76 22.88
 2 3 -4 1541.7 22.39
 2 -3 -4 1554.55 22.92
 2 -3 -3 4175.07 59.45
 2 3 -3 4303.3 60.1
 2 3 -3 4178.1 59.42
 2 -3 -2 357.61 6.49
 2 3 -2 358.82 6.25
 -2 3 2 374.93 6.52
 2 3 -1 28 1.25
 2 -3 -1 33.7 1.37
 -2 3 1 33.91 1.38
 -2 -3 1 27.97 1.74
 -2 3 0 129.49 2.93
 2 -3 0 126.14 2.76
 -2 -3 0 121.67 3.77
 -2 3 0 133.49 3.77
 2 -3 0 121.67 2.89
 2 3 0 119.72 2.99
 -2 3 -1 413.6 6.85
 -2 -3 -1 382.18 6.05
 2 -3 1 422.4 6.91
 -2 3 -1 392.54 6.12
 2 -3 1 428.81 6.81
 -2 3 -1 457.51 8.51
 2 3 2 761.41 12.33
 -2 -3 -2 731.55 10.97
 2 -3 2 764.59 11.68
 2 -3 2 790.94 11.81
 -2 3 -2 813.42 13.86
 -2 3 -2 754.83 11.62
 -2 -3 -3 571.4 8.93
 2 -3 3 548.68 8.65
 2 3 3 595.28 9.72
 2 3 3 563.88 8.77
 -2 -3 -3 518.78 8.48
 2 3 3 556.27 8.83
 -2 -3 -3 569.8 9.55
 2 3 3 556.63 8.79
 2 3 4 181.64 3.62
 -2 -3 -4 183.23 4.2
 -2 -3 -4 180.26 3.55
 2 3 4 179.53 3.58
 -2 -3 -4 179.9 3.77
 2 -3 4 176.04 3.08
 2 3 4 184.69 4.28
 -2 3 -4 183.7 3.77
 -2 3 -5 149.92 3.39
 -2 -3 -5 148.29 3.38
 2 3 5 145.42 3.19
 2 3 5 149.34 3.2
 -2 -3 -5 142.94 3.27
 2 3 5 144.22 3.8
 -2 3 -5 145.08 3.7
 2 3 6 41.2 1.48
 -2 3 -6 39.21 1.83
 -2 -3 -6 42.31 1.65
 -2 -3 -6 39.02 1.61
 2 3 6 39.05 1.81
 2 3 6 41.29 1.51
 2 3 6 39.76 1.5
 -2 -3 -7 767.56 12.52
 2 3 7 751.74 12.23
 -2 -3 -7 767.1 12.42
 2 3 7 759.62 12.16
 2 3 7 750.49 12.05
 2 3 8 30.12 1.39
 -2 -3 -8 30.45 1.5
 -2 -3 -8 32.43 1.62
 2 3 8 32.74 1.47
 2 -3 8 29.02 1.17
 2 3 8 29.83 1.26
 -2 -3 -9 496.15 8.96
 2 3 9 483.96 8.37
 2 -3 9 450.56 7.89
 2 3 9 467.25 8.08
 -2 -3 -10 167.5 4.42
 -2 -3 -10 182.99 4.54
 2 -3 10 172.63 3.77
 2 3 10 172.83 3.9
 2 3 10 176.3 4.01
 2 3 11 140.9 3.41
 2 -3 11 136.99 3.28
 -2 -3 -11 147.6 3.97
 -2 -3 -11 145.09 4.01
 2 3 11 139.5 3.42
 2 3 11 146.21 3.68
 -2 -3 -12 1.24 0.71
 -2 -3 -12 0.83 0.61
 2 3 12 1.02 0.42
 2 3 12 1.39 0.61
 2 -3 12 0.54 0.38
 -2 -3 -13 26.47 1.44
 2 -3 13 26.46 1.15
 2 3 13 28.74 1.39
 -2 -3 -13 28.52 1.57
 2 3 13 27.94 1.39
 -2 -3 -14 60.5 1.9
 2 3 14 58.91 1.82
 2 3 14 63.06 1.93
 -2 -3 -14 61.08 2.09
 -2 -3 -15 11.07 0.75
 2 3 15 11.59 0.66
 2 3 15 11.39 0.71
 2 3 16 7.12 0.43
 -2 4 16 12.52 0.56
 -2 4 15 3.23 0.33
 -2 -4 15 4.14 0.42
 -2 4 15 3.94 0.48
 2 -4 -15 3.86 0.41
 2 -4 -14 21.06 1.09
 -2 4 14 22.91 1.11
 -2 4 14 21.3 0.94
 -2 -4 14 20.32 1.01
 -2 4 14 19.71 0.89
 2 -4 -14 19.71 0.91
 -2 4 13 92.91 2.59
 2 -4 -13 91.53 2.54
 2 -4 -13 95.07 2.74
 -2 -4 13 89.62 2.54
 -2 4 13 88.52 2.34
 -2 4 12 101.49 2.81
 -2 -4 12 99.45 2.79
 2 -4 -12 97.37 2.87
 2 -4 -12 98.12 3
 -2 4 12 92.21 2.51
 -2 4 11 2.91 0.53
 2 -4 -11 2.83 0.7
 -2 4 11 3.33 0.64
 -2 -4 11 3.31 0.67
 2 -4 -11 3.46 0.73
 -2 4 11 3.36 0.65
 -2 4 11 3.23 0.54
 2 -4 -10 5.29 0.66
 -2 4 10 5.96 0.78
 -2 4 10 5.39 0.72
 2 -4 -10 4.89 0.79
 2 -4 -10 5.2 0.89
 -2 4 10 4 0.61
 -2 -4 10 5.37 0.74
 -2 -4 9 128.35 3.13
 2 -4 -9 142.67 3.74
 -2 4 9 138.07 3.51
 2 -4 -9 143.16 3.76
 -2 4 9 142.3 3.45
 -2 -4 9 133.69 3.42
 -2 4 9 130.04 3.17
 -2 4 9 140.48 3.46
 2 -4 -9 136.05 3.43
 -2 -4 8 45.15 1.62
 -2 4 8 50.29 1.8
 2 -4 -8 50.25 2.04
 2 -4 -8 49.28 1.99
 -2 -4 8 46.3 1.78
 -2 4 8 51 1.87
 -2 4 8 50.54 1.9
 2 -4 -8 47.74 1.86
 2 -4 -7 18.3 1.14
 2 -4 -7 19.41 1.2
 -2 -4 7 20.76 1.12
 2 -4 -7 18.21 1.19
 -2 -4 7 20.01 1.01
 -2 4 7 19.59 1.14
 2 -4 -6 93.72 2.68
 -2 4 6 95.9 2.56
 -2 -4 6 97.24 2.52
 -2 -4 6 92.92 2.35
 -2 4 6 96.16 2.61
 2 -4 -6 92.51 2.62
 -2 4 5 154.83 3.52
 2 -4 -5 158.55 3.62
 -2 -4 5 164.14 3.35
 -2 -4 5 160.3 3.42
 -2 4 5 157.56 3.44
 -2 4 4 434.33 7.24
 2 -4 -4 421.11 7.43
 -2 -4 4 427.02 7.11
 -2 -4 4 427.78 7.16
 2 -4 -4 427.94 7.42
 2 -4 -4 436.67 7.42
 2 4 -4 439.24 7.69
 -2 4 3 446.74 8.5
 -2 -4 3 417.43 7.28
 -2 4 3 460.02 7.37
 -2 -4 3 442.72 9.78
 2 -4 -3 446.96 8.54
 -2 -4 3 424.13 7.32
 2 4 -3 444.23 8.03
 2 -4 -3 452.17 7.58
 2 -4 -3 461.96 7.57
 -2 4 3 464.02 7.59
 2 -4 -2 605.16 9.66
 -2 4 2 602.89 9.64
 2 4 -2 625.15 10.47
 -2 4 2 587.34 9.39
 -2 -4 2 604.92 9.56
 2 -4 -2 604.93 10.65
 -2 4 2 601.15 10.61
 -2 -4 2 609.32 9.55
 2 -4 -2 602.75 9.65
 2 -4 -2 600.41 9.72
 2 -4 -1 293.27 6.01
 -2 -4 1 307.17 7.38
 2 -4 -1 290.22 5.18
 -2 -4 1 281.41 5.11
 2 -4 -1 287.78 5.15
 2 -4 -1 293.89 5.41
 -2 -4 1 288.13 5.18
 -2 4 1 288.74 5.93
 2 4 -1 298.26 6.01
 2 -4 -1 283.74 5.2
 2 4 0 494.78 8.82
 2 -4 0 473.03 7.97
 2 4 0 470.52 7.64
 2 -4 0 457.99 7.77
 -2 4 0 486.73 8.53
 2 -4 0 482.18 8.61
 2 -4 0 467.54 7.69
 -2 -4 0 513.79 10.3
 -2 -4 -1 290.66 5.05
 2 4 1 284.18 6
 2 -4 1 275.79 4.89
 -2 -4 -1 294.22 5.3
 -2 -4 -1 282.75 6.97
 -2 4 -1 267.66 5.48
 2 -4 1 282.52 5.19
 2 4 1 282.62 5.01
 2 -4 1 274.33 5.54
 -2 4 -1 281.46 7.19
 2 -4 1 271.04 4.97
 2 -4 2 293.24 4.99
 2 4 2 278.75 5.27
 -2 4 -2 313.73 7.75
 2 -4 2 293.43 5.17
 2 -4 2 304.72 5.42
 -2 -4 -2 279.66 5.23
 -2 -4 -2 276.82 5.4
 -2 -4 -2 277.17 5.12
 2 -4 2 297.9 5.58
 2 4 2 273.16 5.15
 -2 -4 -2 273.86 6.9
 -2 4 -2 305.04 5.59
 -2 4 -3 358.81 6.54
 -2 -4 -3 386.25 6.76
 2 -4 3 378.14 6.23
 2 4 3 388.5 6.65
 -2 4 -3 380.12 9.25
 -2 -4 -3 380.9 6.63
 2 -4 3 377.71 6.43
 2 4 3 367.85 7.63
 -2 -4 -3 397.84 6.97
 -2 -4 -3 382.69 8.41
 2 4 4 104.15 2.7
 -2 -4 -4 108.03 2.79
 2 4 4 101.81 2.63
 -2 -4 -4 105.02 2.69
 2 4 4 106.71 2.62
 -2 -4 -4 97.74 3.57
 2 -4 4 96.99 2.35
 -2 -4 -5 397.56 7.17
 -2 -4 -5 389.96 7.37
 2 -4 5 393.69 6.58
 2 4 5 395.55 7.09
 -2 -4 -5 389.27 7.29
 -2 -4 -6 154.72 3.82
 -2 -4 -6 145.26 3.72
 2 4 6 148.63 3.5
 -2 -4 -6 147.33 3.63
 2 4 6 140.38 3.47
 2 4 7 679.84 11.22
 -2 -4 -7 666.52 11.5
 2 4 7 665.47 11.14
 2 4 8 80.59 2.57
 -2 -4 -8 79.92 2.79
 2 4 8 83.53 2.41
 2 4 9 67.53 2.33
 -2 -4 -9 72.69 2.71
 -2 -4 -9 71.81 2.64
 2 4 9 66.12 1.97
 2 4 9 65.2 2.05
 2 4 10 18.74 1.22
 -2 -4 -10 17.85 1.4
 2 4 10 16.76 0.95
 2 4 11 4.8 0.7
 -2 -4 -11 4.6 0.88
 -2 -4 -11 5.62 0.69
 2 4 11 4.87 0.75
 2 4 12 1.48 0.61
 2 4 12 1.26 0.45
 -2 -4 -12 2.01 0.7
 -2 -4 -12 1.8 0.72
 -2 -4 -13 18.49 1.13
 -2 -4 -13 17.92 1.2
 2 4 13 17.12 1.01
 2 4 13 19.18 1.07
 -2 -4 -14 3.43 0.55
 -2 -4 -14 3.71 0.51
 2 4 14 3.74 0.48
 2 4 14 3.38 0.47
 2 4 15 7.02 0.45
 -2 -4 -15 6.61 0.5
 2 4 15 7.5 0.47
 2 -5 -14 38.8 1.16
 -2 5 14 35.67 1.11
 -2 5 14 45.68 1.33
 2 -5 -14 43.6 1.38
 2 -5 -13 117.7 2.76
 2 -5 -13 119.32 2.91
 -2 5 13 111.73 2.65
 2 -5 -12 8.62 0.89
 -2 5 12 7.49 0.63
 2 -5 -12 7.91 0.82
 -2 -5 12 8.87 0.74
 -2 5 12 8.99 0.77
 -2 5 11 25.56 1.3
 2 -5 -11 27.08 1.53
 2 -5 -11 24.91 1.46
 -2 5 11 24.2 1.23
 -2 -5 11 26.17 1.27
 -2 5 10 55.83 2.02
 -2 5 10 51.4 1.78
 -2 5 10 56.04 2.1
 -2 -5 10 54.57 1.95
 2 -5 -10 57.3 2.28
 2 -5 -10 56.59 2.28
 2 -5 -10 54.03 2.01
 -2 5 10 57.54 2.01
 -2 5 9 60.65 2.08
 -2 -5 9 61.61 2.11
 -2 5 9 62.62 2.12
 2 -5 -9 65.4 2.45
 2 -5 -9 65.38 2.3
 -2 5 9 60.73 2.23
 2 -5 -9 62.7 2.43
 -2 -5 8 110.98 2.98
 -2 5 8 109.55 2.94
 2 -5 -8 119.48 3.42
 2 -5 -8 116.42 3.28
 -2 5 8 116.13 3.23
 -2 -5 7 0.65 0.46
 -2 5 7 0.44 0.56
 -2 5 7 1.56 0.56
 2 -5 -7 0.17 0.61
 -2 5 6 51.91 1.93
 -2 5 6 55.55 2.06
 2 -5 -6 53.45 2.1
 -2 -5 6 47.2 1.76
 2 -5 -6 53.08 2.07
 -2 5 5 227.01 4.58
 2 -5 -5 222.19 4.82
 2 -5 -5 227.35 4.8
 -2 -5 5 206.47 4.39
 2 -5 -5 219.26 4.8
 -2 -5 5 205.87 4.28
 -2 -5 4 90.7 2.42
 2 -5 -4 94.76 2.71
 2 -5 -4 95.3 2.72
 -2 5 4 94.51 2.7
 -2 5 4 97.78 2.55
 -2 -5 4 96.73 2.53
 -2 5 3 85.56 2.27
 2 -5 -3 80.9 2.51
 2 -5 -3 84.1 2.46
 2 -5 -3 86.62 2.47
 -2 -5 3 86.02 2.33
 -2 -5 3 86.4 2.31
 -2 5 3 86.02 2.47
 -2 5 2 104.46 2.48
 -2 -5 2 91.86 2.5
 2 -5 -2 114.37 2.83
 2 -5 -2 110.05 2.76
 -2 5 2 110.66 2.8
 2 -5 -2 112.55 2.88
 -2 -5 2 88.8 2.42
 -2 5 1 304.31 5.69
 2 -5 -1 308.02 5.66
 2 -5 -1 316.28 5.7
 2 -5 -1 308.82 5.78
 2 5 0 14.35 0.94
 2 -5 0 16.87 0.94
 -2 5 0 15.18 0.89
 2 5 0 13.73 0.82
 2 -5 0 17.1 1.02
 2 -5 1 209.58 4.27
 2 5 1 212.25 4.23
 2 -5 1 214.98 4.17
 -2 -5 -1 209.99 4.23
 2 -5 1 208.44 4.34
 2 5 1 211.05 4.42
 -2 5 -1 209.06 4.15
 -2 -5 -2 51.86 1.69
 2 -5 2 46.2 1.68
 2 5 2 54.85 1.9
 2 5 2 49.48 1.73
 -2 -5 -2 51.66 1.79
 2 -5 2 46.68 1.52
 2 5 3 41.06 1.67
 2 5 3 38.83 1.57
 -2 -5 -3 38.46 1.64
 -2 -5 -3 37.21 1.52
 -2 -5 -4 96.89 2.7
 2 5 4 95.07 2.67
 2 -5 4 88.55 2.37
 -2 -5 -4 93.23 2.78
 2 5 5 37.93 1.7
 -2 -5 -5 37.59 1.77
 -2 -5 -5 37.55 1.69
 2 -5 5 41.53 1.45
 2 5 5 39.03 1.67
 2 5 6 23.35 1.38
 2 5 6 19.59 1.27
 -2 -5 -6 23.12 1.42
 -2 -5 -6 23.42 1.49
 -2 -5 -7 57.93 2.38
 -2 -5 -7 54.44 2.25
 2 5 7 55.51 2.08
 2 5 8 58.72 2.25
 -2 -5 -8 62.51 2.42
 -2 -5 -8 59.53 2.47
 2 5 8 57.52 2.1
 -2 -5 -9 76.2 2.71
 2 5 9 69.55 2.24
 2 5 9 75.11 2.5
 2 5 10 13.57 1.04
 -2 -5 -10 13.82 1.26
 -2 -5 -10 14.37 1.13
 -2 -5 -10 15.63 1.27
 2 5 10 13.14 0.85
 2 5 11 42.14 1.67
 -2 -5 -11 40.35 1.89
 -2 -5 -11 43.89 1.94
 -2 -5 -11 40.76 1.63
 2 5 12 5.5 0.59
 -2 -5 -12 6.17 0.76
 2 5 13 15.53 0.78
 -2 -5 -13 14.96 0.91
 2 5 14 11.62 0.59
 -2 -5 -14 12.09 0.67
 -2 -5 -14 10.17 0.56
 2 5 14 10.65 0.51
 2 -6 -13 10.51 0.62
 2 -6 -13 11.33 0.69
 -2 6 13 10.05 0.53
 -2 6 13 11.12 0.61
 2 -6 -12 92 2.33
 2 -6 -12 92.89 2.4
 2 -6 -11 12.24 0.96
 -2 6 11 12.37 0.79
 2 -6 -11 11.47 0.96
 -2 6 11 12.26 0.82
 2 -6 -10 64.59 2.05
 -2 6 10 58.3 1.84
 -2 6 10 64.58 2.12
 2 -6 -10 66.15 2.34
 -2 6 10 64.16 1.94
 -2 6 9 1.31 0.58
 -2 6 9 0.88 0.4
 2 -6 -9 0.79 0.56
 -2 6 9 1.01 0.57
 -2 -6 9 0.52 0.39
 -2 6 9 1.21 0.48
 2 -6 -9 1.08 0.69
 -2 -6 8 21.2 1.14
 -2 6 8 21.95 1.34
 2 -6 -8 20.7 1.44
 -2 6 8 21 1.11
 -2 6 8 21.2 1.37
 2 -6 -8 24.23 1.45
 -2 6 8 22.34 1.3
 -2 6 7 182.96 4.16
 2 -6 -7 181.97 4.4
 2 -6 -7 169.81 4.33
 2 -6 -7 181.24 4.39
 -2 -6 7 163.11 3.8
 -2 6 7 172.84 4.27
 -2 6 7 166.78 3.71
 -2 6 6 49.26 1.91
 -2 -6 6 42.25 1.68
 2 -6 -6 48.67 2.08
 2 -6 -6 49.77 2.11
 2 -6 -6 48.08 2.08
 2 -6 -5 8.24 0.96
 -2 6 5 8.86 0.86
 2 -6 -5 9.85 1.01
 -2 6 4 20.44 1.16
 2 -6 -4 21.2 1.31
 2 -6 -4 19.22 1.3
 -2 6 4 21.52 1.36
 2 -6 -4 18.14 1.34
 -2 6 3 101.29 2.68
 2 -6 -3 105.77 3
 2 -6 -3 103.85 3.1
 2 -6 -3 106.55 2.98
 2 6 -3 104.77 2.68
 -2 6 3 103.36 2.99
 -2 6 2 50.08 1.67
 2 6 -2 54.83 1.88
 2 -6 -2 54.46 1.99
 -2 6 2 51.68 1.97
 2 -6 -2 54.12 2.05
 -2 -6 2 57.39 1.87
 2 -6 -1 152.74 3.63
 2 6 -1 153.23 3.64
 2 -6 -1 154.58 3.78
 -2 6 1 149.41 3.67
 -2 -6 1 152.06 3.62
 2 6 0 161.88 3.88
 2 -6 0 170.31 3.92
 2 -6 0 172.17 3.77
 -2 6 0 171.95 3.85
 2 -6 0 174.13 4.02
 2 6 0 154.52 3.51
 -2 -6 0 155.87 3.87
 -2 -6 -1 13.41 0.89
 2 6 1 14.35 1.09
 2 -6 1 13.68 1.04
 2 -6 1 12.59 0.87
 2 6 1 13.15 0.9
 -2 6 -1 11.81 0.86
 2 6 2 543.41 9.55
 2 -6 2 528.68 8.83
 2 6 2 539.11 9.22
 -2 -6 -2 523.76 8.98
 2 -6 2 553.11 9.33
 -2 -6 -2 538.84 9.23
 2 6 3 337.99 6.53
 -2 -6 -3 327.94 6.35
 2 -6 3 350.65 6.45
 -2 -6 -3 340.9 6.63
 2 6 3 350.3 6.75
 -2 -6 -4 14.79 1.14
 2 -6 4 15.08 0.98
 -2 -6 -4 14.74 1.06
 2 6 4 15.57 1.12
 2 6 4 14.88 1.19
 -2 -6 -5 91.22 2.79
 -2 -6 -5 90.82 2.93
 2 6 5 92.56 2.82
 2 6 6 151.83 3.88
 2 6 6 149.32 3.83
 -2 -6 -6 148.69 4.03
 -2 -6 -6 145.57 3.83
 2 6 7 11.71 1.05
 -2 -6 -7 12.05 1.15
 -2 -6 -7 12.36 1.07
 2 6 7 12.59 1.07
 -2 -6 -8 23.78 1.51
 -2 -6 -8 23.28 1.4
 -2 -6 -8 23.77 1.51
 2 6 8 21.79 1.28
 2 6 9 10.26 0.83
 -2 -6 -9 10.57 1.02
 -2 -6 -9 10.96 1.06
 -2 -6 -9 10.97 1.07
 2 6 9 10.05 0.96
 -2 -6 -10 4.55 0.68
 2 6 10 4.53 0.51
 2 6 10 5.4 0.69
 2 6 10 5.25 0.67
 -2 -6 -10 5.34 0.73
 -2 -6 -11 5.42 0.66
 -2 -6 -11 4.78 0.56
 2 6 11 4.95 0.58
 2 6 11 4.32 0.55
 2 6 12 1.98 0.29
 2 6 12 2.67 0.4
 -2 -6 -12 2.24 0.48
 -2 -6 -12 2.41 0.45
 -2 -6 -13 12.63 0.63
 -2 -6 -13 12.71 0.62
 2 6 13 12.38 0.56
 2 -7 -12 0.21 0.21
 -2 7 12 0.21 0.2
 2 -7 -11 2.93 0.46
 -2 7 11 2.28 0.33
 2 -7 -10 14.79 0.91
 -2 7 10 13.57 0.81
 2 -7 -10 12.82 0.75
 -2 7 10 11.46 0.65
 2 -7 -9 43.3 1.61
 2 -7 -9 45.4 1.73
 -2 7 9 43.6 1.62
 -2 7 9 39.78 1.46
 2 -7 -8 25.05 1.42
 2 -7 -8 25.59 1.39
 -2 7 8 25.25 1.36
 2 -7 -8 25.46 1.35
 -2 7 8 25.43 1.28
 -2 7 7 19.1 1.12
 -2 7 7 19.05 1.22
 2 -7 -7 18.66 1.28
 2 -7 -7 18.24 1.25
 2 -7 -7 21.05 1.26
 -2 7 7 18.87 1.25
 2 -7 -7 19.16 1.33
 2 -7 -6 4.45 0.81
 2 -7 -6 4.6 0.79
 2 -7 -6 3.72 0.8
 -2 7 6 5.19 0.68
 -2 7 5 23.02 1.22
 2 -7 -5 22.3 1.38
 -2 7 5 25.1 1.47
 -2 7 4 32.84 1.42
 2 -7 -4 34.36 1.66
 2 -7 -4 35.65 1.81
 -2 7 4 36.9 1.76
 2 -7 -3 19.17 1.37
 2 -7 -3 18.9 1.24
 -2 7 3 18.33 1.25
 -2 7 3 17.03 0.97
 2 -7 -3 19.03 1.37
 -2 7 2 23.17 1.36
 2 -7 -2 23.79 1.46
 2 -7 -2 23.73 1.32
 2 7 -2 19.82 1.1
 -2 -7 2 19.43 1.13
 2 -7 -1 74.45 2.61
 2 7 -1 75.96 2.36
 2 -7 -1 77.23 2.38
 -2 7 1 75.56 2.45
 -2 -7 1 77.22 2.38
 2 -7 0 32.56 1.4
 -2 7 0 29.01 1.43
 2 -7 0 33.74 1.64
 -2 -7 0 29.41 1.51
 2 7 0 28.46 1.46
 2 7 1 502.96 8.73
 -2 7 -1 510.05 8.87
 2 -7 1 544.44 9.32
 2 -7 1 508.46 8.69
 -2 -7 -1 547.19 9.48
 2 7 1 538.31 9.3
 -2 -7 -2 90.15 2.54
 2 7 2 90.8 2.56
 2 7 2 94.22 2.85
 2 -7 2 85.44 2.62
 -2 -7 -2 98.78 3.05
 2 7 3 165.05 3.89
 -2 -7 -3 166.29 3.92
 2 7 3 163.86 4.14
 -2 -7 -3 170.88 4.38
 2 7 4 33.45 1.54
 2 -7 4 30.4 1.32
 -2 -7 -4 33.53 1.57
 -2 -7 -4 30.9 1.4
 -2 -7 -4 33.14 1.83
 -2 -7 -5 1.97 0.61
 2 7 5 2.21 0.59
 -2 -7 -5 2.54 0.76
 -2 -7 -5 1.9 0.51
 2 7 5 2.49 0.69
 2 7 6 12.06 1.03
 2 7 6 11.03 0.94
 -2 -7 -6 10.92 0.97
 -2 -7 -6 10.43 0.88
 -2 -7 -7 4.81 0.66
 -2 -7 -7 5.17 0.73
 2 7 7 5.61 0.73
 2 7 7 5.48 0.73
 -2 -7 -7 5.06 0.82
 -2 -7 -8 8.51 0.79
 -2 -7 -8 8.92 0.86
 2 7 8 8.19 0.75
 2 7 8 8.14 0.79
 -2 -7 -8 8.99 0.91
 2 7 9 31.9 1.31
 2 7 9 28.23 1.18
 2 7 9 29.86 1.19
 -2 -7 -9 32.26 1.4
 -2 -7 -9 30.36 1.29
 -2 -7 -9 32.96 1.42
 -2 -7 -10 12.06 0.76
 -2 -7 -10 12.15 0.8
 -2 -7 -10 11.19 0.72
 2 7 10 9.18 0.52
 2 7 10 10.75 0.66
 2 7 11 26.58 0.86
 -2 -7 -11 28.89 1.03
 -2 -7 -11 27.44 0.94
 2 -8 -10 12.47 0.57
 -2 8 9 17.69 0.79
 2 -8 -9 17.49 0.81
 -2 8 9 14.67 0.64
 2 -8 -9 15.79 0.71
 -2 8 8 101.68 2.43
 2 -8 -8 104.89 2.47
 2 -8 -8 102.29 2.42
 -2 8 8 98.51 2.32
 -2 8 7 3.15 0.52
 2 -8 -7 3.38 0.52
 2 -8 -7 3.33 0.55
 -2 8 6 4.95 0.65
 -2 8 6 4.96 0.66
 2 -8 -6 4.24 0.6
 2 -8 -6 5.03 0.71
 -2 8 5 0.3 0.49
 2 -8 -5 0.97 0.45
 -2 8 5 0.57 0.45
 2 -8 -4 18.24 1.08
 2 -8 -4 17.52 1.2
 -2 8 4 17.33 1.1
 2 -8 -3 32.91 1.61
 2 -8 -3 32.7 1.38
 -2 8 3 33.33 1.5
 2 8 -3 28.14 1.21
 2 8 -2 4.53 0.6
 2 -8 -2 4.67 0.75
 -2 8 2 4.49 0.63
 2 -8 -2 4.65 0.58
 -2 -8 1 16.04 0.97
 2 -8 -1 18.34 1.17
 -2 8 1 18.18 1.06
 2 8 -1 15.06 1.04
 2 -8 -1 17.52 0.94
 -2 -8 0 42.68 1.61
 -2 -8 0 43.15 1.69
 2 -8 0 44.12 1.75
 -2 8 0 42.68 1.56
 2 8 0 43.8 1.78
 -2 -8 -1 4.44 0.65
 2 8 1 4.89 0.73
 2 -8 1 5.69 0.7
 2 -8 2 19.68 1.07
 -2 8 -2 18.36 0.99
 2 8 2 21.12 1.29
 2 8 3 75.85 2.04
 2 -8 3 75.21 2.05
 -2 -8 -3 83.62 2.52
 2 8 3 84.06 2.58
 2 8 4 194.22 3.84
 -2 -8 -4 202.61 4.36
 2 8 5 4.15 0.52
 -2 -8 -5 4.06 0.52
 -2 -8 -5 4 0.67
 2 8 5 4.28 0.64
 -2 -8 -6 2.04 0.42
 2 8 6 2.63 0.45
 2 8 6 2.19 0.5
 -2 -8 -6 2.71 0.6
 -2 -8 -7 24.78 1.02
 2 8 7 26.12 1.1
 2 8 7 23.68 0.99
 2 8 8 12.06 0.65
 2 8 8 11.87 0.66
 -2 -8 -8 10.14 0.62
 2 8 8 8.88 0.49
 -2 -8 -8 12.67 0.77
 -2 -8 -9 6.33 0.46
 -2 9 6 53.11 1.38
 -2 9 6 56.24 1.43
 -2 9 5 4.84 0.44
 -2 9 4 43.78 1.32
 2 -9 -4 47.68 1.46
 -2 9 4 44.91 1.43
 -2 9 3 13.8 0.8
 2 -9 -3 14.48 0.81
 -2 9 3 13.2 0.7
 -2 9 2 1.28 0.3
 2 -9 -2 1.84 0.42
 -2 9 2 1.7 0.41
 2 -9 -1 84.78 2.07
 -2 9 1 85.82 2.07
 2 9 0 0.84 0.32
 -2 9 0 1.11 0.33
 2 -9 0 1.42 0.35
 2 -9 1 46.03 1.3
 -2 -9 -1 46.98 1.37
 -2 -9 -2 21.08 0.92
 2 9 2 22.95 1.01
 2 9 3 26.74 1.06
 -2 -9 -3 24.43 1
 -2 -9 -4 14.22 0.74
 2 9 4 14.92 0.76
 2 9 5 13.67 0.66
 -2 -9 -5 13.59 0.68
 -3 0 17 59.07 1.56
 -3 0 17 51.14 1.37
 -3 0 16 1.14 0.46
 -3 0 16 0.76 0.38
 -3 0 15 230.36 4.73
 -3 0 15 233.31 4.83
 -3 0 14 20.72 1.29
 -3 0 14 19.48 1.22
 -3 0 13 34.01 1.63
 -3 0 13 32.84 1.58
 -3 0 12 66.35 2.27
 -3 0 12 67.21 2.32
 -3 0 11 113.34 2.99
 -3 0 11 113.76 3
 -3 0 10 44.69 1.52
 -3 0 10 49 1.76
 -3 0 10 46.7 1.7
 -3 0 9 39.96 1.37
 -3 0 9 41.86 1.52
 -3 0 8 56 1.67
 3 0 -8 51.93 2.16
 -3 0 8 54.4 1.56
 -3 0 8 56.39 1.67
 3 0 -7 315.29 5.72
 3 0 -7 326.84 6.43
 -3 0 7 315.66 5.36
 -3 0 7 318.74 5.43
 3 0 -6 399.14 6.82
 3 0 -6 408.32 7.35
 -3 0 5 1742.12 25.55
 3 0 -5 1746.24 26.15
 3 0 -4 24.26 0.98
 3 0 -4 24.3 1.02
 3 0 -3 768.32 11.6
 3 0 -2 55.46 1.34
 3 0 -1 2645.79 37.11
 3 0 0 561.34 8.59
 3 0 1 2360.53 33.54
 3 0 2 923.36 13.44
 -3 0 -2 919.58 13.48
 3 0 3 2748.71 39.95
 3 0 3 2836.6 39.84
 3 0 4 117.44 2.47
 3 0 4 122.43 2.34
 -3 0 -4 118.12 2.84
 3 0 5 33.32 0.97
 -3 0 -5 34.28 1.46
 3 0 5 32.81 1.2
 3 0 6 231.23 4.11
 3 0 6 233.54 4.14
 -3 0 -6 242.96 5.09
 3 0 6 234.88 4.57
 3 0 7 17.59 0.84
 3 0 7 17.45 0.85
 -3 0 -7 18.57 1.25
 3 0 7 17.3 1.07
 3 0 8 60.47 1.72
 3 0 8 61.96 1.79
 3 0 8 62.95 1.95
 3 0 9 7.49 0.65
 3 0 9 8.3 0.65
 3 0 9 7.96 0.76
 3 0 10 93.08 2.39
 3 0 10 84.32 2.6
 3 0 11 2.45 0.59
 3 0 11 1.85 0.44
 3 0 12 19.47 1.02
 -3 0 -12 19.1 1.18
 3 0 12 21.85 1.24
 3 0 13 9.24 0.87
 -3 0 -14 22.78 1.27
 3 0 14 25.88 1.24
 3 0 15 42.24 1.4
 -3 0 -15 36.95 1.33
 3 0 16 0.74 0.24
 -3 1 17 100.62 2.1
 -3 1 17 88.47 2.01
 -3 1 16 96.81 2.4
 -3 1 16 96.66 2.41
 -3 -1 16 90.76 2.25
 -3 -1 15 8.46 0.77
 -3 1 15 11.55 0.92
 -3 1 15 10.92 0.89
 -3 1 14 141.55 3.51
 -3 1 14 147.39 3.59
 -3 -1 14 137.88 3.45
 -3 -1 13 37.65 1.67
 -3 1 13 37.91 1.69
 -3 1 13 37.83 1.74
 -3 1 12 8.61 0.72
 -3 1 12 9.14 0.93
 -3 -1 12 8.68 0.93
 -3 -1 12 9.68 0.91
 -3 1 12 9.22 0.88
 -3 -1 11 16.08 1.25
 -3 -1 11 20.36 1.17
 3 -1 -11 17.84 1.03
 -3 1 11 18.55 1.04
 -3 1 11 18.47 1.13
 -3 1 10 76.27 2.16
 -3 -1 10 73.81 2.57
 -3 -1 10 80.63 2.31
 3 -1 -10 71.47 2.14
 -3 1 10 75.05 2.23
 -3 -1 9 107.89 3.09
 -3 1 9 109.26 2.53
 3 -1 -9 106.52 2.63
 -3 -1 9 112.79 2.75
 -3 1 9 113.68 2.7
 3 -1 -8 491.74 8.64
 -3 1 8 495.93 8.03
 -3 1 8 502.88 8.17
 -3 -1 8 520.51 8.18
 3 -1 -8 491.86 8.05
 -3 1 8 488.88 7.94
 -3 -1 8 498.38 7.94
 3 1 -7 18.77 0.85
 -3 -1 7 19.14 0.87
 3 -1 -7 15.59 0.97
 3 1 -7 16.22 1.13
 -3 1 7 17.15 0.8
 -3 1 7 17.41 0.84
 -3 -1 7 18.1 0.87
 -3 1 7 16.74 1.15
 -3 1 7 16.87 0.79
 -3 1 6 42.53 1.69
 3 1 -6 41.04 1.31
 3 1 -6 41.34 1.69
 3 -1 -6 38.59 1.5
 -3 -1 6 38.94 1.22
 -3 1 6 40.81 1.23
 -3 -1 6 39.82 1.24
 -3 1 5 442.73 7.59
 3 1 -5 456.01 7.78
 3 -1 -5 444.93 7.56
 3 -1 -4 153.05 3.24
 -3 1 4 151.51 3.16
 3 1 -4 150.41 3.28
 -3 1 3 1145.2 16.78
 3 -1 -3 1145.07 16.93
 3 1 -3 1093.27 16.87
 3 1 -3 1123.31 17.01
 -3 1 2 846.75 12.33
 3 -1 -2 859.17 12.61
 -3 1 1 201.22 3.69
 -3 -1 1 215.22 3.73
 -3 1 1 204.79 3.27
 3 -1 -1 211.46 3.79
 3 1 0 623.45 9.24
 -3 1 0 628.01 9.58
 -3 -1 0 622.97 9.55
 3 -1 0 636.16 9.59
 3 1 1 632.21 9.19
 -3 -1 -1 613.55 9.25
 3 1 2 331.8 5.56
 -3 -1 -2 342.24 5.46
 3 1 3 2031.11 28.92
 -3 -1 -3 2081.21 28.95
 3 -1 3 2040 28.39
 3 1 4 4228.05 59.79
 3 -1 4 4194.68 58.91
 -3 -1 -4 4277.71 60
 3 -1 4 4181.89 58.93
 3 1 4 4380.37 59.77
 3 1 5 331.88 6.09
 3 1 5 337.45 5.72
 3 1 5 345.27 5.94
 3 1 6 22.09 1.17
 3 1 6 21.32 0.96
 3 1 6 20.73 0.89
 -3 -1 -6 22.29 1.28
 -3 -1 -6 21.19 0.97
 3 -1 6 22.13 0.87
 -3 1 -6 23.14 1.35
 3 1 6 25.49 1.05
 3 1 7 55.47 2.07
 -3 -1 -7 53.84 1.69
 3 -1 7 52.2 1.5
 -3 -1 -7 54.15 2.2
 3 1 7 55.34 1.69
 3 1 7 53.55 1.54
 3 -1 7 53.48 1.67
 -3 -1 -8 47.69 1.63
 3 1 8 48.49 1.65
 3 -1 8 47.51 1.66
 3 -1 9 71.55 2.1
 3 -1 9 74.45 2.25
 3 1 9 71.13 2.15
 3 1 9 73.92 2.26
 3 1 10 170.61 3.74
 3 1 10 162.99 3.71
 3 1 10 173.13 3.95
 3 -1 10 152.21 3.84
 3 -1 10 160.36 3.68
 3 -1 11 36.35 1.69
 3 1 11 39.05 1.75
 3 -1 11 35.34 1.55
 3 1 11 38.35 1.56
 3 1 12 48.17 1.9
 -3 -1 -12 46.57 1.96
 3 1 12 44.62 1.69
 3 1 12 48.21 1.99
 3 -1 12 44.29 1.76
 3 1 13 116.27 2.86
 -3 -1 -13 116.32 3.13
 3 -1 13 127.65 3.11
 3 1 13 125.1 3.21
 3 -1 14 2.06 0.48
 3 1 14 1.9 0.52
 -3 -1 -14 1.9 0.6
 3 1 14 1.69 0.38
 3 1 15 19.32 0.96
 -3 -1 -15 17.53 0.96
 3 -1 15 18.18 0.85
 3 1 16 23.31 0.85
 -3 2 17 36.51 1.06
 -3 -2 17 37.52 1.1
 -3 2 16 0.98 0.35
 -3 2 16 0.8 0.37
 -3 -2 16 1.2 0.42
 -3 -2 15 12.34 0.93
 -3 2 15 12.41 0.9
 -3 -2 15 11.54 0.78
 -3 2 15 13.09 0.86
 -3 -2 14 29.1 1.36
 -3 2 14 30.61 1.41
 -3 -2 14 30.89 1.53
 -3 2 13 152.11 3.47
 -3 2 13 155.04 3.73
 3 -2 -13 152.63 3.61
 -3 -2 13 161.78 3.95
 -3 -2 13 155.61 3.7
 -3 -2 12 374.39 7.13
 -3 2 12 376.48 6.98
 3 -2 -12 372.41 7.13
 -3 2 12 396.74 7.16
 -3 -2 11 63.37 2.17
 -3 -2 11 62.07 2.51
 -3 2 11 69.05 2.28
 3 -2 -11 68.67 2.28
 3 -2 -11 66.27 2.08
 -3 -2 11 68.64 2.35
 -3 2 11 69.88 2.2
 -3 2 10 9.96 0.84
 -3 -2 10 9.29 0.87
 -3 -2 10 9.07 0.82
 -3 -2 10 8.61 1
 3 -2 -10 9.03 0.76
 -3 2 10 10.08 0.75
 3 -2 -10 9.65 0.86
 -3 2 10 9.73 0.79
 -3 2 9 63.51 1.91
 -3 2 9 65.53 1.99
 -3 -2 9 72.63 2.11
 3 -2 -9 64.45 2.08
 -3 -2 9 74.91 2.21
 -3 2 9 63.08 1.93
 3 -2 -9 63.5 1.98
 -3 2 9 66.24 2.05
 -3 -2 9 72.03 2.57
 3 -2 -8 150.01 3.27
 -3 -2 8 145.21 3.23
 -3 2 8 152.58 3.3
 3 -2 -8 144 3.84
 -3 -2 8 149.13 3.81
 -3 2 8 153.18 3.29
 3 -2 -8 154.63 3.41
 -3 2 8 141.11 3.03
 -3 -2 8 145.53 3.3
 -3 2 8 146.73 3.1
 -3 2 8 150.54 3.23
 -3 2 7 149.51 3.99
 -3 -2 7 155.68 3.74
 -3 2 7 153.8 3.2
 3 -2 -7 152.7 3.27
 -3 -2 7 156.27 3.22
 -3 2 7 151.18 3.16
 3 -2 -7 151.5 3.24
 -3 2 7 147.71 3.17
 -3 -2 7 153.95 3.27
 3 -2 -7 149.36 3.85
 -3 2 7 147.17 3.06
 -3 -2 6 177.93 3.54
 -3 -2 6 183.65 3.61
 -3 2 6 191.39 3.61
 -3 2 6 196.27 4.42
 3 2 -6 186.79 3.64
 -3 2 6 189.24 3.63
 -3 2 6 188.9 3.54
 -3 -2 6 179.5 4.04
 3 -2 -6 188.97 3.67
 3 -2 -6 183.57 3.66
 -3 2 6 187.34 3.53
 3 -2 -6 183.64 4.27
 -3 2 5 302.7 5.22
 -3 -2 5 316.01 6.69
 -3 2 5 312.88 5.91
 -3 -2 5 312.24 5.74
 -3 2 5 308.75 5.29
 3 -2 -5 308.3 6
 3 -2 -5 313.25 5.8
 3 2 -5 330.21 5.51
 3 2 -5 323.16 5.82
 -3 -2 5 304.64 5.25
 3 2 -4 548.04 8.56
 -3 2 4 525.96 8.7
 -3 2 4 505.12 8.21
 3 -2 -4 534.74 8.64
 3 2 -4 533.83 8.61
 3 -2 -4 518 8.94
 -3 -2 4 542.75 9.9
 3 2 -4 536.97 9.11
 -3 2 3 662.58 10.4
 -3 2 3 664.32 10.65
 3 2 -3 692.92 10.41
 3 -2 -3 674.73 10.41
 3 -2 -2 477.15 7.48
 3 2 -2 495.37 7.47
 -3 2 2 484.57 7.46
 3 2 -2 502.46 7.81
 3 -2 -2 476.49 7.93
 3 -2 -1 3047.47 44.98
 3 2 -1 3257.16 45.01
 3 -2 0 202.11 3.96
 -3 -2 0 200.14 3.63
 3 -2 0 207.3 3.92
 -3 2 0 203.6 3.66
 3 2 1 359.64 6.34
 -3 -2 -1 371.83 5.99
 -3 2 -1 360.04 6
 3 -2 1 354.35 6.22
 3 -2 1 368.66 6.09
 3 -2 2 435.01 6.88
 3 -2 2 451.38 7.35
 -3 -2 -2 417.33 6.69
 3 2 2 439.7 7.39
 -3 2 -2 422.29 6.44
 -3 2 -3 85.85 1.78
 3 -2 3 86.98 2.37
 3 -2 3 79.51 1.84
 3 2 3 104.79 2.58
 -3 -2 -3 104.99 2.19
 -3 -2 -4 156.33 3.27
 -3 2 -4 163 3
 3 2 4 156.3 3.15
 3 2 4 159.18 3.61
 3 -2 4 158.02 2.63
 -3 2 -4 166.66 3.83
 3 2 5 193.64 3.71
 3 2 5 195.56 3.79
 -3 2 -5 199.54 3.73
 3 2 5 201.11 4.37
 -3 -2 -5 193 3.94
 -3 2 -5 207.51 4.63
 3 2 5 196.74 3.84
 -3 -2 -5 195.25 4.15
 3 2 5 197.77 4.27
 3 2 6 99.56 2.34
 -3 -2 -6 97.36 2.57
 3 2 6 100.67 2.49
 3 -2 6 100.98 2.23
 -3 2 -6 109.07 3.25
 -3 -2 -6 99.12 2.84
 3 2 6 99.15 2.77
 3 2 6 101.38 2.97
 3 2 6 100.03 2.44
 3 -2 6 102.27 2.33
 -3 2 -6 110.01 4.04
 -3 -2 -7 342.15 6.28
 3 2 7 339.64 6.03
 3 2 7 349.48 6.21
 3 -2 7 341.74 5.96
 3 -2 7 333.01 5.72
 3 2 7 330.02 5.83
 3 2 8 195.37 3.96
 -3 -2 -8 186.78 4.15
 3 -2 8 186.2 3.94
 3 2 8 197.57 4.15
 3 -2 8 180.37 3.7
 3 2 9 58.84 1.9
 3 2 9 62.66 2.1
 -3 -2 -9 56.51 2.01
 3 2 9 59.53 2.02
 3 -2 9 59.13 2
 3 -2 9 58.2 1.82
 3 2 10 269.17 5.24
 -3 -2 -10 274.8 5.97
 3 2 10 270.18 5.56
 3 -2 10 277.13 5.3
 3 -2 10 291.37 5.63
 3 2 10 272.69 5.52
 -3 -2 -11 112.45 3.39
 3 2 11 115 3.07
 3 2 11 111.95 3.13
 3 -2 11 117.27 2.95
 3 2 12 76.6 2.36
 -3 -2 -12 75.44 2.63
 3 2 12 78.19 2.47
 3 -2 12 78.1 2.26
 3 2 13 14.71 1.04
 -3 -2 -13 15.26 1.11
 3 2 13 14.33 0.95
 -3 -2 -13 14.71 1.22
 3 -2 13 13.34 0.86
 -3 -2 -14 10.94 0.95
 -3 -2 -14 10.81 0.8
 3 2 14 11.07 0.74
 3 -2 14 11.4 0.7
 3 2 14 12.04 0.88
 3 2 15 1.55 0.28
 3 2 15 1.87 0.41
 -3 -2 -15 2 0.45
 3 2 16 2 0.29
 -3 -3 16 11.98 0.67
 -3 3 16 9.9 0.5
 -3 -3 15 9.19 0.75
 -3 3 15 8.93 0.72
 -3 3 15 9.14 0.64
 -3 -3 14 2.87 0.62
 -3 3 14 2.61 0.5
 -3 3 14 3.22 0.6
 -3 3 14 3.5 0.48
 -3 -3 14 2.64 0.45
 3 -3 -14 2.71 0.5
 -3 3 13 15.56 1.11
 3 -3 -13 16.78 1.09
 -3 3 13 15.49 0.98
 -3 -3 13 15.86 1.18
 -3 -3 13 15 0.97
 -3 3 13 16.2 1.02
 -3 -3 12 240.67 5.17
 -3 -3 12 234.02 4.86
 3 -3 -12 226 4.79
 3 -3 -12 235.21 5.12
 -3 3 12 237.54 5.05
 -3 3 12 227 4.73
 3 -3 -11 118.94 3.34
 -3 3 11 125.04 3.26
 3 -3 -11 120.04 3.19
 -3 -3 11 123.13 3.32
 -3 3 11 116.16 2.97
 -3 -3 11 119.22 3.12
 -3 3 11 120.9 3.02
 -3 3 10 93.67 2.68
 3 -3 -10 89.77 2.77
 -3 -3 10 88.39 2.6
 3 -3 -10 91.08 2.71
 -3 3 10 88.21 2.55
 -3 -3 10 97.95 2.8
 -3 3 10 94.37 2.69
 -3 3 10 88.85 2.44
 -3 3 9 38.18 1.41
 -3 -3 9 37.42 1.53
 -3 3 9 38.45 1.56
 -3 3 9 36.4 1.39
 -3 3 9 39.14 1.57
 3 -3 -9 36.58 1.61
 -3 3 9 40.67 1.64
 3 -3 -9 37.68 1.68
 -3 -3 9 39.43 1.66
 3 -3 -9 37.61 1.44
 -3 -3 8 59.51 2.43
 3 -3 -8 64.27 2.11
 -3 3 8 64.47 1.97
 -3 3 8 61.58 1.87
 -3 -3 8 60.82 2
 -3 3 8 61.18 1.99
 3 -3 -8 62.25 1.91
 -3 -3 8 56.81 1.89
 3 -3 -8 62.14 2.05
 -3 3 8 64.44 2.02
 -3 -3 7 27.26 1.18
 -3 3 7 26.54 1.2
 -3 3 7 25.58 1.12
 -3 -3 7 29.27 1.26
 -3 3 7 24.74 1.12
 -3 -3 7 28.05 1.59
 3 -3 -7 25.88 1.25
 -3 3 7 27.14 1.21
 3 -3 -7 25.68 1.17
 3 -3 -7 27.32 1.28
 -3 -3 6 271.72 4.94
 3 -3 -6 254.64 5.84
 -3 3 6 273.04 4.82
 -3 -3 6 254.26 5.61
 3 -3 -6 275.18 5.14
 -3 3 6 267.83 5.81
 -3 3 6 276.39 5.05
 3 -3 -6 272.07 5.42
 3 3 -6 263.01 5.35
 3 -3 -6 271.32 5.11
 3 -3 -6 266.06 5
 -3 -3 6 259.37 4.96
 -3 3 5 310.85 5.42
 -3 -3 5 296.72 5.35
 3 3 -5 304.14 5.66
 3 3 -5 293.3 5.07
 -3 -3 5 298.18 7.26
 3 -3 -5 310.68 5.72
 3 -3 -5 313.65 5.55
 3 -3 -5 315.24 5.57
 -3 3 5 301.55 6.08
 3 3 -5 308.24 5.7
 -3 -3 5 298.95 5.43
 -3 3 5 313.87 6.35
 -3 3 5 321.39 5.55
 3 -3 -5 304.73 5.48
 3 -3 -5 322.34 6.52
 -3 3 4 62.34 1.64
 3 3 -4 60.9 1.92
 -3 -3 4 58.39 2.73
 3 -3 -4 60.25 1.71
 -3 -3 4 57.1 1.61
 3 -3 -4 64.64 1.79
 -3 3 4 63.73 2.2
 -3 -3 4 55.93 1.98
 3 -3 -4 59.34 2.19
 3 -3 -4 60.73 1.72
 -3 3 4 62.96 2.04
 3 3 -4 60.17 1.72
 3 -3 -4 61.36 1.73
 3 3 -4 50.93 1.15
 -3 -3 4 56.29 1.63
 -3 -3 3 37.44 1.24
 -3 3 3 38.11 1.19
 -3 -3 3 41.11 2.24
 3 -3 -3 42.36 1.3
 -3 3 3 39.59 1.47
 -3 -3 3 40.57 1.57
 -3 -3 3 38.26 1.25
 -3 3 3 38.04 1.68
 3 -3 -3 39.59 1.69
 3 3 -3 41.33 1.55
 3 3 -3 43.16 1.28
 3 -3 -3 35.46 1.25
 -3 3 3 38.77 1.27
 3 -3 -3 37.7 1.29
 -3 -3 2 839.84 13.83
 3 -3 -2 672.57 11.11
 -3 3 2 758.64 12.54
 3 -3 -2 707.77 11.98
 3 3 -2 784.51 11.94
 -3 3 2 744.74 11.97
 3 -3 -1 45.61 1.72
 3 3 -1 43.89 1.69
 -3 3 1 47.58 1.71
 -3 3 0 17.11 1.36
 3 -3 0 15.58 0.93
 3 3 0 18.06 1.11
 3 -3 0 14.98 0.93
 -3 3 0 15.45 0.9
 3 -3 1 35.1 1.4
 -3 3 -1 32.74 1.07
 -3 -3 -1 32.07 1.04
 -3 3 -1 37.53 2.05
 3 -3 1 35.09 1.36
 3 -3 2 104.61 2.32
 -3 -3 -2 114.38 2.41
 -3 -3 -2 108.39 2.56
 3 3 2 111.16 3.01
 3 -3 2 107.17 2.53
 -3 3 -2 105.81 2.38
 -3 3 -2 115.67 3.91
 -3 -3 -2 100.47 1.91
 3 -3 2 107.05 2.74
 3 3 2 109.38 2.42
 3 3 3 329.08 6.44
 3 -3 3 322.74 5.38
 3 -3 3 328.23 5.48
 3 -3 3 326.36 5.54
 3 -3 3 342.24 6.18
 3 3 3 324.24 5.59
 -3 3 -3 321.91 5.47
 3 3 4 111.58 2.58
 -3 3 -4 98.6 2.35
 3 -3 4 101.17 2.32
 -3 -3 -4 103.06 2.42
 -3 3 -4 110.81 4.16
 3 -3 4 98.28 2.23
 3 3 4 112.3 2.58
 -3 -3 -4 112.88 2.77
 3 3 4 106.27 2.56
 3 3 4 106.56 3.14
 3 -3 5 64.27 1.71
 3 3 5 62.6 2.35
 -3 -3 -5 64.57 2.09
 3 3 5 64.96 1.94
 3 3 5 64.97 1.91
 3 3 6 97.21 2.5
 3 -3 6 90.57 2.18
 3 3 6 90.02 2.5
 -3 -3 -6 98.05 2.76
 3 3 6 97.61 2.54
 3 3 7 272.67 5.35
 -3 -3 -7 276.02 5.59
 3 3 7 272.9 5.29
 3 3 7 269.11 5.16
 -3 -3 -8 126.91 3.43
 -3 -3 -8 127.51 3.54
 3 3 8 126.11 3.28
 3 3 8 130.49 3.22
 3 3 8 125.12 3.05
 3 3 9 322.33 6.2
 -3 -3 -9 339.38 6.82
 3 3 9 321.45 6.38
 -3 -3 -9 323.98 6.48
 3 3 10 318.43 6.04
 -3 -3 -10 312.37 6.67
 3 3 10 297.58 5.95
 3 3 11 52.23 1.84
 -3 -3 -11 50.36 2.24
 3 3 11 57.51 2.07
 3 3 11 51.4 1.9
 3 3 12 12.76 0.81
 3 3 12 12.59 0.93
 3 3 12 11.8 0.97
 -3 -3 -12 12.03 1.13
 -3 -3 -12 13.03 1.18
 -3 -3 -13 1.1 0.55
 -3 -3 -13 1.27 0.67
 3 3 13 1.07 0.45
 -3 -3 -14 9.28 0.85
 -3 -3 -14 8.29 0.71
 3 3 14 8.28 0.64
 3 3 15 8.45 0.48
 -3 -3 -15 9.31 0.65
 -3 -4 15 13.3 0.71
 -3 4 15 12.79 0.72
 -3 4 14 3.71 0.54
 -3 4 14 3.8 0.47
 3 -4 -14 4 0.53
 -3 -4 14 4.12 0.58
 -3 4 13 77.05 2.27
 3 -4 -13 75.55 2.32
 -3 4 13 73.8 2.18
 -3 -4 13 76.77 2.33
 3 -4 -13 73.35 2.13
 -3 4 13 72.38 1.95
 3 -4 -12 88.4 2.72
 3 -4 -12 93.62 2.67
 -3 4 12 83.1 2.25
 -3 -4 12 81.55 2.31
 -3 4 12 91.79 2.6
 -3 4 12 82.68 2.32
 -3 -4 12 91.77 2.7
 -3 -4 11 136.83 3.32
 -3 4 11 137.28 3.4
 3 -4 -11 144.06 3.68
 3 -4 -11 147.72 3.8
 -3 -4 11 147.18 3.71
 -3 4 11 146.32 3.53
 -3 4 11 132.36 3.13
 -3 -4 10 6.47 0.71
 -3 4 10 6.71 0.79
 3 -4 -10 7.23 0.74
 3 -4 -10 6.38 0.83
 -3 4 10 6.5 0.66
 3 -4 -10 6.88 0.88
 -3 4 10 5.88 0.75
 -3 4 10 6.39 0.77
 -3 4 10 5.88 0.59
 -3 -4 10 6.59 0.83
 -3 -4 9 3.18 0.69
 -3 4 9 2.42 0.43
 -3 4 9 3.27 0.7
 -3 4 9 4.25 0.66
 -3 -4 9 3.27 0.59
 3 -4 -9 2.21 0.63
 3 -4 -9 2.62 0.72
 -3 4 9 2.32 0.52
 -3 4 9 2.69 0.57
 3 -4 -9 2.6 0.57
 -3 -4 8 19.86 1.1
 -3 -4 8 18.89 1.18
 -3 4 8 16.52 1.01
 3 -4 -8 16.34 1.16
 -3 4 8 16.29 1.04
 3 -4 -8 18.25 1.23
 -3 4 8 17.71 1.14
 3 -4 -8 16.6 1.1
 3 -4 -7 50.09 1.92
 -3 4 7 49.58 1.67
 -3 4 7 48.06 1.84
 -3 -4 7 47.14 1.7
 3 -4 -7 51.07 1.96
 -3 -4 7 49.48 1.82
 3 -4 -7 47.97 1.82
 -3 4 6 87.34 2.41
 3 -4 -6 84.02 2.55
 3 -4 -6 88.57 2.58
 -3 4 6 87.01 2.21
 -3 -4 6 83.52 2.33
 -3 -4 6 86.88 2.42
 -3 4 6 90.97 2.53
 3 -4 -6 90.98 2.53
 -3 4 5 92.16 2.42
 -3 -4 5 94.33 2.43
 3 -4 -5 88.69 2.51
 3 -4 -5 89.69 2.5
 -3 -4 5 94.17 2.46
 -3 4 4 31.17 1.23
 3 4 -4 32.34 1.51
 -3 -4 4 30.83 1.26
 -3 4 4 29.53 1.53
 -3 -4 4 31.15 1.28
 -3 4 4 30.72 1.31
 3 -4 -4 30.84 1.34
 -3 4 3 635.7 9.98
 -3 -4 3 635.76 10.17
 3 4 -3 653.32 11.03
 -3 4 3 630.01 10.22
 3 -4 -3 634.48 10.26
 -3 -4 3 650.91 10.21
 3 -4 -3 632.26 10.26
 -3 4 2 109.42 2.42
 -3 -4 2 117.29 2.71
 3 -4 -2 111.79 3.34
 3 -4 -2 114.01 2.68
 3 4 -2 110.78 2.43
 -3 -4 2 114.44 2.67
 3 -4 -2 113.47 2.67
 3 4 -2 114.34 3.25
 -3 4 2 109.15 3.25
 3 -4 -2 109.81 2.69
 -3 4 2 107.48 2.6
 3 4 -1 65.16 2.37
 -3 -4 1 70.03 1.99
 -3 4 1 66.17 1.65
 3 -4 -1 70.07 1.92
 3 -4 -1 68.57 2.2
 3 -4 -1 70.03 1.92
 -3 -4 1 62.5 3.11
 -3 4 1 68.77 3.03
 3 4 -1 65.78 1.77
 3 -4 -1 66.98 2.4
 -3 -4 1 65.06 1.89
 -3 4 1 70.86 2.41
 3 -4 -1 67.59 1.94
 -3 4 1 69.7 1.87
 3 4 0 689.84 10.72
 3 4 0 658.63 11.82
 3 -4 0 685.32 10.72
 -3 -4 0 681.42 10.9
 -3 -4 0 701.73 10.95
 -3 -4 0 718.71 13.65
 3 -4 0 661.4 11.53
 -3 4 0 698.11 13.36
 3 -4 0 684.94 10.82
 3 -4 0 679.58 11.25
 -3 4 0 694.82 11.54
 3 -4 0 675.13 10.76
 -3 4 0 670.46 10.58
 3 4 1 132.25 3.71
 3 -4 1 126.16 3.2
 -3 -4 -1 128.79 2.82
 3 -4 1 121.93 2.74
 3 4 1 132.14 2.89
 3 4 1 133.58 2.77
 3 -4 1 116.59 3.2
 -3 4 -1 121.42 4.49
 -3 -4 -1 145.75 4.79
 -3 -4 -1 135.78 3.1
 -3 4 -1 121.82 3.17
 3 -4 1 122.85 2.83
 -3 4 -1 117.01 2.58
 -3 -4 -2 23.08 1.01
 -3 -4 -2 24.67 1.24
 3 -4 2 22.27 1.05
 -3 -4 -2 22.52 1.08
 3 4 2 24.03 1.11
 3 -4 2 21.72 1.18
 -3 4 -2 21.1 1.88
 3 4 2 23.49 1.06
 3 -4 2 21.32 1.15
 3 -4 2 21.69 0.95
 -3 -4 -2 23.61 1.88
 3 4 3 94.27 2.53
 -3 -4 -3 90.66 2.39
 3 4 3 96.55 2.51
 -3 -4 -3 95.8 2.54
 3 4 3 96.57 2.44
 3 -4 3 94.11 2.22
 3 -4 3 90.39 2.33
 -3 -4 -3 89.45 3.69
 -3 -4 -3 95.64 2.71
 3 -4 4 17.77 0.93
 3 4 4 20.95 1.13
 -3 -4 -4 22.31 1.22
 3 4 4 22.29 1.19
 3 4 4 21.91 1.12
 -3 -4 -4 22.78 1.16
 3 -4 4 18.71 0.88
 3 4 5 16.18 1.04
 3 -4 5 15.12 0.85
 -3 -4 -5 15.55 1.09
 -3 -4 -5 17.12 1.08
 3 4 5 16.65 1.05
 -3 -4 -5 16.35 1.18
 3 4 6 85.16 2.53
 3 -4 6 79.87 2.11
 -3 -4 -6 84.43 2.76
 -3 -4 -6 83.25 2.69
 -3 -4 -6 82.68 2.61
 3 4 6 83.95 2.54
 3 4 6 78.97 2.47
 -3 -4 -7 32.5 1.7
 -3 -4 -7 35.11 1.82
 3 4 7 33.91 1.58
 -3 -4 -7 34.36 1.77
 3 4 7 32.27 1.54
 3 4 8 142.72 3.6
 -3 -4 -8 143.77 3.87
 3 4 8 133.65 3.11
 3 4 8 131.44 3.23
 3 4 9 5.6 0.79
 3 4 9 5.81 0.62
 -3 -4 -9 5.97 0.96
 3 4 10 49.75 1.94
 -3 -4 -10 54.5 2.32
 -3 -4 -10 50.85 2.24
 3 4 10 48.16 1.7
 3 4 11 0.66 0.55
 -3 -4 -11 0.42 0.68
 3 4 11 0.57 0.46
 -3 -4 -11 0.75 0.7
 3 4 11 0.69 0.34
 3 4 12 7.78 0.67
 3 4 12 8.48 0.81
 -3 -4 -12 7.44 0.92
 3 4 13 5.62 0.61
 -3 -4 -13 4.56 0.65
 3 4 13 4.87 0.59
 3 4 14 17.47 0.81
 -3 -4 -14 16.4 0.84
 -3 -4 -14 16.73 0.92
 3 4 14 17.37 0.83
 -3 5 14 41.04 1.23
 -3 5 14 43.33 1.28
 -3 -5 14 42.41 1.23
 3 -5 -14 44.96 1.34
 -3 5 13 160.49 3.36
 -3 -5 13 159.85 3.37
 3 -5 -13 164.57 3.41
 3 -5 -13 168.19 3.59
 -3 5 13 160.57 3.41
 3 -5 -12 35.47 1.52
 -3 5 12 33.54 1.33
 3 -5 -12 36.49 1.61
 -3 5 12 35.51 1.41
 -3 -5 12 35.85 1.47
 -3 -5 11 11.53 0.94
 -3 5 11 12.54 0.92
 3 -5 -11 13.3 1.07
 3 -5 -11 12.79 1.08
 -3 5 11 11.94 0.87
 -3 5 10 41.04 1.74
 3 -5 -10 38.64 1.83
 -3 5 10 41.15 1.64
 -3 -5 10 40.96 1.72
 -3 5 10 39.18 1.56
 3 -5 -10 39.5 1.57
 3 -5 -10 41.98 1.93
 -3 -5 9 17.28 1.15
 3 -5 -9 19.25 1.35
 -3 5 9 18.75 1.16
 3 -5 -9 19.88 1.38
 -3 5 9 20.03 1.27
 -3 5 9 18.9 1.12
 3 -5 -9 19.64 1.24
 -3 5 8 24.09 1.35
 -3 5 8 21.36 1.15
 -3 5 8 22.51 1.38
 3 -5 -8 21.25 1.44
 -3 5 8 20.98 1.27
 -3 -5 8 22.32 1.3
 -3 -5 8 21.3 1.15
 3 -5 -8 22.62 1.45
 3 -5 -8 20.79 1.32
 -3 -5 7 65.57 2.08
 -3 5 7 61.41 2.17
 -3 5 7 58.45 1.89
 3 -5 -7 62.36 2.35
 -3 -5 7 66.91 2.23
 -3 5 7 60.16 2.23
 3 -5 -7 62.56 2.28
 -3 5 6 35.97 1.57
 -3 -5 6 32.54 1.44
 -3 -5 6 33.82 1.55
 -3 5 6 32.35 1.29
 -3 5 6 34.14 1.62
 3 -5 -6 36.9 1.71
 -3 5 5 70.45 2.2
 3 -5 -5 72.29 2.4
 -3 -5 5 75.44 2.3
 -3 -5 5 80.45 2.3
 3 -5 -5 74.04 2.44
 3 -5 -4 260.39 5.28
 -3 5 4 256.13 4.95
 -3 -5 4 242.68 5.02
 -3 5 4 258.23 5.21
 -3 -5 4 237.32 4.95
 3 -5 -4 265.83 5.27
 -3 5 3 28.65 1.21
 3 -5 -3 29.98 1.39
 -3 -5 3 30.68 1.37
 -3 5 3 29.78 1.37
 3 -5 -3 28.56 1.39
 -3 -5 3 29.82 1.37
 3 -5 -3 27.03 1.38
 -3 5 2 15.84 0.84
 3 -5 -2 15.61 1.01
 3 -5 -2 16.95 1.03
 -3 -5 2 17.21 1.05
 -3 5 2 16.52 1.02
 3 -5 -2 16.19 1.07
 3 -5 -1 54.25 1.82
 3 -5 -1 52.51 1.86
 3 -5 -1 51.12 1.86
 3 5 -1 52.23 1.66
 -3 5 1 52.61 1.77
 3 5 0 40.65 1.51
 3 -5 0 45.48 1.7
 3 -5 0 42.7 1.57
 -3 5 0 43.32 1.53
 3 5 1 81.48 2.46
 3 5 1 82.17 2.33
 3 -5 1 86.74 2.3
 -3 -5 -1 78.93 2.23
 3 -5 1 87.59 2.44
 -3 5 -1 82.88 2.16
 3 5 2 115.34 3.07
 3 -5 2 115.54 2.9
 3 5 2 113.47 2.93
 -3 -5 -2 112.23 2.91
 -3 -5 -2 114.33 2.75
 3 -5 2 113.37 2.71
 3 -5 3 15.78 0.98
 3 -5 3 15.48 0.87
 -3 -5 -3 16.45 1
 3 5 3 17.57 1.11
 -3 -5 -3 17.55 1.12
 3 -5 4 33.2 1.38
 -3 -5 -4 37.99 1.71
 -3 -5 -4 38.55 1.61
 3 -5 4 32.23 1.24
 3 5 4 37.05 1.63
 3 5 5 197.98 4.56
 3 -5 5 197.71 4.06
 3 5 5 194.43 4.46
 -3 -5 -5 196.21 4.63
 -3 -5 -5 197.68 4.5
 -3 -5 -6 244.65 5.38
 -3 -5 -6 248.82 5.49
 3 5 6 236.81 5.24
 3 5 7 58.28 2.22
 -3 -5 -7 58.31 2.43
 -3 -5 -7 61.83 2.37
 3 5 7 60.64 2.24
 3 5 8 107.92 3.2
 -3 -5 -8 113.33 3.47
 3 5 8 106.09 2.94
 3 5 9 86.04 2.69
 -3 -5 -9 86.18 2.89
 3 5 9 80.38 2.33
 3 5 10 12.68 1
 -3 -5 -10 13.17 1.17
 3 5 11 30.07 1.35
 -3 -5 -11 29.69 1.55
 -3 -5 -11 28.14 1.54
 -3 -5 -11 27.2 1.31
 3 5 12 11.92 0.75
 -3 -5 -12 13.13 0.98
 3 5 12 13.59 0.88
 -3 -5 -12 13.22 1
 -3 -5 -13 16.17 0.92
 3 5 13 15.44 0.79
 -3 -5 -13 17.17 0.91
 3 5 13 16.33 0.77
 3 -6 -13 30.49 1.01
 -3 6 13 32.51 1.06
 3 -6 -12 19.98 1
 3 -6 -12 19.41 1.01
 -3 6 12 17.42 0.77
 -3 -6 11 21.75 1.02
 -3 6 11 22.47 0.98
 3 -6 -11 25.65 1.28
 3 -6 -11 24.28 1.27
 -3 6 11 24.47 1.16
 -3 6 10 25.39 1.3
 -3 6 10 23.74 1.14
 -3 6 10 22.64 1.05
 3 -6 -10 26.14 1.42
 3 -6 -10 25.81 1.42
 -3 -6 10 22.59 1.15
 3 -6 -10 23.02 1.14
 -3 6 9 3.99 0.72
 -3 6 9 3.72 0.6
 -3 6 9 3.78 0.51
 3 -6 -9 4.07 0.64
 3 -6 -9 4.27 0.77
 -3 -6 9 4.44 0.64
 -3 6 8 4.77 0.78
 -3 6 8 5.59 0.74
 -3 6 8 3.82 0.5
 -3 6 8 3.79 0.69
 3 -6 -8 3.37 0.81
 3 -6 -8 3.99 0.73
 -3 -6 8 4.65 0.68
 3 -6 -8 4.66 0.78
 -3 6 7 59.92 2.19
 -3 6 7 58.37 2.1
 3 -6 -7 58.22 2.26
 -3 -6 7 51.76 1.96
 -3 6 7 58.3 2.25
 3 -6 -7 59.12 2.28
 3 -6 -6 100.03 3.07
 -3 6 6 97.2 2.78
 3 -6 -6 97.6 3.04
 3 -6 -6 101.26 3.07
 -3 -6 6 92.53 2.75
 3 -6 -5 111.81 3.22
 3 -6 -5 107.59 3.15
 -3 6 5 114.74 3.2
 -3 6 5 106.64 2.89
 3 -6 -4 189.77 4.33
 -3 6 4 174.1 4.27
 3 -6 -4 188.48 4.32
 -3 6 4 179.56 3.95
 3 6 -4 165.25 3.81
 3 -6 -3 68.28 2.34
 3 6 -3 67.02 2.16
 -3 6 3 64.81 2.01
 -3 6 3 67.91 2.33
 3 -6 -3 67.24 2.42
 3 -6 -2 46.68 1.97
 3 -6 -2 46.06 1.88
 3 6 -2 49.51 1.87
 -3 6 2 45.88 1.83
 3 -6 -2 46.81 1.96
 3 6 -1 36.57 1.63
 3 -6 -1 35.09 1.68
 -3 6 1 33.1 1.51
 3 -6 -1 34.57 1.56
 -3 -6 1 32.98 1.52
 3 6 0 372.47 7.08
 3 6 0 356.71 6.63
 3 -6 0 371.21 6.79
 3 -6 0 376.05 7.09
 -3 6 0 369.51 6.74
 3 -6 1 41.13 1.59
 3 6 1 42.79 1.67
 3 -6 1 41.7 1.78
 3 6 1 39.08 1.77
 -3 6 -1 39.83 1.52
 3 6 2 237.74 5.17
 3 -6 2 238.2 4.94
 3 -6 2 226.17 4.6
 3 6 2 236.91 4.96
 -3 -6 -2 228.33 4.81
 3 6 3 392.66 7.45
 3 -6 3 396.25 7.1
 3 6 3 381 7.24
 -3 -6 -3 381.75 7.21
 -3 -6 -3 369.7 6.87
 3 -6 3 373.71 6.64
 3 6 4 196.71 4.58
 3 -6 4 207.21 4.36
 -3 -6 -4 208.18 4.75
 -3 -6 -4 200.78 4.44
 3 -6 5 7.87 0.71
 3 6 5 7.09 0.88
 -3 -6 -5 6.88 0.8
 -3 -6 -5 6.25 0.87
 -3 -6 -6 123.62 3.61
 -3 -6 -6 120.77 3.35
 3 6 6 126.3 3.44
 3 6 6 132.57 3.55
 3 6 7 47.76 2
 -3 -6 -7 54.06 2.1
 3 6 7 50.48 2
 -3 -6 -7 51.32 2.18
 3 6 8 45.42 1.77
 -3 -6 -8 46.66 2.08
 -3 -6 -8 46.3 1.94
 3 6 9 31.37 1.5
 -3 -6 -9 30.25 1.51
 -3 -6 -9 30.61 1.64
 3 6 9 28 1.25
 -3 -6 -9 30.34 1.55
 3 6 10 25 1.22
 -3 -6 -10 24.87 1.36
 -3 -6 -10 23.62 1.27
 3 6 10 24.43 1.19
 -3 -6 -10 24.61 1.27
 3 6 11 1.23 0.38
 3 6 11 1.4 0.41
 -3 -6 -11 1.08 0.44
 -3 -6 -11 1.19 0.37
 -3 -6 -12 57.21 1.62
 3 6 12 50.85 1.42
 -3 -6 -12 60 1.6
 3 6 12 49.09 1.27
 -3 7 12 10.06 0.52
 -3 7 11 1.91 0.33
 3 -7 -11 2.7 0.42
 -3 7 10 2.51 0.45
 -3 7 10 2.5 0.37
 3 -7 -10 2.67 0.38
 3 -7 -10 2.85 0.51
 -3 7 9 9.12 0.8
 -3 7 9 8.96 0.72
 3 -7 -9 8.22 0.73
 -3 7 8 45.86 1.78
 3 -7 -8 46.78 1.77
 -3 7 8 47.05 1.73
 3 -7 -7 114.84 3.19
 -3 7 7 118.12 3.15
 3 -7 -7 118.21 3.2
 3 -7 -6 70.2 2.46
 -3 7 6 71.77 2.46
 -3 7 6 74.38 2.45
 3 -7 -6 72.03 2.47
 3 -7 -5 6.53 0.92
 3 -7 -5 7.16 0.86
 -3 7 5 7.88 0.92
 3 -7 -4 184.77 4.38
 -3 7 4 180.23 4.39
 3 7 -3 23.92 1.19
 3 -7 -3 24.62 1.4
 -3 7 3 24.59 1.4
 3 7 -2 57.61 2
 3 -7 -2 58.72 2.33
 -3 7 2 58.89 2.13
 3 -7 -2 59.83 2.13
 3 -7 -1 25.58 1.32
 3 7 -1 25.6 1.37
 3 -7 -1 27.45 1.54
 -3 7 1 25.58 1.34
 -3 -7 1 25.89 1.31
 3 7 0 48.71 1.96
 3 -7 0 49.89 1.81
 -3 7 0 48.88 1.79
 3 -7 0 52.71 2.07
 -3 -7 0 47.62 1.93
 3 7 1 71.66 2.51
 3 7 1 69.67 2.17
 3 -7 1 73.74 2.18
 3 -7 1 76.52 2.48
 -3 -7 -1 73.17 2.54
 3 7 2 262.71 5.48
 3 7 2 250.04 5.11
 3 -7 2 256.74 5.25
 -3 7 -2 239.57 4.98
 -3 -7 -2 252.53 5.59
 3 7 3 105.29 2.91
 3 -7 3 101.29 2.79
 -3 -7 -3 102.69 2.79
 -3 -7 -3 111.63 3.32
 3 7 3 102.47 3.13
 3 7 4 172.14 4.02
 3 -7 4 168.43 3.71
 -3 -7 -4 175.84 4.41
 3 7 4 176.19 4.18
 3 7 5 3.6 0.75
 -3 -7 -5 3.78 0.55
 3 7 5 3.83 0.66
 -3 -7 -5 3.53 0.64
 -3 -7 -5 3.9 0.86
 -3 -7 -6 3.12 0.55
 3 7 6 2.3 0.58
 -3 -7 -6 2.66 0.63
 3 7 6 3.22 0.64
 3 7 7 10.43 0.88
 -3 -7 -7 8.97 0.86
 -3 -7 -7 9.31 0.77
 3 7 7 10.64 0.89
 -3 -7 -8 8.78 0.8
 -3 -7 -8 8.39 0.71
 3 7 8 8.63 0.78
 3 7 8 8.04 0.72
 -3 -7 -8 9.24 0.88
 3 7 9 1.6 0.34
 -3 -7 -9 1.7 0.4
 3 7 9 1.44 0.4
 -3 -7 -9 1.87 0.46
 -3 -7 -9 1.6 0.5
 3 7 10 19.48 0.83
 -3 -7 -10 20.47 0.94
 -3 -7 -10 18.55 0.81
 3 7 10 19.97 0.87
 -3 -7 -10 20.34 0.9
 -3 -7 -11 0.39 0.22
 -3 8 9 53.87 1.43
 -3 8 9 49.11 1.27
 3 -8 -9 44.86 1.23
 3 -8 -9 56.85 1.47
 3 -8 -8 13.15 0.78
 3 -8 -8 12.7 0.74
 -3 8 8 13.15 0.74
 -3 8 7 26.41 1.17
 3 -8 -7 28.39 1.21
 -3 8 7 26.59 1.18
 3 -8 -7 27.68 1.19
 3 -8 -6 27.71 1.25
 -3 8 6 30.12 1.32
 3 -8 -6 30.48 1.35
 -3 8 6 27.81 1.28
 3 -8 -5 6 0.67
 -3 8 5 6.23 0.69
 3 -8 -5 5.66 0.74
 -3 8 4 8.94 0.87
 3 -8 -4 7.7 0.75
 -3 8 4 9.77 0.85
 3 8 -3 32.94 1.37
 3 -8 -3 41.47 1.71
 -3 8 3 36.86 1.52
 -3 8 3 39.73 1.67
 3 -8 -3 36.09 1.46
 3 -8 -2 11.32 0.99
 -3 8 2 10.72 0.83
 3 -8 -2 10.82 0.81
 -3 8 2 11.5 0.96
 -3 8 1 50.38 1.85
 3 -8 -1 47.12 1.6
 -3 -8 1 44.18 1.55
 -3 8 1 47.81 1.64
 3 -8 -1 49.2 1.88
 -3 -8 0 32.01 1.4
 -3 8 0 35.3 1.49
 3 -8 0 36.45 1.57
 -3 -8 0 32.45 1.35
 3 -8 1 10.34 0.86
 -3 8 -1 10.13 0.79
 -3 -8 -1 8.97 0.81
 3 8 2 3.02 0.68
 3 -8 2 3.71 0.58
 -3 -8 -2 3.76 0.63
 3 8 3 19.92 0.97
 3 -8 3 22.12 1.02
 -3 -8 -3 21.62 1.23
 3 8 3 21.11 1.25
 3 8 4 36.08 1.33
 -3 -8 -4 36.15 1.57
 3 8 5 126.1 2.85
 3 8 5 125.08 3.1
 -3 -8 -5 131.89 3.2
 3 8 6 19.22 1
 -3 -8 -6 15.67 0.78
 3 8 6 18.67 0.9
 -3 -8 -6 18.56 1.06
 3 8 7 9.33 0.61
 3 8 7 7.95 0.51
 -3 -8 -7 8.47 0.55
 3 8 7 9.44 0.64
 3 8 8 49.36 1.32
 3 8 8 46.46 1.24
 -3 9 6 22.48 0.81
 3 -9 -6 23.74 0.83
 -3 9 5 15.23 0.67
 -3 9 4 9.03 0.54
 3 -9 -4 10.9 0.68
 -3 9 4 11.02 0.66
 3 -9 -3 35.16 1.2
 -3 9 3 32.97 1.16
 3 -9 -2 14.82 0.8
 -3 9 2 13.93 0.75
 3 -9 -1 13.5 0.75
 -3 9 1 12.95 0.7
 3 9 -1 11.23 0.63
 3 -9 0 8.06 0.58
 -3 9 0 6.44 0.47
 3 9 0 8.38 0.59
 3 -9 1 8.71 0.54
 3 9 1 9.91 0.67
 3 9 2 22.39 0.95
 -3 -9 -2 18.9 0.79
 -3 -9 -3 27.6 0.98
 3 9 3 30.54 1.1
 3 9 4 10.39 0.61
 -3 -9 -4 9.75 0.57
 3 9 5 20.74 0.76
 -4 0 17 8.44 0.54
 -4 0 17 9.72 0.6
 -4 0 16 27.35 1.17
 -4 0 16 29.12 1.23
 -4 0 15 47.68 1.75
 -4 0 15 47.37 1.77
 -4 0 14 141.02 3.54
 -4 0 14 145.24 3.6
 -4 0 13 6.1 0.83
 -4 0 13 6.45 0.86
 -4 0 12 31.57 1.57
 -4 0 12 28.67 1.59
 -4 0 12 29.34 1.3
 -4 0 11 2.27 0.61
 -4 0 11 2.26 0.67
 -4 0 11 1.79 0.62
 -4 0 11 2.27 0.49
 -4 0 10 61.75 2
 -4 0 10 56.4 1.95
 -4 0 10 60.47 1.89
 -4 0 9 269.75 5.03
 -4 0 9 277.9 5.15
 -4 0 8 46.51 1.48
 -4 0 8 46.1 1.5
 -4 0 8 45.93 1.52
 4 0 -7 873.63 14.08
 -4 0 7 913.66 13.61
 4 0 -7 883.55 14.75
 -4 0 7 910.75 13.58
 -4 0 7 874.88 13.54
 -4 0 7 904.89 13.54
 4 0 -6 1197.37 17.97
 -4 0 6 1144.65 17.17
 -4 0 6 1192.35 17.28
 -4 0 6 1186.3 17.27
 4 0 -6 1189 18.23
 -4 0 6 1137.97 17.33
 4 0 -5 108.11 2.75
 4 0 -5 110.48 2.71
 4 0 -4 835.51 12.76
 4 0 -4 817.65 12.83
 4 0 -3 136.91 2.81
 4 0 -2 4135 58.1
 4 0 -1 31.46 0.85
 4 0 0 245.95 4.34
 4 0 0 235.77 3.69
 4 0 1 481.35 7.78
 4 0 2 69.97 1.36
 4 0 2 76.17 1.97
 4 0 3 734.19 10.88
 -4 0 -3 753.61 11.85
 4 0 4 4247.42 60.55
 4 0 4 4310.72 60.71
 -4 0 -4 4440.7 61.62
 4 0 5 124.47 2.68
 4 0 5 121.1 2.55
 4 0 5 123.74 2.62
 -4 0 -5 122.97 3.29
 4 0 5 123.42 2.62
 4 0 6 508.6 8.32
 -4 0 -6 523.02 9.49
 4 0 6 511.71 8.33
 4 0 6 524.49 8.6
 4 0 7 14.09 0.83
 4 0 7 14.28 0.83
 -4 0 -7 14.76 0.85
 4 0 8 354.09 6.32
 4 0 9 4.27 0.56
 4 0 9 2.78 0.54
 4 0 10 755.66 12.39
 4 0 10 816.68 12.95
 4 0 11 17.59 1.12
 4 0 11 16.09 1.2
 4 0 12 344.49 6.75
 4 0 12 344.02 6.48
 -4 0 -13 5.25 0.65
 4 0 13 6.12 0.7
 4 0 14 93.5 2.38
 -4 0 -15 3.65 0.46
 4 0 15 4.29 0.44
 -4 1 17 24.11 0.89
 -4 -1 17 24.19 0.92
 -4 1 17 21.91 0.82
 -4 -1 16 135.68 2.95
 -4 1 16 136.48 2.97
 -4 1 16 137.33 3.02
 -4 -1 16 134.77 3.08
 -4 1 15 119.95 3.02
 -4 -1 15 119.52 2.97
 -4 -1 15 120.35 3.08
 -4 1 15 117.82 2.96
 -4 -1 14 22.24 1.27
 -4 -1 14 23.06 1.35
 -4 1 14 22.58 1.25
 -4 1 14 22.92 1.32
 -4 1 13 6.17 0.66
 -4 -1 13 6.32 0.81
 -4 -1 13 7.38 0.91
 -4 -1 13 6.02 0.86
 -4 1 13 6.06 0.77
 -4 -1 12 12.94 1.19
 -4 -1 12 14.82 1.1
 -4 1 12 14.89 0.98
 -4 -1 12 15.37 1.15
 -4 1 12 17.08 1.14
 -4 1 11 138.97 3.36
 -4 -1 11 142.77 3.57
 -4 -1 11 138.41 3.9
 -4 -1 11 151.77 3.67
 -4 1 11 142.27 3.47
 -4 -1 10 135.12 3.26
 -4 -1 10 129.38 3.67
 -4 1 10 124.52 2.99
 -4 1 10 125.65 3.1
 -4 1 10 126.98 3.19
 -4 -1 10 137 3.31
 -4 1 10 130.59 3.14
 -4 1 9 7.63 0.68
 -4 -1 9 9.48 0.79
 -4 1 9 7.6 0.69
 -4 -1 9 9.14 0.79
 -4 1 9 7.61 0.66
 4 -1 -8 189.7 4.49
 -4 -1 8 207.76 4.03
 -4 -1 8 185 3.83
 -4 1 8 196.51 3.91
 -4 1 8 204.32 3.99
 -4 -1 8 192.85 3.86
 -4 -1 8 206.36 4.04
 -4 1 8 200.38 3.88
 4 1 -7 362.5 6.51
 -4 -1 7 355.12 6.16
 -4 -1 7 358.65 6.24
 -4 -1 7 347.05 6.14
 4 -1 -7 374.94 7.31
 4 -1 -7 374.79 6.99
 -4 1 7 372.32 6.21
 -4 1 7 372.46 6.2
 4 1 -7 354.61 7.21
 -4 -1 7 362.43 6.23
 -4 1 7 365.05 6.09
 -4 1 7 367.62 7.26
 -4 1 7 372.21 6.08
 4 1 -6 323.15 6.32
 4 1 -6 315.25 5.75
 4 -1 -6 319.72 6.13
 -4 1 6 315.11 5.39
 4 1 -6 320.13 6.23
 4 -1 -6 320.76 6.26
 -4 -1 6 301.54 5.34
 -4 -1 6 305.47 5.36
 -4 -1 6 307.13 6.25
 -4 1 6 316.39 5.32
 -4 1 6 325.25 6.23
 4 1 -5 430.22 7.47
 -4 1 5 399.15 7.2
 4 1 -5 415.64 7.36
 -4 -1 5 417.52 7.82
 4 -1 -5 405.4 7.33
 4 -1 -5 401.1 7.32
 4 1 -4 651.26 10.67
 4 -1 -4 673.29 10.77
 4 -1 -4 668.11 10.68
 4 1 -4 664.96 10.67
 -4 1 4 649.05 10.43
 4 -1 -3 69.98 2
 4 -1 -3 70.46 1.97
 4 1 -3 69.1 1.95
 4 1 -3 68.91 1.94
 -4 1 3 72.43 1.78
 -4 1 2 323 5.3
 4 -1 -2 332.21 5.79
 -4 1 1 131.7 2.9
 -4 -1 1 139.06 2.93
 4 -1 -1 131.87 2.93
 4 1 -1 139.07 2.62
 -4 -1 0 776.42 11.74
 -4 1 0 753.13 11.74
 4 1 0 769.89 11.34
 4 1 1 55.97 1.47
 4 -1 1 54.34 1.55
 4 1 2 387.81 6.51
 -4 -1 -2 388.26 6.41
 4 -1 3 169.63 3.17
 4 1 3 165.71 3.47
 -4 -1 -3 164.65 3.53
 4 1 4 1067.03 16.22
 4 1 4 1087.41 16.49
 4 1 4 1083.41 16.23
 -4 -1 -4 1128.71 16.92
 4 1 4 1077.21 16.21
 4 1 4 1109.37 16.64
 4 -1 4 1125.73 16.01
 4 1 5 1097.44 16.34
 4 -1 5 1093.4 15.89
 4 1 5 1114.98 16.05
 4 1 5 1069.57 15.88
 -4 -1 -5 1138.66 16.17
 4 1 5 1077.54 16.34
 4 -1 5 1068.25 15.81
 4 1 5 1088.93 16.02
 4 -1 5 1042.51 15.27
 -4 -1 -5 1108.97 16.86
 4 -1 5 1013.71 15.25
 4 1 6 708.95 11.22
 4 -1 6 702.24 11.04
 4 -1 6 713.78 11.1
 4 1 6 722.72 11.75
 4 1 6 726.57 11.11
 -4 -1 -6 720.34 11.38
 4 1 6 733.93 11.33
 -4 -1 -6 714.51 12.27
 4 -1 7 206.76 4.07
 4 1 7 212.57 4.06
 4 -1 7 204.7 4.03
 4 1 7 224.99 4.36
 -4 -1 -7 222.03 4.39
 4 -1 8 10.84 0.74
 -4 -1 -8 10.42 0.84
 4 1 8 12.18 0.86
 4 -1 8 8.16 0.64
 4 -1 8 9.12 0.78
 4 -1 9 287.68 5.31
 4 1 9 284.06 5.64
 4 1 9 275.5 5.49
 4 -1 9 296.86 5.62
 4 1 10 30.49 1.44
 4 1 10 31.93 1.39
 4 -1 10 34.4 1.62
 4 1 10 33.11 1.58
 4 -1 10 33.77 1.44
 4 1 11 328.95 6.35
 4 1 11 318.86 5.9
 4 -1 11 322.94 6.34
 4 -1 11 308.05 5.93
 4 1 12 34.12 1.56
 4 1 12 32.22 1.33
 -4 -1 -12 34.55 1.71
 4 1 12 33.14 1.66
 4 -1 12 33.86 1.46
 -4 -1 -13 9.47 0.87
 4 1 13 7.75 0.62
 4 -1 13 10.32 0.77
 4 1 13 8.4 0.82
 4 -1 14 0.97 0.35
 4 1 14 1.19 0.44
 -4 -1 -14 1.24 0.54
 -4 -1 -15 6.81 0.61
 4 1 15 7.9 0.58
 -4 2 17 27.95 0.9
 -4 -2 17 26.85 0.9
 -4 -2 16 10.58 0.62
 -4 -2 16 12.04 0.78
 -4 2 16 9.99 0.62
 -4 -2 15 55.4 1.92
 -4 -2 15 54.16 1.74
 -4 2 15 53.39 1.7
 -4 -2 14 26.22 1.31
 -4 2 14 23.58 1.11
 -4 -2 14 22.8 1.33
 -4 2 14 25.13 1.23
 -4 -2 13 117.43 3.13
 -4 2 13 112.5 3.13
 -4 2 13 113.78 2.97
 -4 2 13 105.74 2.84
 -4 2 12 115.4 3.16
 -4 2 12 111.96 2.99
 4 -2 -12 110.28 2.9
 -4 -2 12 119.21 3.22
 -4 2 12 112.83 2.98
 -4 2 11 65.47 2.21
 4 -2 -11 59.38 2.03
 -4 -2 11 68.78 2.27
 -4 -2 11 63.75 2.65
 -4 2 11 64.1 2.14
 -4 2 11 61.09 2.03
 -4 2 10 261.29 5.18
 -4 -2 10 263.5 5.22
 4 -2 -10 246.02 4.88
 4 -2 -10 250.21 5.07
 -4 2 10 254.85 5.02
 -4 -2 10 254.38 5.87
 -4 2 10 254.06 4.95
 -4 2 9 226.49 4.47
 -4 2 9 244.12 4.77
 -4 -2 9 244.42 5.51
 4 -2 -9 235.97 4.62
 -4 -2 9 241.7 4.86
 4 -2 -9 235.41 4.73
 -4 2 9 239.72 4.72
 -4 2 9 235.71 4.54
 -4 -2 8 22.62 1.44
 4 -2 -8 22.59 1.05
 -4 -2 8 23.94 1.17
 -4 2 8 22.5 1.03
 -4 2 8 23.45 1.1
 4 -2 -8 23.76 1.12
 -4 2 8 24.31 1.14
 -4 2 8 21.79 0.97
 -4 2 7 98.57 3.1
 -4 -2 7 88 2.36
 -4 2 7 101.52 2.49
 -4 -2 7 94.42 2.9
 -4 2 7 102.91 2.41
 -4 2 7 102.07 2.39
 4 -2 -7 100.14 2.4
 4 -2 -7 103.11 2.48
 4 -2 -7 100.19 3.05
 4 -2 -7 99.11 3.09
 4 2 -7 95.19 2.99
 -4 -2 7 95.6 2.43
 -4 2 7 95.31 2.18
 -4 2 6 133.63 3.43
 4 2 -6 119.9 3.49
 -4 -2 6 111.18 2.73
 -4 -2 6 119.94 3.21
 -4 2 6 128.2 2.67
 4 2 -6 119.65 2.95
 -4 -2 6 114.1 3.76
 4 2 -6 115.13 3.2
 4 -2 -6 130.41 2.77
 4 -2 -6 133.07 3.54
 4 -2 -6 126.5 3.32
 -4 2 6 132.44 2.78
 -4 -2 6 122.25 2.75
 -4 2 6 134.56 2.86
 4 -2 -6 130.67 2.82
 -4 -2 5 828.66 13.14
 -4 2 5 869.69 13.75
 4 -2 -5 903.09 13.83
 -4 -2 5 845.36 13.07
 4 2 -5 861.97 13.71
 4 -2 -5 852.47 13.04
 -4 2 5 868.3 13.11
 4 -2 -5 878.15 14.13
 -4 2 5 862.88 13.06
 4 -2 -5 854.65 13.03
 -4 -2 5 898.62 15.1
 4 2 -5 878.52 14.17
 4 2 -4 497.33 8.52
 4 -2 -4 489.66 8.52
 -4 2 4 452.51 7.53
 -4 2 4 453.14 7.91
 -4 -2 4 464.83 7.56
 -4 2 4 483.67 7.88
 4 -2 -4 490.6 8.12
 4 2 -4 480.43 8.04
 -4 2 3 439.71 7.3
 4 2 -3 434.18 7.43
 -4 2 2 520.3 7.96
 4 2 -2 506.66 7.6
 4 2 -2 514.77 8.6
 4 -2 -2 512.11 8.71
 4 2 -1 434.59 7.47
 4 -2 -1 417.32 7.38
 -4 2 1 421.21 6.51
 4 2 -1 438.54 6.36
 -4 2 1 420.5 7.14
 -4 2 0 307.13 4.63
 -4 2 0 326.77 5.58
 -4 -2 0 328.95 5.58
 4 -2 0 308.08 5.64
 4 -2 0 330.22 5.87
 4 -2 1 159.99 3.53
 -4 2 -1 160.58 3.34
 -4 -2 -1 150.59 3.27
 4 -2 1 157.99 3.31
 4 2 1 164.28 3.6
 4 -2 2 84.37 2.4
 4 2 2 82.56 2.36
 4 -2 3 186.52 3.52
 4 2 3 190.49 3.61
 4 -2 3 191.64 3.5
 4 -2 3 197.42 4.26
 -4 -2 -3 189.8 3.76
 4 2 3 191.44 3.63
 4 2 3 197.43 4.24
 4 2 3 187.92 3.54
 4 -2 3 195.51 3.59
 4 -2 4 487.13 7.76
 -4 -2 -4 485.27 8.08
 4 2 4 495.12 7.92
 -4 -2 -4 487.11 8.23
 4 2 4 495.18 7.84
 4 2 4 506.11 8.63
 4 2 5 814.03 12.64
 4 2 5 818.75 13.42
 4 2 5 811.76 13.41
 4 -2 5 835.86 12.59
 4 2 5 838.14 12.84
 -4 -2 -5 814.68 13.28
 4 2 5 830.43 12.78
 -4 -2 -5 838.72 13.06
 4 -2 5 821.45 12.43
 -4 2 -5 827.72 14
 4 -2 6 735.85 11.43
 -4 -2 -6 737.66 11.99
 4 2 6 730.9 12.42
 -4 -2 -6 702.61 12.33
 4 2 6 747.35 11.77
 4 2 6 752.74 11.69
 4 2 6 729.5 11.46
 4 -2 6 752.61 11.48
 -4 -2 -7 334 6.35
 4 2 7 342.31 6.06
 4 -2 7 326.82 5.78
 4 2 7 342.57 6.22
 4 -2 7 334.86 5.95
 4 2 8 165.1 3.63
 4 -2 8 155.42 3.36
 -4 -2 -8 166.19 3.94
 4 2 8 167.45 3.84
 4 -2 8 164.44 3.65
 4 2 9 644.12 10.57
 -4 -2 -9 643.98 11
 4 2 9 651.97 10.97
 4 -2 9 652.75 10.8
 4 2 9 666.25 10.95
 4 -2 9 633.09 10.33
 4 2 10 137.51 3.23
 -4 -2 -10 133.08 3.48
 4 2 10 140.47 3.59
 4 -2 10 154.93 3.64
 4 2 10 149 3.64
 4 -2 10 142.83 3.22
 -4 -2 -11 126.62 3.67
 4 2 11 117.12 3.13
 4 2 11 121.58 3.28
 4 -2 11 130.98 2.99
 4 2 12 32.44 1.41
 -4 -2 -12 32.53 1.69
 4 2 12 32.97 1.56
 4 -2 12 30.22 1.25
 4 2 13 28.2 1.33
 4 2 13 25.11 1.13
 -4 -2 -13 26.44 1.4
 -4 -2 -13 28.73 1.56
 4 2 14 5.92 0.48
 -4 -2 -14 6.7 0.63
 -4 -2 -14 6.76 0.77
 4 2 14 7.09 0.65
 -4 -2 -15 11.02 0.71
 4 2 15 11.82 0.66
 -4 3 16 14.04 0.72
 -4 -3 16 13.88 0.72
 -4 3 15 12.61 0.67
 -4 -3 15 14.17 0.89
 -4 -3 15 12.56 0.7
 -4 3 15 13.02 0.83
 -4 3 14 35.05 1.48
 -4 -3 14 34.7 1.37
 -4 3 14 31.92 1.3
 -4 3 14 32.33 1.24
 -4 -3 13 6.44 0.73
 -4 3 13 5.64 0.66
 -4 3 13 6.69 0.76
 4 -3 -13 5.3 0.64
 -4 -3 13 5.84 0.82
 -4 3 13 5.63 0.62
 -4 -3 12 103.3 3.02
 4 -3 -12 93.16 2.73
 -4 -3 12 94.02 2.77
 -4 3 12 99.99 2.81
 4 -3 -12 92.22 2.53
 -4 3 12 100.2 2.79
 -4 3 12 93.77 2.54
 -4 -3 11 539.57 9.41
 4 -3 -11 540.21 9.25
 -4 3 11 547.53 9.38
 4 -3 -11 543.83 9.45
 -4 3 11 532.2 9.2
 -4 -3 11 536.83 9.62
 -4 3 11 523.75 8.96
 -4 -3 10 255.65 5.27
 -4 3 10 263.15 5.24
 -4 3 10 265.96 5.24
 -4 3 10 237.55 4.84
 4 -3 -10 261.53 5.41
 -4 -3 10 258.63 5.42
 4 -3 -10 263 5.26
 -4 3 10 243.7 4.84
 -4 -3 9 118.82 3.08
 -4 -3 9 122.01 3.83
 -4 3 9 117.67 3.05
 -4 3 9 110.76 2.84
 -4 3 9 119.39 2.99
 4 -3 -9 120.93 3.09
 4 -3 -9 119.67 3.16
 -4 -3 9 126.38 3.21
 -4 3 9 110.96 2.67
 -4 -3 8 66.15 2.62
 -4 3 8 59.16 1.9
 -4 3 8 61.39 1.9
 -4 -3 8 61.9 2.02
 4 -3 -8 60.8 2.02
 4 -3 -8 58.13 2.02
 -4 3 8 60.66 2.04
 -4 -3 8 64.06 2.11
 -4 3 7 348.36 6.25
 -4 -3 7 378.39 7.45
 -4 -3 7 373.69 6.58
 -4 3 7 358.49 6.45
 4 -3 -7 355.65 6.54
 4 -3 -7 358.13 6.57
 -4 3 7 348.75 6.54
 -4 -3 7 389.91 6.67
 4 -3 -7 360.62 6.41
 -4 3 6 136.99 2.9
 -4 3 6 135.9 3.76
 -4 -3 6 135.73 4.63
 4 -3 -6 139.36 3.19
 4 -3 -6 141.44 3.56
 4 3 -6 138.71 3.51
 4 -3 -6 136.53 3.2
 -4 3 6 144.15 3.22
 -4 3 6 140.13 3.15
 -4 -3 6 144.1 3.23
 -4 -3 6 142.02 3.17
 4 -3 -6 134.6 3.09
 -4 3 5 317.39 5.59
 -4 -3 5 324.54 5.7
 -4 -3 5 308.31 6.29
 4 -3 -5 322.37 6.03
 -4 3 5 307.38 5.29
 4 -3 -5 312.42 6.69
 -4 -3 5 327.33 7.9
 -4 3 5 315.92 5.68
 4 3 -5 313.81 5.97
 4 -3 -5 317.53 5.71
 -4 -3 5 323.05 5.72
 4 -3 -5 311.99 5.71
 4 3 -5 324.2 6.16
 -4 3 5 310.51 6.23
 4 -3 -5 323.47 5.69
 4 3 -5 315.57 6.83
 -4 3 4 97.1 2.27
 4 -3 -4 92.65 2.34
 -4 -3 4 91.87 2.75
 -4 -3 4 100.14 3.81
 4 -3 -4 96.3 2.37
 4 -3 -4 100.29 2.53
 4 3 -4 96.92 2.73
 -4 -3 4 96.2 2.34
 -4 3 4 91.24 2.69
 4 3 -4 101.65 2.51
 -4 -3 4 95.66 2.35
 -4 3 4 94.92 2.6
 -4 3 4 95.08 2.35
 4 -3 -4 92.9 2.33
 -4 3 3 629.53 9.91
 4 -3 -3 620.34 10.09
 4 3 -3 628.55 10.8
 -4 3 3 633.25 10.33
 -4 -3 3 653.03 10.68
 -4 3 3 651.34 11.25
 4 -3 -3 635.47 10.1
 -4 -3 3 657.32 12.7
 4 -3 -3 652.56 11.18
 -4 -3 3 675.08 10.16
 4 -3 -3 629.69 10.04
 -4 -3 3 661.26 10.17
 -4 3 3 644.75 10.09
 4 -3 -3 644.97 10.14
 -4 -3 2 1.66 0.39
 -4 -3 2 1.79 0.39
 4 -3 -2 2.43 0.41
 -4 3 2 1.96 0.32
 -4 3 2 3.42 0.72
 4 3 -2 2.11 0.47
 -4 -3 2 2.07 0.52
 4 -3 -2 2.53 0.51
 4 -3 -2 2.87 0.42
 -4 3 2 2.32 0.37
 4 3 -1 192.66 4.42
 4 -3 -1 198.72 3.75
 4 -3 -1 204.13 3.78
 -4 -3 1 194.36 3.8
 4 -3 -1 204.93 4.43
 -4 3 1 218.18 5.28
 4 3 -1 181.89 3.62
 -4 3 1 191.5 3.6
 -4 -3 1 198.9 3.85
 4 -3 -1 202.99 4.4
 -4 -3 0 46.51 1.5
 -4 -3 0 49.6 1.57
 4 3 0 47.5 1.45
 4 -3 0 51.06 1.47
 4 -3 0 50.38 1.82
 -4 3 0 51.04 1.55
 -4 3 0 54.2 2.47
 4 -3 0 50.91 1.86
 4 3 0 49.03 1.93
 4 -3 1 88.01 2.03
 -4 -3 -1 79.31 2.15
 4 -3 1 88.38 2.43
 4 3 1 78.2 2.04
 -4 3 -1 87.41 2.19
 -4 -3 -1 75.26 2.06
 4 -3 1 90.08 2.56
 4 -3 1 89.27 2.11
 4 3 1 75.77 2.57
 -4 -3 -2 9.4 0.74
 4 -3 2 7.68 0.59
 -4 3 -2 7.13 0.38
 -4 -3 -2 8.62 0.64
 4 -3 2 8.28 0.59
 4 3 2 9.94 0.89
 -4 3 -2 7.64 0.63
 4 -3 2 9.26 0.8
 4 3 2 9.2 0.63
 4 3 2 9.29 0.67
 4 -3 2 7.74 0.65
 4 3 2 9.28 0.58
 4 -3 3 274.1 5.57
 4 -3 3 259.42 4.82
 4 -3 3 267.73 4.71
 4 -3 3 262.22 4.76
 4 3 3 269.27 5.77
 4 3 3 266.52 4.87
 4 -3 3 261.26 4.56
 4 3 3 253.5 4.65
 4 3 4 69.01 2.54
 4 -3 4 70.1 1.89
 4 3 4 68.83 2.03
 4 -3 4 74.39 1.88
 4 3 4 67.51 1.98
 4 -3 4 69.51 1.73
 -4 -3 -4 66.76 2.18
 4 3 4 68.93 1.86
 4 3 5 116.4 2.84
 4 -3 5 114.27 2.64
 4 3 5 119.28 2.92
 -4 -3 -5 120.4 3.14
 4 3 5 111.25 2.84
 4 3 6 219.87 4.49
 4 -3 6 214.5 4.22
 -4 -3 -6 223.78 4.92
 4 3 6 231.1 4.64
 4 3 7 372.44 6.68
 4 -3 7 354.8 6.34
 -4 -3 -7 377.21 7.21
 4 3 7 386.13 6.89
 4 -3 7 353.61 6.36
 4 3 7 377.65 6.97
 4 3 8 12.18 0.96
 -4 -3 -8 10.57 1.06
 4 3 8 11.35 1.01
 4 -3 8 12.47 0.85
 4 3 8 10.75 0.82
 4 3 9 105.97 2.93
 -4 -3 -9 105.51 3.2
 -4 -3 -9 111.44 3.47
 4 3 9 113.32 3.15
 4 3 9 104.61 2.89
 4 3 10 59.46 2.05
 -4 -3 -10 61.14 2.49
 4 3 10 62.35 2.11
 4 3 11 86.89 2.58
 4 3 11 81.91 2.34
 -4 -3 -11 87.84 2.96
 4 3 11 83.31 2.5
 4 3 12 61.15 2.01
 -4 -3 -12 62.87 2.35
 4 3 12 63.83 2.04
 4 3 13 13.25 0.89
 4 3 13 12.08 0.79
 -4 -3 -13 11.82 1
 -4 -3 -13 12.38 0.96
 4 3 14 0.01 0.32
 4 3 14 0.17 0.24
 -4 -3 -14 0.4 0.42
 -4 -3 -14 -0.13 0.33
 -4 -3 -15 1.59 0.32
 4 3 15 2.08 0.3
 -4 4 15 7.6 0.54
 -4 -4 15 7.64 0.58
 -4 4 14 8.27 0.68
 4 -4 -14 7.82 0.6
 -4 4 14 8.21 0.65
 -4 -4 14 7.8 0.71
 -4 -4 13 3.79 0.63
 -4 4 13 4.96 0.64
 -4 4 13 4.86 0.62
 4 -4 -13 5.08 0.55
 4 -4 -13 5.43 0.65
 -4 -4 13 3.92 0.52
 -4 4 12 300.71 5.69
 4 -4 -12 296.39 5.65
 4 -4 -12 290.5 5.81
 -4 -4 12 299.6 5.91
 -4 4 11 113.01 2.98
 -4 -4 11 106.75 2.96
 4 -4 -11 114.05 3.1
 4 -4 -11 117.18 3.23
 -4 4 11 111.32 3.01
 -4 -4 11 114.45 3.22
 -4 4 10 232.51 5.04
 -4 -4 10 228.53 4.94
 -4 4 10 232.84 4.86
 -4 4 10 222.08 4.7
 4 -4 -10 239.83 5.22
 -4 -4 10 232.15 5.13
 -4 4 9 44.38 1.74
 -4 -4 9 43.33 1.77
 4 -4 -9 47.93 1.95
 4 -4 -9 46.2 1.97
 4 -4 -9 40.78 1.58
 -4 4 9 44.93 1.86
 -4 4 9 45.74 1.72
 -4 -4 9 46.98 1.91
 -4 -4 8 250.09 5.36
 -4 4 8 266.92 5.18
 4 -4 -8 279.88 5.62
 4 -4 -8 275.49 5.68
 -4 4 8 278.54 5.58
 -4 -4 8 257.92 5.48
 -4 4 8 272.45 5.43
 4 -4 -8 281.4 5.48
 -4 4 7 238.88 4.65
 -4 4 7 236.45 4.99
 4 -4 -7 247.44 5.13
 4 -4 -7 252.68 5.18
 -4 4 7 243.07 4.99
 -4 -4 7 239.79 5.01
 -4 4 7 245.19 5.13
 4 -4 -7 249.89 5.05
 -4 4 6 84.61 2.37
 -4 -4 6 80.83 2.43
 -4 4 6 80.68 2.09
 -4 -4 6 83.43 2.41
 -4 4 6 84.01 2.47
 4 -4 -6 84.58 2.52
 4 -4 -6 85.08 2.53
 -4 4 6 80.15 2.44
 4 -4 -6 85 2.46
 -4 4 5 117.44 2.81
 4 -4 -5 113.77 2.95
 4 -4 -5 112.91 2.94
 -4 -4 5 115.31 2.91
 -4 -4 5 115.97 2.91
 4 -4 -5 114.13 2.92
 -4 4 4 461.04 7.59
 4 4 -4 437.56 8.45
 4 -4 -4 427.42 7.72
 -4 -4 4 447.94 7.79
 -4 -4 4 449.77 7.77
 -4 4 4 460.15 7.83
 4 -4 -4 456.77 7.85
 -4 4 3 194.45 3.85
 4 4 -3 196.56 3.8
 -4 -4 3 200.94 4.12
 4 4 -3 201.05 4.82
 -4 -4 3 208.03 4.18
 -4 4 3 199.97 4.09
 4 -4 -3 194.22 4.07
 4 -4 -2 63.16 1.9
 4 4 -2 56.45 2.3
 4 4 -2 56.87 1.68
 -4 -4 2 54.58 1.71
 -4 -4 2 56.08 1.84
 4 -4 -2 65.65 1.9
 -4 -4 2 56.87 1.87
 -4 4 2 63.73 2.87
 -4 4 2 62.14 1.82
 4 -4 -2 59.45 2.24
 4 -4 -1 103.29 3.21
 4 -4 -1 104.66 3.07
 -4 -4 1 105.66 2.71
 -4 -4 1 101.44 2.58
 -4 4 1 105.47 3.97
 4 4 -1 103.46 2.49
 4 -4 -1 109.45 2.61
 -4 4 1 104.07 2.47
 -4 -4 0 510.52 8.38
 -4 4 0 476.24 10.52
 4 -4 0 466.58 8.85
 -4 -4 0 483.35 8.26
 4 4 0 492.86 8.08
 4 4 0 468.15 7.76
 4 -4 0 496.7 8.06
 4 -4 0 471.61 8.12
 -4 4 0 482.89 7.83
 4 -4 0 480.73 8.78
 4 4 1 234.62 4.3
 4 -4 1 261.51 5.44
 4 4 1 246.04 4.73
 -4 -4 -1 246.75 4.94
 4 -4 1 253.7 4.62
 -4 -4 -1 235.28 4.56
 4 4 1 231.67 4.49
 4 -4 1 246.31 4.72
 4 -4 1 245.59 5.25
 -4 4 -2 55.1 1.63
 4 -4 2 58.66 1.83
 4 4 2 61.74 1.93
 4 -4 2 58.79 1.76
 -4 -4 -2 61.32 2.08
 -4 -4 -2 60.58 1.89
 4 -4 2 56.66 2.16
 4 4 2 62.04 1.83
 4 4 2 58.34 1.62
 4 -4 3 88.96 2.34
 -4 -4 -3 87.46 2.68
 4 -4 3 93.02 2.27
 4 4 3 86.32 2.45
 -4 -4 -3 86.4 2.49
 -4 -4 -3 83.78 2.3
 4 4 3 88.77 2.4
 4 -4 3 89.48 2.11
 4 4 3 83.4 2.09
 4 4 4 77.74 2.39
 4 -4 4 73.18 2.13
 -4 -4 -4 76.29 2.29
 4 -4 4 76.09 2.05
 -4 -4 -4 74.78 2.4
 4 4 4 79.22 2.31
 4 4 5 16.58 1.08
 4 -4 5 17.38 0.97
 4 4 5 21.3 1.21
 -4 -4 -5 16.56 1.18
 -4 -4 -5 21.45 1.24
 -4 -4 -5 17.06 1.25
 4 4 5 17.69 1.12
 4 4 6 32.38 1.54
 4 4 6 33.22 1.58
 4 -4 6 32.9 1.33
 -4 -4 -6 32.6 1.73
 -4 -4 -6 36.16 1.77
 4 4 6 34.3 1.61
 -4 -4 -6 32.84 1.62
 4 -4 7 14.42 0.86
 -4 -4 -7 13.25 1.23
 4 4 7 13.07 1.04
 -4 -4 -7 12.74 1.19
 -4 -4 -7 12.81 1.15
 4 4 7 12.7 1.01
 -4 -4 -8 173.7 4.43
 -4 -4 -8 172.61 4.44
 4 4 8 166.27 4.04
 -4 -4 -8 169.1 4.29
 4 4 8 158.83 3.62
 4 4 8 166.62 3.89
 4 4 8 151.89 3.55
 4 4 9 284.34 5.72
 -4 -4 -9 272.38 6.07
 4 4 9 267.39 5.27
 4 4 10 44.77 1.77
 -4 -4 -10 42.94 2.12
 -4 -4 -10 46.29 2.12
 4 4 10 40.86 1.56
 4 4 11 7.69 0.72
 4 4 11 7.75 0.83
 -4 -4 -11 7.08 0.93
 -4 -4 -11 7.79 0.95
 4 4 11 6.99 0.63
 4 4 12 49.44 1.54
 4 4 12 51.54 1.75
 -4 -4 -12 50.53 1.99
 -4 -4 -12 50.74 2.02
 4 4 13 18.73 0.94
 4 4 13 20.31 0.93
 -4 -4 -13 19.5 1.08
 4 4 14 0.73 0.23
 4 4 14 0.98 0.29
 -4 -4 -14 0.91 0.29
 -4 -5 14 3.06 0.38
 -4 5 14 2.62 0.37
 -4 5 14 2.79 0.34
 -4 5 13 38.5 1.4
 4 -5 -13 40.96 1.33
 -4 5 13 39.9 1.32
 4 -5 -13 40.99 1.44
 -4 -5 13 37.93 1.41
 4 -5 -12 74.72 2.19
 4 -5 -12 75.1 2.28
 -4 -5 12 75.84 2.24
 -4 5 12 69.93 2.01
 4 -5 -11 145.19 3.55
 4 -5 -11 147.58 3.65
 -4 5 11 139.35 3.41
 -4 -5 11 142.52 3.53
 -4 5 11 141.35 3.24
 -4 -5 10 21.04 1.16
 -4 5 10 23.07 1.15
 -4 5 10 23.41 1.22
 4 -5 -10 25.81 1.45
 4 -5 -10 23.75 1.42
 -4 5 10 23.94 1.35
 -4 -5 10 22.48 1.32
 4 -5 -9 4.73 0.66
 -4 -5 9 4.65 0.66
 -4 5 9 5.26 0.62
 -4 5 9 5.3 0.71
 4 -5 -9 5.89 0.84
 4 -5 -9 5.6 0.85
 -4 5 9 5.29 0.81
 -4 -5 9 4.75 0.76
 4 -5 -8 25.33 1.35
 -4 5 8 24.71 1.45
 -4 5 8 22.11 1.1
 -4 5 8 23.07 1.35
 4 -5 -8 26.36 1.52
 4 -5 -8 25.05 1.51
 -4 -5 8 20.31 1.22
 -4 -5 8 20.05 1.28
 4 -5 -7 8.68 0.88
 -4 -5 7 8.83 0.85
 -4 5 7 9 0.97
 -4 5 7 8.39 0.67
 -4 5 7 9.39 0.97
 4 -5 -7 8.64 0.98
 4 -5 -7 9.41 0.96
 -4 -5 7 9.6 0.92
 -4 5 6 613.93 10.14
 -4 5 6 595.53 10.3
 4 -5 -6 568.4 10.29
 -4 -5 6 597.09 10.16
 -4 -5 6 597.84 10.24
 4 -5 -6 601.25 10.42
 -4 5 5 39.03 1.58
 -4 5 5 40.57 1.73
 -4 -5 5 38.1 1.66
 4 -5 -5 42.47 1.79
 -4 5 4 58.91 1.89
 4 -5 -4 56.3 2.06
 4 -5 -4 54.98 2.03
 -4 -5 4 56.49 2.03
 -4 -5 4 59.08 2.07
 4 -5 -4 59.28 2.09
 -4 5 4 59.38 2.05
 4 -5 -4 56.59 2.1
 -4 -5 3 189.06 4.26
 4 -5 -3 187.55 4.26
 4 -5 -3 187.45 4.24
 -4 -5 3 188.8 4.24
 -4 5 3 192.74 4.19
 4 -5 -2 25.87 1.28
 -4 -5 2 24.13 1.3
 -4 5 2 23.49 1.19
 4 -5 -1 169.57 3.93
 4 -5 -1 179.84 3.92
 4 5 -1 174.06 3.74
 -4 5 1 170.64 3.74
 4 -5 0 21.78 1.15
 -4 5 0 19.49 1.01
 4 -5 0 21.15 1.21
 4 5 0 21.72 1.14
 -4 -5 -1 156.75 3.91
 4 -5 1 159.54 3.53
 4 5 1 158.69 3.66
 4 -5 1 156.13 3.69
 4 -5 2 2.73 0.54
 -4 -5 -2 5.27 0.81
 4 -5 2 2.77 0.51
 4 5 2 3.37 0.65
 -4 5 -2 2.72 0.47
 -4 -5 -2 4.49 0.62
 4 5 2 4.36 0.64
 4 -5 3 42.62 1.66
 4 -5 3 44.73 1.58
 4 5 3 44.39 1.8
 -4 -5 -3 43.68 2.01
 -4 -5 -3 43.21 1.77
 -4 -5 -3 41.42 1.6
 4 5 4 132.68 3.52
 4 -5 4 133.47 3.21
 4 5 4 134.92 3.47
 -4 -5 -4 134.69 3.79
 -4 -5 -4 125.36 3.27
 -4 -5 -4 130.51 3.5
 4 -5 4 129.21 3.01
 4 5 5 13.43 1.12
 4 -5 5 13.71 0.94
 4 5 5 12.55 1.06
 -4 -5 -5 14.51 1.11
 -4 -5 -5 14.42 1.19
 4 5 6 428.89 8
 4 -5 6 426.26 7.36
 -4 -5 -6 406.75 7.98
 -4 -5 -6 427.19 8.29
 -4 -5 -7 123.69 3.54
 4 5 7 132.34 3.51
 -4 -5 -7 126.67 3.72
 4 5 7 126.04 3.41
 4 5 8 96.03 2.9
 -4 -5 -8 93.91 3
 -4 -5 -8 94.42 3.16
 4 5 8 90.93 2.6
 4 5 9 208.26 4.6
 -4 -5 -9 203.89 4.99
 -4 -5 -9 199.85 4.8
 4 5 10 55.76 1.97
 -4 -5 -10 55.61 2.14
 -4 -5 -11 30.61 1.48
 4 5 11 32.19 1.31
 4 5 11 32.09 1.38
 -4 -5 -11 29.78 1.31
 4 5 12 47.42 1.39
 -4 -5 -12 48.67 1.73
 4 5 12 49.4 1.54
 -4 -5 -12 48.48 1.69
 4 5 13 18.53 0.76
 -4 -5 -13 20.38 0.9
 -4 -5 -13 20.66 0.91
 4 5 13 19.08 0.78
 -4 6 13 21.03 0.83
 4 -6 -12 24.73 1.06
 -4 6 12 25.03 1.08
 4 -6 -11 3.41 0.58
 -4 6 11 3.33 0.53
 -4 -6 11 3.87 0.53
 4 -6 -10 30.12 1.22
 -4 -6 10 30.86 1.39
 4 -6 -10 33.24 1.51
 -4 6 10 30.15 1.31
 4 -6 -10 34.33 1.58
 -4 6 10 30.99 1.43
 4 -6 -9 18.77 1.11
 -4 6 9 17.32 1.1
 -4 6 9 18.2 1.21
 4 -6 -9 18.09 1.26
 4 -6 -9 18.48 1.22
 -4 -6 9 19.6 1.17
 -4 -6 8 2.22 0.59
 -4 6 8 2.89 0.72
 4 -6 -8 2.17 0.62
 -4 6 8 1.72 0.56
 4 -6 -8 2.64 0.71
 4 -6 -7 14.24 1.13
 -4 6 7 13.71 1.1
 -4 -6 7 13.73 0.97
 -4 -6 7 14.14 1.08
 4 -6 -6 174.57 4.23
 -4 6 6 171.85 4.22
 4 -6 -6 164.63 4.18
 -4 6 6 160.98 4.14
 -4 -6 6 164.82 3.9
 4 -6 -5 13.75 1.17
 -4 -6 5 12.32 1
 4 -6 -5 12.42 1.11
 -4 6 5 14.32 1.18
 -4 6 5 15.6 1.18
 4 -6 -4 47.22 1.96
 4 -6 -4 46.86 2.01
 -4 6 4 45.42 1.92
 4 -6 -3 54.31 2.1
 -4 6 3 54.61 2.04
 4 6 -2 25.45 1.4
 4 -6 -2 28.65 1.48
 -4 6 2 27.83 1.39
 4 6 -1 56.9 2.15
 -4 6 1 56.19 1.97
 4 6 -1 54.56 1.86
 4 -6 -1 58.06 2.07
 4 -6 -1 59.54 2.22
 4 6 0 31.03 1.61
 4 6 0 29.47 1.4
 4 -6 0 32.29 1.47
 -4 6 0 31.03 1.36
 4 -6 0 33.58 1.61
 4 6 1 6.15 0.83
 4 -6 1 5.87 0.71
 -4 6 -1 5.54 0.69
 4 -6 1 6.04 0.76
 4 6 1 5.19 0.7
 4 -6 2 117.45 3.16
 4 -6 2 119.77 2.97
 -4 6 -2 116.58 2.93
 -4 -6 -2 111.97 2.97
 4 6 2 112.72 3.33
 4 6 2 117.96 3.16
 4 -6 3 64.1 2.15
 4 6 3 64.56 2.26
 4 -6 3 60.81 1.93
 -4 -6 -3 61.65 2.19
 4 6 3 59.15 2.34
 4 -6 4 422.75 7.5
 4 6 4 432.8 7.93
 -4 -6 -4 415.04 7.83
 4 6 5 158.1 3.96
 4 -6 5 157.87 3.52
 -4 -6 -5 144.63 3.88
 4 6 5 148.44 3.84
 -4 -6 -5 141.98 3.59
 4 6 6 36.23 1.74
 -4 -6 -6 33.51 1.57
 -4 -6 -6 35 1.75
 4 6 6 33.32 1.73
 -4 -6 -7 195.35 4.62
 -4 -6 -7 191.92 4.39
 4 6 7 189.84 4.32
 4 6 8 67.17 2.27
 -4 -6 -8 70.86 2.48
 -4 -6 -8 68.14 2.28
 4 6 8 65 2.06
 4 6 9 35.71 1.52
 -4 -6 -9 34.28 1.62
 -4 -6 -9 34.54 1.51
 4 6 9 31.25 1.2
 -4 -6 -9 35.54 1.65
 4 6 10 9.12 0.73
 -4 -6 -10 8.48 0.84
 -4 -6 -10 9.47 0.78
 -4 -6 -10 8.56 0.77
 4 6 11 16.96 0.81
 -4 -6 -11 16.75 0.95
 -4 -6 -11 16.08 0.85
 -4 -6 -11 16.37 0.79
 4 6 12 4.6 0.38
 -4 -6 -12 5.9 0.43
 4 -7 -11 7.29 0.55
 -4 7 10 2.63 0.45
 -4 7 10 2.31 0.38
 4 -7 -10 2.55 0.46
 -4 7 9 30.41 1.27
 4 -7 -9 30.84 1.36
 -4 7 9 33.58 1.38
 4 -7 -9 30.5 1.21
 -4 7 8 59.93 1.98
 4 -7 -8 60.04 1.96
 4 -7 -7 35.15 1.62
 -4 7 7 36.14 1.61
 4 -7 -7 35.62 1.6
 4 -7 -6 38.52 1.71
 -4 7 6 36.06 1.66
 4 -7 -6 37.73 1.73
 -4 7 6 36.38 1.67
 4 -7 -5 203.48 4.65
 4 -7 -5 205.77 4.74
 -4 7 5 208.05 4.63
 4 -7 -4 53.99 2.08
 -4 7 4 50.98 2.07
 4 -7 -4 50.93 2.1
 -4 7 4 52.35 2
 4 7 -3 5.33 0.67
 4 -7 -3 7.1 0.83
 -4 7 3 6.5 0.89
 -4 7 3 6.7 0.8
 4 7 -2 44.21 1.81
 -4 7 2 46.6 1.83
 4 -7 -2 49.73 1.91
 4 -7 -2 50.76 2.1
 -4 7 2 47.82 1.97
 4 7 -1 34.9 1.65
 4 -7 -1 35.61 1.57
 -4 7 1 35.98 1.66
 4 -7 -1 35.96 1.74
 -4 7 1 33.24 1.49
 -4 -7 1 30.75 1.44
 4 7 0 21.43 1.35
 4 7 0 18.8 1.04
 4 -7 0 19.5 1.28
 4 -7 0 20.39 1.17
 -4 7 0 21.12 1.25
 -4 7 0 19.5 1.06
 -4 -7 0 20.44 1.26
 4 7 1 41.1 1.87
 4 7 1 40.72 1.62
 4 -7 1 45.24 1.87
 4 -7 1 41.33 1.59
 -4 7 -1 42.99 1.69
 -4 -7 -1 38.49 1.81
 4 7 2 19.94 1.29
 -4 7 -2 19.92 1.06
 4 -7 2 20.96 1.24
 4 7 2 20.2 1.17
 4 -7 2 18.42 1
 -4 -7 -2 20.21 1.35
 4 -7 3 109.6 2.91
 4 7 3 107.94 2.99
 4 7 3 114.31 3.22
 4 -7 4 96.55 2.57
 4 7 4 104.94 2.88
 -4 -7 -4 94.79 2.65
 4 7 4 101.94 3.02
 4 7 5 13.56 1.06
 4 -7 5 11.94 0.78
 4 7 5 13.31 1.02
 -4 -7 -5 13.35 0.97
 -4 -7 -5 15.2 1.24
 4 7 6 43.76 1.71
 -4 -7 -6 38.97 1.63
 -4 -7 -6 38.67 1.83
 4 7 6 42.02 1.69
 4 7 7 20.88 1.13
 -4 -7 -7 16.19 0.88
 -4 -7 -7 18.29 1.08
 4 7 7 18.81 1.05
 4 7 8 24.91 1.15
 -4 -7 -8 23.51 1.15
 -4 -7 -8 21.16 0.94
 4 7 8 22.99 1.01
 -4 -7 -8 26.1 1.28
 4 7 9 22.61 0.95
 -4 -7 -9 23.41 1.04
 -4 -7 -9 24.04 1.09
 4 7 10 10.95 0.59
 -4 -7 -10 12.72 0.66
 -4 -7 -10 12.29 0.63
 -4 8 9 5.73 0.4
 -4 8 9 6.7 0.47
 4 -8 -8 31.15 1.07
 -4 8 8 29.91 1.1
 -4 8 8 28.24 0.99
 -4 8 7 36.77 1.34
 4 -8 -7 34.88 1.3
 4 -8 -7 35.18 1.3
 -4 8 7 35.28 1.32
 -4 8 6 0.68 0.4
 4 -8 -6 0.55 0.41
 -4 8 6 1.32 0.47
 4 -8 -6 0.63 0.4
 4 -8 -5 12.61 0.85
 4 -8 -5 13.72 0.95
 -4 8 5 13.58 0.88
 -4 8 4 0.14 0.39
 -4 8 4 0.14 0.45
 4 -8 -4 0.14 0.38
 4 -8 -3 21.63 1.11
 4 -8 -3 21.72 1.25
 -4 8 3 22.47 1.12
 -4 8 3 22.61 1.23
 -4 8 2 23 1.21
 4 -8 -2 23.75 1.3
 4 -8 -2 21.39 1.09
 -4 8 2 22.39 1.08
 4 8 -2 20.84 1
 4 -8 -1 16.36 1.09
 -4 8 1 15.68 1.01
 -4 8 1 14.14 0.81
 4 -8 -1 14.91 0.88
 4 8 -1 16.35 0.95
 4 -8 0 24.59 1.06
 4 -8 0 27.44 1.33
 -4 8 0 28.08 1.25
 -4 -8 0 25.01 1.15
 -4 -8 0 23.56 1.09
 4 8 0 26.15 1.24
 4 -8 1 30.15 1.35
 -4 8 -1 28.32 1.16
 -4 -8 -1 28.67 1.29
 4 8 1 28.11 1.33
 4 8 2 32.24 1.19
 -4 -8 -2 33.03 1.44
 4 -8 3 1.87 0.4
 4 8 3 2.29 0.41
 -4 -8 -3 2 0.53
 4 8 4 53.87 1.65
 -4 -8 -4 58.39 1.93
 4 8 4 57.38 1.91
 4 8 5 43.25 1.42
 4 8 5 46.11 1.59
 -4 -8 -5 45.3 1.65
 4 8 6 114.77 2.5
 4 8 6 114.38 2.59
 -4 -8 -6 114.27 2.73
 4 8 7 14.51 0.68
 4 8 7 14.09 0.68
 4 8 8 88.58 1.84
 -4 -8 -8 95.62 2.02
 4 -9 -5 46.13 1.23
 -4 9 5 41.23 1.19
 -4 9 4 2.45 0.36
 4 -9 -3 40.6 1.26
 -4 9 3 38.01 1.2
 4 -9 -2 27.19 1.02
 -4 9 2 23.28 0.91
 4 -9 -1 3.96 0.43
 -4 9 1 3.56 0.36
 4 9 -1 3.16 0.36
 4 -9 0 4.94 0.45
 4 9 0 5.73 0.49
 4 -9 1 4.67 0.38
 4 9 1 5 0.48
 4 9 2 0.17 0.26
 4 9 3 22.22 0.87
 -5 0 17 59.34 1.5
 -5 0 17 60.66 1.48
 -5 0 16 12.63 0.8
 -5 0 16 13.8 0.85
 -5 0 15 70.39 2.21
 -5 0 15 74.75 2.21
 -5 0 14 21.95 1.34
 -5 0 14 23.12 1.31
 -5 0 13 6.79 0.9
 -5 0 13 6.14 0.86
 -5 0 13 6.93 0.83
 -5 0 12 1.2 0.56
 -5 0 12 1.11 0.64
 -5 0 11 80.19 2.42
 -5 0 11 84.77 2.55
 -5 0 10 2.11 0.49
 -5 0 10 1.98 0.5
 -5 0 10 1.66 0.44
 -5 0 9 7.43 0.68
 -5 0 9 8.5 0.72
 -5 0 9 6.93 0.71
 -5 0 9 7.8 0.7
 -5 0 8 363.97 6.39
 -5 0 8 370.39 6.41
 -5 0 8 368.02 6.41
 -5 0 8 362.6 6.3
 5 0 -7 16.44 1.09
 -5 0 7 17.04 0.89
 -5 0 7 17.12 0.88
 5 0 -7 17.36 1.2
 -5 0 7 18.62 0.95
 -5 0 7 17.91 0.93
 -5 0 7 17.19 0.86
 5 0 -6 105.81 2.93
 -5 0 6 101.73 2.39
 -5 0 6 105.51 2.37
 5 0 -6 106.91 2.97
 -5 0 6 103.9 2.42
 -5 0 6 102.9 2.27
 5 0 -5 4788.23 68.21
 -5 0 5 4858.86 67.44
 -5 0 5 4784.3 67.55
 -5 0 5 4787.35 67.59
 5 0 -5 4730.16 68.37
 5 0 -4 445.47 7.51
 5 0 -3 1544.15 22.54
 5 0 -2 3981.02 56
 5 0 -1 99.89 1.93
 5 0 -1 98.88 2.45
 5 0 0 5.3 0.28
 5 0 0 5.13 0.53
 5 0 1 632.55 9.72
 5 0 1 606.43 8.45
 5 0 2 93.7 1.59
 5 0 2 108.73 2.63
 5 0 3 297.82 4.69
 5 0 3 306.52 5.23
 5 0 3 311.9 5.21
 5 0 3 317.82 5.25
 5 0 4 2.76 0.44
 5 0 4 0.98 0.31
 5 0 4 2.19 0.4
 5 0 4 0.89 0.2
 -5 0 -4 2.52 0.53
 5 0 5 45.63 1.49
 5 0 5 46.86 1.5
 -5 0 -5 44.75 1.99
 5 0 6 386.94 6.74
 5 0 6 391.14 6.74
 5 0 7 8.01 0.71
 5 0 7 8.07 0.7
 -5 0 -7 8.64 0.74
 5 0 8 50.23 1.75
 -5 0 -8 51.16 1.78
 5 0 8 51.16 1.79
 5 0 9 19.24 1.11
 5 0 9 19.27 1.21
 5 0 10 60.56 2.01
 5 0 10 64.32 2.25
 5 0 11 0.33 0.42
 5 0 11 0.42 0.34
 5 0 11 0.55 0.57
 5 0 12 18.93 1.25
 5 0 12 16.52 1.02
 -5 0 -13 13.88 0.91
 5 0 13 15.57 0.91
 5 0 14 22.47 0.93
 -5 0 -15 0.14 0.23
 -5 1 17 11.17 0.59
 -5 -1 17 10.99 0.59
 -5 -1 16 7.43 0.62
 -5 1 16 7.23 0.64
 -5 1 16 6.99 0.58
 -5 -1 16 8.42 0.69
 -5 -1 15 101.07 2.67
 -5 -1 15 101.74 2.7
 -5 1 15 95.78 2.51
 -5 -1 14 81.46 2.52
 -5 1 14 77.93 2.35
 -5 -1 14 83.92 2.57
 -5 -1 13 43.63 1.86
 -5 1 13 44.65 1.7
 -5 -1 13 44.47 1.88
 -5 1 13 48.14 1.82
 -5 -1 12 31.14 1.58
 -5 1 12 29.21 1.53
 -5 -1 12 29.83 1.78
 -5 1 12 28.29 1.39
 -5 -1 12 31.63 1.6
 -5 1 12 26.45 1.37
 -5 -1 11 81.4 2.59
 -5 1 11 79.91 2.53
 -5 1 11 77.72 2.34
 -5 -1 11 80.28 2.97
 -5 1 11 81.71 2.46
 -5 -1 11 85.98 2.6
 -5 1 11 80.5 2.41
 -5 -1 10 5.61 0.72
 -5 1 10 8.03 0.78
 -5 -1 10 6.04 0.97
 -5 1 10 7.37 0.72
 -5 1 10 6.83 0.75
 -5 -1 10 5.74 0.72
 -5 1 10 6.81 0.7
 -5 -1 9 55.89 1.84
 -5 1 9 60.41 1.95
 -5 1 9 59.91 1.92
 -5 1 9 59.92 1.95
 -5 -1 9 56.48 1.95
 -5 -1 9 57.02 1.94
 -5 1 9 59.52 1.83
 -5 1 8 41.96 1.45
 -5 -1 8 44.9 1.59
 -5 1 8 45.17 1.55
 -5 1 8 45.12 1.58
 -5 -1 8 43.56 1.56
 -5 1 8 42.62 1.43
 -5 1 7 5.18 0.55
 -5 1 7 5.74 0.55
 -5 1 7 5.33 0.56
 -5 1 7 4.99 0.53
 -5 -1 7 5.64 0.54
 5 -1 -7 4.42 0.66
 -5 -1 7 5.98 0.57
 -5 -1 7 5.71 0.58
 -5 -1 7 6.55 0.6
 -5 1 7 5.45 0.48
 5 1 -7 5.92 0.65
 5 1 -6 644.26 11.04
 5 1 -6 626.17 10.62
 -5 1 6 630.57 9.87
 -5 -1 6 643.08 10.05
 5 1 -6 670.43 11.13
 5 -1 -6 616.97 10.87
 -5 -1 6 635.94 10.06
 -5 1 6 622.58 9.98
 -5 -1 6 632.64 10.11
 5 -1 -6 651.75 11.11
 -5 -1 6 613.07 9.99
 -5 -1 6 635.77 9.99
 -5 -1 6 633.51 11.35
 -5 1 6 638.96 10.06
 -5 1 6 652.6 10.07
 5 1 -5 142.36 3.52
 5 -1 -5 143.98 3.6
 -5 -1 5 139.83 2.91
 -5 1 5 145.12 2.96
 -5 -1 5 142.01 3.02
 5 -1 -5 144.16 3.57
 5 1 -5 144.27 3.55
 -5 1 5 142.96 2.95
 -5 -1 5 141.91 2.89
 -5 -1 5 133.39 2.92
 5 -1 -4 718.81 11.48
 5 1 -4 698.66 11.22
 5 -1 -4 695.63 11.31
 5 1 -4 711.5 11.32
 -5 1 4 689.97 10.52
 -5 1 4 681.36 10.57
 -5 -1 4 672.03 10.66
 -5 -1 4 666.3 10.5
 5 -1 -3 150.85 3.39
 5 1 -3 140.09 3.29
 5 1 -3 141.94 3.19
 5 -1 -2 116.91 2.92
 5 1 -2 120.32 2.71
 -5 1 1 253.21 5
 -5 -1 1 261.03 5.01
 5 1 -1 258.76 4.61
 5 -1 -1 256.46 4.97
 -5 -1 0 96.03 2.53
 -5 1 0 97.97 2.56
 5 -1 0 89.08 2.41
 5 1 0 95.02 2.2
 5 -1 0 95.83 2.55
 -5 1 -1 288.73 5.45
 -5 -1 -1 283.94 5.41
 5 1 1 286.23 5.02
 5 -1 1 279.91 5.4
 5 -1 1 267.44 5.12
 5 1 2 199.61 4.19
 5 -1 2 209.5 4.36
 5 -1 2 196.2 3.93
 5 1 3 293.95 5.66
 5 -1 3 298.24 5.16
 5 -1 3 310.83 5.99
 5 1 3 303.34 5.17
 5 -1 3 296.56 5.1
 5 -1 3 301.58 5.35
 5 1 4 1172.13 17.69
 5 1 4 1205.99 17.83
 5 -1 4 1199.07 17.73
 5 1 4 1199.75 18.31
 5 1 4 1199.21 17.83
 5 1 4 1178.27 17.83
 5 -1 4 1211 17.67
 -5 -1 -4 1225.89 18.66
 5 -1 4 1179.99 17.68
 5 1 5 329.97 5.87
 5 -1 5 332.77 5.76
 5 1 5 321.82 5.69
 5 1 5 328.22 6.17
 5 1 5 341.82 5.89
 5 -1 5 323.92 5.68
 -5 -1 -5 328.14 6.63
 5 1 6 322.57 5.82
 5 1 6 334.09 6.04
 5 -1 6 340.81 5.96
 -5 -1 -6 337.89 6.19
 5 1 6 341.53 6.1
 5 -1 6 339.3 5.9
 5 -1 7 251.09 4.84
 5 1 7 243.4 4.7
 -5 -1 -7 258.05 5.15
 5 1 7 263.57 5.07
 5 -1 7 253.87 4.82
 5 -1 8 51.44 1.75
 -5 -1 -8 57.48 2.02
 5 1 8 57.43 1.96
 5 -1 8 51.32 1.73
 5 -1 8 55.55 1.94
 5 -1 9 111.94 2.78
 5 -1 9 112.73 2.83
 -5 -1 -9 119.87 3.16
 5 1 9 122.32 3.15
 5 -1 9 113.32 2.82
 5 -1 9 123.89 3.19
 5 1 10 24.49 1.16
 5 1 10 24.92 1.33
 5 -1 10 23.17 1.34
 5 -1 10 21.81 1.12
 5 1 11 126.63 3.2
 5 1 11 122.68 2.93
 5 1 11 122.71 3.38
 5 -1 11 125.81 3.03
 5 1 12 18.09 1.11
 -5 -1 -12 17.57 1.24
 5 -1 12 17.69 1.15
 5 1 12 15.89 1.17
 5 -1 12 16.19 0.92
 -5 -1 -13 28.99 1.4
 5 1 13 29.28 1.4
 5 -1 13 28.46 1.1
 5 1 13 29.45 1.29
 -5 -1 -14 11.09 0.88
 5 1 14 11.09 0.71
 -5 -1 -15 22.47 0.92
 5 1 15 22.28 0.76
 -5 -2 16 46.73 1.35
 -5 2 16 50.09 1.48
 -5 2 15 28.73 1.25
 -5 -2 15 26.51 1.21
 -5 2 15 26.39 1.07
 -5 2 14 22.12 1.22
 -5 2 14 21.76 1.1
 -5 -2 14 23.83 1.27
 -5 2 14 22.16 1.1
 -5 -2 13 77.53 2.47
 -5 2 13 77.78 2.45
 -5 2 13 71.58 2.26
 -5 2 13 72.54 2.2
 -5 2 12 195.76 4.26
 -5 2 12 204.9 4.55
 -5 -2 12 200.73 5.19
 -5 2 12 198.73 4.46
 -5 -2 12 211.97 4.7
 -5 2 12 201.21 4.28
 -5 -2 11 198.54 4.39
 -5 2 11 195.54 4.26
 -5 2 11 182.38 4.1
 -5 -2 11 186.86 4.99
 5 -2 -11 173.11 3.87
 -5 2 11 188.65 4.25
 -5 -2 11 164.35 4.21
 -5 2 11 185.88 3.98
 -5 -2 10 151.75 3.79
 -5 -2 10 155 3.8
 -5 2 10 167.1 3.75
 5 -2 -10 152.3 3.5
 -5 2 10 160.9 3.8
 -5 -2 10 150.57 4.38
 -5 2 10 157.64 3.47
 -5 2 9 9.95 0.82
 -5 -2 9 7.39 1.07
 -5 2 9 9.61 0.75
 5 -2 -9 8.72 0.7
 5 -2 -9 9.27 0.75
 -5 2 9 9.81 0.82
 -5 -2 9 7.54 0.82
 -5 -2 9 7.94 0.83
 -5 2 9 9.61 0.7
 -5 -2 8 66.47 2.55
 -5 2 8 69.05 2.01
 -5 2 8 70.05 2.04
 5 -2 -8 69.79 1.96
 5 -2 -8 68.03 1.99
 -5 2 8 72.82 2.15
 -5 -2 8 67 2.11
 -5 -2 8 68.62 2.13
 -5 2 8 68.04 1.82
 -5 -2 7 47.46 1.71
 -5 -2 7 45.27 1.6
 -5 2 7 51.32 1.58
 -5 -2 7 52.19 2.13
 -5 2 7 50.9 1.67
 5 -2 -7 51.11 1.58
 5 -2 -7 48.71 1.57
 -5 2 7 48.82 1.68
 -5 -2 7 51.09 1.72
 -5 -2 7 48.71 1.71
 5 2 -6 86.02 2.92
 -5 -2 6 82.66 2.32
 -5 2 6 85.32 2.05
 -5 -2 6 83.5 2.27
 -5 -2 6 88.62 2.28
 -5 2 6 87.26 2.25
 5 -2 -6 84.18 2.88
 5 -2 -6 84.98 2.15
 -5 -2 6 79.64 3.25
 5 -2 -6 81.62 2.13
 5 -2 -6 87.74 2.78
 5 2 -6 87.68 2.76
 -5 2 6 86.7 2.27
 -5 -2 6 90.41 2.3
 -5 2 6 87.25 2.69
 -5 2 5 117.18 3.01
 5 2 -5 133.21 3.51
 -5 -2 5 122.02 2.83
 -5 -2 5 124.8 2.89
 -5 2 5 112.95 2.41
 -5 2 5 118.89 2.69
 5 -2 -5 115.43 2.58
 5 -2 -5 121.62 3.23
 5 2 -5 125.12 3.25
 5 -2 -5 111.87 2.56
 -5 -2 5 136.05 4.28
 -5 2 5 107.8 2.64
 5 -2 -5 117.61 3.43
 -5 -2 5 132.45 2.8
 -5 2 4 274.65 5.18
 -5 -2 4 272.58 5.14
 5 -2 -4 273.14 5.83
 -5 -2 4 264.78 5.06
 5 -2 -4 274.83 5.47
 -5 2 4 288.59 5
 5 2 -4 281.88 5.47
 5 -2 -4 278.17 4.88
 5 -2 -4 278.4 4.85
 -5 2 4 275.84 4.94
 -5 -2 4 277.25 4.94
 5 2 -4 287.19 5.8
 -5 2 3 123.52 2.68
 -5 -2 3 131.2 2.92
 -5 -2 3 127.39 2.74
 5 -2 -3 124.15 3.32
 -5 -2 3 136.17 2.94
 5 -2 -3 122.17 2.62
 -5 2 3 123.71 2.67
 -5 -2 3 133.16 2.73
 5 -2 -2 765.74 12.23
 -5 -2 2 731.78 11.35
 -5 -2 2 730.86 11.54
 -5 2 2 764.95 11.34
 -5 -2 2 735.27 11.33
 5 2 -2 727.94 10.99
 5 -2 -2 730.25 11.25
 -5 2 2 741.53 11.01
 5 -2 -1 14.05 0.95
 5 2 -1 11.37 0.53
 5 -2 -1 12.95 0.69
 -5 -2 1 13.31 0.74
 5 2 -1 13.99 0.72
 -5 2 1 12.34 0.85
 -5 -2 1 13.93 0.89
 5 -2 -1 13.15 0.95
 5 2 -1 10.97 0.88
 -5 -2 0 19.45 0.9
 5 -2 0 17.98 1.03
 5 -2 0 18.27 0.84
 -5 -2 0 19.1 0.98
 -5 2 0 19.44 1.05
 5 2 0 18.9 0.85
 -5 -2 0 20.36 1.06
 5 -2 0 18.91 1.11
 5 2 0 22.13 1.21
 -5 -2 -1 354.88 5.98
 5 2 1 352.93 6.61
 5 -2 1 347.36 6.28
 -5 -2 -1 339.09 6.06
 5 -2 1 340.07 5.76
 -5 2 -1 359.27 6.41
 -5 -2 -1 364.05 6.43
 5 -2 1 357.29 6.62
 5 -2 2 167.36 3.12
 5 2 2 147.72 3.73
 5 -2 2 162.21 3.19
 -5 -2 -2 162.14 3.7
 5 -2 2 165.14 3.16
 5 -2 2 155.37 3.42
 -5 -2 -2 148.85 3.28
 5 -2 2 165.29 3.88
 5 2 2 149.62 3.12
 -5 -2 -2 152.68 3.37
 -5 2 -2 164.25 3.73
 5 2 2 150.1 3.18
 5 2 2 155.82 3.13
 5 2 3 535.41 9.43
 5 -2 3 528.81 8.51
 5 -2 3 558.92 9.59
 5 2 3 530.73 8.61
 5 -2 3 533.61 8.71
 5 -2 3 540.46 8.5
 5 2 3 520.37 8.59
 5 -2 3 528.04 8.4
 5 2 3 526.08 8.55
 5 2 4 110.69 2.65
 5 -2 4 116.97 2.61
 -5 -2 -4 115.98 2.86
 5 2 4 114.36 3.21
 5 -2 4 116.82 2.51
 5 2 4 115.96 2.64
 -5 -2 -4 108.31 2.9
 5 2 5 11.16 0.73
 5 -2 5 10.66 0.73
 5 2 5 11.86 0.8
 -5 -2 -5 13.63 0.96
 5 2 5 11.4 0.94
 5 -2 5 10.65 0.68
 -5 -2 -5 10.57 0.89
 5 2 6 374.79 6.62
 5 -2 6 399.49 6.77
 5 2 6 398.21 7.05
 5 2 6 383.13 6.87
 -5 -2 -6 396.14 7.26
 5 -2 6 384.99 6.59
 5 -2 6 387.37 6.69
 5 -2 7 510.77 8.47
 -5 -2 -7 502.01 9.03
 5 2 7 518.64 8.86
 5 -2 7 498.39 8.3
 5 2 7 496.56 8.59
 5 -2 7 503.87 8.5
 5 -2 8 16.44 0.96
 5 2 8 15.93 0.99
 5 2 8 15.26 1.1
 5 -2 8 14.82 0.98
 -5 -2 -8 14.44 1.13
 5 -2 9 109.99 2.71
 -5 -2 -9 109.43 3.17
 5 2 9 110.84 2.81
 5 2 9 110.19 3.11
 5 -2 9 111.89 3.01
 -5 -2 -10 42 1.8
 5 2 10 43.94 1.83
 5 -2 10 41.85 1.73
 5 2 10 43.5 1.86
 5 2 11 90.09 2.52
 -5 -2 -11 96.33 3.09
 5 2 11 87.95 2.66
 5 2 11 100.9 2.84
 -5 -2 -12 9.36 0.99
 5 2 12 7.53 0.66
 5 2 12 8.85 0.86
 5 2 13 2.15 0.49
 -5 -2 -13 2.37 0.58
 5 2 13 2.19 0.36
 -5 -2 -13 2.29 0.62
 -5 -2 -14 12.68 0.88
 -5 -2 -14 10.96 0.71
 5 2 14 13.09 0.75
 5 2 15 0.83 0.22
 -5 -2 -15 0.93 0.28
 -5 -3 16 0.94 0.3
 -5 3 16 0.69 0.26
 -5 -3 15 6 0.64
 -5 3 15 5.52 0.55
 -5 -3 15 5.48 0.52
 -5 -3 14 4.08 0.67
 -5 -3 14 4.55 0.58
 -5 3 14 4.57 0.61
 -5 3 14 4.36 0.56
 -5 3 13 20.68 1.05
 -5 3 13 24.92 1.27
 -5 3 13 24.41 1.27
 -5 -3 13 27.47 1.46
 -5 -3 13 27.38 1.37
 -5 3 13 21.57 1.01
 -5 -3 12 53.83 2.02
 -5 3 12 55.49 1.97
 -5 3 12 52.54 1.89
 5 -3 -12 53.09 1.85
 -5 3 12 56.31 2.04
 -5 -3 12 53.77 2.16
 -5 3 12 51.49 1.67
 -5 -3 11 4.4 0.85
 -5 3 11 4.31 0.69
 5 -3 -11 3.98 0.58
 -5 3 11 5.36 0.78
 -5 -3 11 4.08 0.74
 5 -3 -11 4.47 0.67
 -5 -3 10 662.59 11.16
 -5 3 10 645.69 10.8
 -5 3 10 623.97 10.67
 5 -3 -10 650.13 10.79
 5 -3 -10 642.71 10.93
 -5 3 10 654.75 10.98
 -5 -3 10 687.68 11.27
 -5 -3 10 668.9 12.32
 -5 -3 9 698.65 11.75
 -5 -3 9 697.69 12.96
 5 -3 -9 719.92 11.71
 5 -3 -9 718.1 11.62
 -5 3 9 727.86 11.52
 -5 3 9 698.61 11.75
 -5 -3 9 677.79 11.84
 -5 3 9 713.08 11.57
 -5 -3 8 476.51 8.36
 -5 -3 8 490.24 9.45
 -5 3 8 464.54 7.98
 5 -3 -8 486.66 8.27
 5 -3 -8 485.1 8.31
 -5 3 8 467.2 8.23
 -5 3 8 502.75 8.43
 5 -3 -7 241.04 4.62
 -5 -3 7 251.57 4.99
 -5 3 7 249.84 4.94
 5 -3 -7 244.72 4.89
 5 -3 -7 247.11 4.93
 -5 3 7 242.59 4.61
 -5 3 7 255.97 5.05
 -5 3 6 143.96 3.31
 5 -3 -6 144.01 3.12
 -5 3 6 136.55 2.93
 -5 -3 6 146.74 3.38
 5 -3 -6 147.28 3.3
 5 -3 -6 146.21 3.3
 -5 3 6 141.78 3.32
 -5 3 5 210.63 4.71
 -5 -3 5 220.58 4.41
 5 -3 -5 217.57 4.32
 5 3 -5 228.17 4.78
 -5 3 5 214.04 4.33
 5 -3 -5 216.65 4.31
 5 3 -5 217.43 4.07
 5 3 -5 218.17 4.93
 -5 -3 5 215.62 4.56
 5 -3 -5 216.12 4.76
 5 -3 -5 215.18 4.2
 -5 -3 5 224.07 5.01
 -5 -3 4 621.73 10.01
 5 -3 -4 616.16 9.83
 -5 3 4 612.98 10.21
 -5 -3 4 600.33 10.22
 5 3 -4 599.46 9.66
 -5 -3 4 608.89 10.61
 -5 3 4 626.4 9.96
 5 -3 -4 621.59 9.88
 -5 -3 4 622.6 12.78
 5 -3 -4 614.4 9.89
 5 3 -4 621.8 10.77
 -5 3 4 627.27 9.95
 -5 -3 3 863.46 14
 -5 3 3 854.88 13.45
 -5 -3 3 885.21 13.54
 -5 -3 3 872.22 13.82
 5 -3 -3 847.09 13.35
 -5 3 3 871 14.83
 5 -3 -3 870.28 13.39
 5 -3 -3 850.78 13.37
 5 3 -3 905.34 13.29
 5 -3 -3 854.26 14.58
 5 3 -3 877.75 14.4
 -5 3 3 890.55 13.39
 -5 3 2 82.76 2.01
 -5 -3 2 94.96 2.58
 -5 -3 2 88.5 2.16
 -5 -3 2 94.91 2.58
 -5 3 2 84.31 2.18
 -5 -3 2 88.61 2.31
 -5 3 2 86.89 3.16
 5 -3 -2 83.98 2.18
 5 3 -2 92.56 2.2
 5 -3 -2 82.53 2.76
 5 3 -2 92.54 2.85
 -5 3 2 84.46 2.12
 5 -3 -2 83.97 2.18
 -5 -3 1 247.1 4.77
 -5 3 1 246.47 4.47
 5 3 -1 243.38 4.48
 5 -3 -1 244.07 5.26
 -5 -3 1 241.55 4.51
 -5 3 1 244.54 4.33
 5 3 -1 257.27 5.45
 5 -3 -1 239.15 4.48
 5 -3 -1 250.18 5.33
 -5 -3 0 731.1 11.75
 5 -3 0 753.41 11.6
 5 3 0 748.57 11.68
 5 -3 0 761.69 12.5
 5 3 0 743.46 11.42
 -5 3 0 744.7 12.01
 -5 3 0 753.75 11.36
 -5 -3 0 734.11 11.95
 -5 3 0 754.91 11.54
 5 -3 0 766.48 12.64
 5 3 1 42.64 1.38
 -5 -3 -1 42.35 1.59
 5 -3 1 45.51 1.48
 -5 -3 -1 42.68 1.57
 5 3 1 42.55 1.48
 -5 -3 -1 41.53 1.54
 5 -3 1 43.03 1.41
 -5 3 -1 43.09 1.63
 5 -3 1 42.2 1.72
 5 -3 1 46.57 1.9
 -5 3 -1 42.43 1.33
 5 3 1 43.38 1.94
 5 -3 2 303.38 5.43
 5 -3 2 307.83 5.38
 5 3 2 301.41 6.5
 -5 3 -2 284.6 5.09
 -5 3 -2 295.6 5.83
 -5 -3 -2 302.09 5.83
 5 -3 2 311.13 6.31
 5 3 2 302.83 5.41
 5 -3 2 298.17 5.78
 5 3 2 309.5 5.35
 -5 -3 -2 304.3 5.72
 -5 -3 -3 26.44 1.35
 5 -3 3 27.26 1.16
 5 3 3 27.3 1.2
 5 -3 3 28.05 1.14
 5 3 3 27.32 1.22
 -5 3 -3 27.02 1.37
 -5 -3 -3 25.18 1.31
 5 -3 3 26.79 1.07
 5 3 3 27.87 1.14
 5 -3 4 19.22 1
 5 3 4 19.35 1.07
 5 -3 4 20.05 0.98
 5 3 4 20.21 1.08
 5 -3 4 18.82 0.89
 5 3 4 20.93 1.01
 5 3 5 83.84 2.41
 5 -3 5 90.8 2.36
 5 3 5 90.18 2.52
 -5 -3 -5 86 2.7
 5 3 5 87.18 2.49
 5 -3 5 86.04 2.14
 5 3 6 187.48 4.07
 -5 -3 -6 194.8 4.58
 5 -3 6 182.61 3.89
 5 3 6 193.25 4.23
 5 3 7 31.54 1.38
 5 -3 7 34.7 1.39
 5 3 7 31.43 1.49
 -5 -3 -7 30.82 1.68
 5 3 7 31.54 1.57
 5 -3 7 32.14 1.28
 5 3 8 34.75 1.69
 5 -3 8 29.33 1.28
 5 3 8 34.46 1.55
 -5 -3 -8 33.34 1.77
 5 -3 8 27.29 1.26
 5 3 8 29.95 1.32
 -5 -3 -9 291.51 6.16
 5 3 9 300.92 6.05
 5 3 9 288.51 5.69
 5 3 9 295.22 5.78
 -5 -3 -10 25.26 1.46
 5 3 10 23.85 1.23
 5 3 10 25.54 1.45
 -5 -3 -10 27.67 1.72
 5 3 10 24.3 1.33
 5 3 11 11.35 0.78
 5 3 11 11.83 0.91
 -5 -3 -11 12.47 1.21
 -5 -3 -11 14.25 1.22
 5 3 11 13.12 0.98
 5 3 12 97.83 2.51
 -5 -3 -12 102.27 2.98
 5 3 12 100.54 2.6
 5 3 13 27.5 1.17
 5 3 13 24.85 0.99
 -5 -3 -13 26.97 1.3
 -5 -3 -14 17.41 0.91
 -5 -3 -14 16.76 0.8
 5 3 14 18.69 0.81
 -5 -4 15 0.96 0.32
 -5 4 15 0.47 0.26
 -5 -4 14 14.51 0.74
 -5 4 14 15.9 0.84
 -5 4 14 15.24 0.84
 -5 -4 14 16.28 0.94
 -5 4 13 9.38 0.76
 -5 4 13 9.67 0.81
 5 -4 -13 9.01 0.7
 -5 -4 13 8.84 0.73
 -5 -4 13 9.49 0.86
 -5 4 13 8.62 0.68
 -5 -4 12 8.16 0.8
 5 -4 -12 8.38 0.73
 -5 4 12 8.74 0.84
 5 -4 -12 8.31 0.78
 -5 4 12 9.04 0.78
 -5 -4 12 9.94 0.95
 -5 4 11 171.57 3.79
 -5 -4 11 175.61 4.15
 -5 4 11 179.02 3.97
 5 -4 -11 187.62 4.1
 5 -4 -11 184.87 4.2
 -5 4 11 184.16 4.15
 -5 -4 11 181.44 4.28
 -5 -4 10 209.89 4.7
 -5 4 10 208.43 4.4
 -5 4 10 207.32 4.48
 5 -4 -10 208.64 4.64
 5 -4 -10 212.29 4.74
 -5 -4 10 216.88 4.86
 -5 4 10 214.09 4.72
 -5 4 9 413.51 7.46
 -5 4 9 421.14 7.77
 5 -4 -9 438.88 7.9
 5 -4 -9 438.7 8
 -5 -4 9 428.66 8.04
 -5 4 9 425.55 7.96
 -5 -4 9 436.2 7.95
 -5 4 8 38.23 1.67
 -5 4 8 35.21 1.39
 5 -4 -8 37.47 1.51
 5 -4 -8 37.85 1.71
 5 -4 -8 38.94 1.73
 -5 -4 8 39.36 1.72
 -5 4 8 39.02 1.77
 -5 -4 8 38.42 1.77
 5 -4 -7 343.54 6.52
 -5 -4 7 323.83 6.47
 -5 4 7 322.35 5.88
 -5 4 7 336.38 6.45
 5 -4 -7 343.48 6.53
 -5 4 7 356.07 6.59
 5 -4 -7 334.81 6.24
 -5 -4 7 345.24 6.54
 -5 -4 6 90.83 2.68
 5 -4 -6 92.39 2.56
 -5 4 6 95.16 2.71
 5 -4 -6 93.54 2.68
 5 -4 -6 95.62 2.71
 -5 -4 6 96.85 2.71
 -5 -4 5 36.47 1.56
 5 -4 -5 36.04 1.49
 -5 4 5 35.54 1.53
 5 -4 -5 36 1.53
 -5 -4 5 38.96 1.64
 -5 4 5 37.41 1.56
 5 -4 -5 36.67 1.55
 5 -4 -4 5.22 0.62
 5 4 -4 3.76 0.47
 -5 -4 4 4.45 0.66
 5 -4 -4 5.5 0.67
 5 -4 -4 4.9 0.64
 -5 -4 4 4.92 0.66
 -5 4 4 4.37 0.61
 5 -4 -3 22.26 1.17
 5 4 -3 21.33 1.01
 -5 4 3 20.67 1.13
 -5 -4 3 23.06 1.21
 -5 4 3 21.63 1.11
 -5 -4 3 21.65 1.18
 5 4 -2 15.11 0.88
 5 -4 -2 17.17 1.01
 -5 -4 2 16.54 1.05
 -5 -4 2 14.04 0.86
 5 -4 -2 16.2 0.96
 -5 4 2 17.26 1
 -5 -4 2 15.04 1.01
 -5 4 2 16.41 0.92
 5 -4 -1 274.34 5.06
 -5 4 1 267.87 5.03
 5 4 -1 257.73 4.98
 -5 4 1 265.12 4.86
 -5 -4 1 257.89 5.22
 5 -4 0 81.89 2.32
 -5 -4 0 84.27 2.47
 5 -4 0 84.41 2.3
 -5 4 0 87.02 2.28
 5 4 0 86.85 2.37
 5 4 0 86.83 2.14
 -5 -4 0 85.23 2.52
 -5 4 0 86.09 2.13
 5 -4 1 385.71 6.89
 5 -4 1 384.52 6.78
 5 4 1 395.35 6.98
 -5 -4 -1 402.47 7.23
 5 4 1 382.53 6.68
 -5 4 -1 380.4 6.63
 -5 -4 -1 384.53 6.75
 5 4 1 386.84 6.57
 5 -4 2 94.17 2.46
 -5 4 -2 87.15 2.18
 -5 -4 -2 84.07 2.41
 5 4 2 86.15 2.37
 -5 -4 -2 84.14 2.64
 5 -4 2 91.54 2.38
 5 4 2 84.2 2.46
 5 4 2 85.65 2.21
 5 -4 3 50.26 1.77
 5 -4 3 52.2 1.72
 -5 -4 -3 57.08 2.15
 5 4 3 50.86 1.63
 -5 -4 -3 54.48 1.95
 -5 -4 -3 53.06 1.76
 5 4 3 54.43 1.85
 5 -4 3 49.44 1.58
 5 4 3 45.78 1.81
 5 4 4 39.52 1.69
 5 -4 4 42.47 1.58
 5 -4 4 41.26 1.51
 -5 -4 -4 37.51 1.7
 5 4 4 37.17 1.59
 -5 -4 -4 37.36 1.57
 5 -4 4 39.77 1.36
 5 4 5 47.77 1.92
 5 -4 5 46.17 1.69
 5 4 5 48.64 1.95
 -5 -4 -5 46.99 2.01
 5 4 5 50.93 1.94
 -5 -4 -5 48.24 1.9
 5 4 6 107.63 3.05
 5 -4 6 114.19 2.85
 -5 -4 -6 108.82 3.18
 -5 -4 -6 114.93 3.48
 -5 -4 -6 114.43 3.39
 5 4 6 110.54 3.16
 5 4 6 119.87 3.25
 5 4 7 464.9 8.27
 5 -4 7 438.12 7.82
 5 4 7 469.23 8.46
 -5 -4 -7 436.77 8.78
 -5 -4 -7 469.46 8.65
 -5 -4 -7 479.59 8.99
 5 4 8 10.32 0.99
 -5 -4 -8 9.91 1.07
 -5 -4 -8 10.44 1.15
 -5 -4 -8 10.42 1.2
 5 4 8 9.96 0.83
 5 4 8 10.58 0.89
 -5 -4 -9 2.04 0.82
 5 4 9 2.25 0.58
 -5 -4 -9 2.65 0.72
 5 4 9 2.38 0.51
 5 4 10 93.32 2.64
 -5 -4 -10 93.86 3.03
 5 4 10 95.58 2.52
 5 4 11 1.54 0.48
 5 4 11 1.43 0.41
 -5 -4 -11 1.14 0.64
 -5 -4 -11 1.74 0.66
 5 4 11 1.46 0.39
 -5 -4 -12 35.14 1.56
 5 4 12 33.78 1.3
 -5 -4 -12 36.84 1.6
 5 4 13 7.1 0.5
 -5 -4 -13 7.55 0.66
 -5 -4 -13 6.93 0.65
 -5 5 14 20.3 0.82
 -5 -5 14 21.48 0.87
 -5 5 13 6.58 0.52
 -5 5 13 7.03 0.63
 -5 -5 13 7.92 0.67
 -5 5 13 7.45 0.53
 -5 5 12 69.14 1.88
 5 -5 -12 76.95 2.09
 -5 5 12 77.57 2.24
 -5 -5 12 75.85 2.25
 -5 -5 12 68.15 1.92
 -5 -5 11 19.78 1.09
 -5 5 11 19.61 1.03
 5 -5 -11 20.63 1.18
 5 -5 -11 20.13 1.2
 -5 5 11 21.59 1.19
 -5 -5 11 20.9 1.25
 -5 5 11 20.17 0.99
 -5 -5 10 34.89 1.55
 -5 5 10 34.71 1.34
 5 -5 -10 36.91 1.64
 5 -5 -10 36.9 1.67
 -5 5 10 37.38 1.7
 -5 -5 10 35.88 1.69
 -5 5 10 36.3 1.54
 -5 -5 9 21.47 1.26
 -5 5 9 18.98 0.98
 5 -5 -9 18.69 1.26
 5 -5 -9 21.01 1.36
 5 -5 -9 19.24 1.09
 -5 5 9 19.56 1.21
 -5 5 9 21.35 1.33
 -5 -5 9 22.08 1.36
 -5 -5 8 19.19 1.25
 -5 5 8 20.92 1.29
 5 -5 -8 21.6 1.37
 5 -5 -8 21.84 1.38
 -5 5 8 22.17 1.37
 -5 -5 8 19.3 1.3
 5 -5 -8 20.91 1.21
 5 -5 -7 106.93 2.97
 -5 -5 7 102.89 3.05
 -5 5 7 104.97 3.07
 5 -5 -7 105.87 3.12
 5 -5 -7 108.36 3.14
 -5 -5 7 107.82 3.11
 5 -5 -6 408.43 7.55
 -5 -5 6 404.26 7.64
 -5 5 6 425.78 7.7
 5 -5 -6 398.69 7.67
 5 -5 -6 403.8 7.67
 -5 -5 6 429.65 7.74
 -5 5 6 373.8 7.53
 -5 -5 5 88.1 2.76
 -5 -5 5 85.2 2.68
 5 -5 -5 87.84 2.66
 -5 5 5 87.61 2.7
 -5 5 5 81.16 2.6
 5 -5 -4 53.12 2.03
 -5 -5 4 56.64 2.12
 -5 -5 4 54.08 2.09
 -5 5 4 56.38 2.03
 5 5 -3 23.1 1.11
 -5 -5 3 22.58 1.35
 5 -5 -3 22.24 1.3
 5 -5 -3 26.94 1.39
 -5 5 3 24.03 1.33
 -5 5 3 25.08 1.3
 -5 5 2 28.71 1.42
 -5 -5 2 30.75 1.57
 5 -5 -2 29.62 1.45
 5 -5 -2 29.6 1.49
 -5 5 2 28.99 1.35
 5 5 -2 29.68 1.32
 -5 -5 1 71.11 2.31
 5 5 -1 73.05 2.23
 5 -5 -1 70.07 2.25
 -5 5 1 71.75 2.25
 -5 5 1 71.05 2.12
 -5 -5 0 26.01 1.44
 5 -5 0 26.96 1.37
 5 5 0 27.13 1.33
 -5 5 0 27.02 1.31
 -5 5 0 25.52 1.14
 5 -5 0 25.47 1.27
 -5 -5 -1 4.97 0.82
 5 -5 1 5.42 0.68
 5 5 1 4.53 0.69
 -5 5 -1 4.38 0.58
 5 -5 1 5.71 0.71
 5 -5 2 29.44 1.44
 5 5 2 30.76 1.51
 -5 -5 -2 30.91 1.67
 5 -5 2 31.11 1.4
 -5 5 -2 29.46 1.25
 -5 -5 -2 28.04 1.36
 5 5 3 159.85 4.02
 5 -5 3 161.94 3.76
 5 5 3 155.86 3.94
 5 -5 3 165.05 3.64
 5 5 3 156.29 3.77
 -5 -5 -3 154.4 3.83
 5 -5 3 159.39 3.38
 -5 -5 -3 159.24 4.25
 5 5 4 33.88 1.68
 5 -5 4 36.91 1.57
 -5 -5 -4 32.9 1.66
 -5 -5 -4 30.96 1.45
 5 -5 4 33.59 1.4
 5 5 4 33.67 1.68
 -5 -5 -4 33.58 1.88
 5 5 5 286.68 5.98
 5 -5 5 283.89 5.54
 -5 -5 -5 288.71 6.11
 -5 -5 -5 275.95 5.75
 5 5 6 166.25 4.14
 5 5 6 162.31 4.17
 5 -5 6 166.02 3.73
 -5 -5 -6 176.07 4.63
 -5 -5 -6 169.98 4.13
 -5 -5 -6 174.56 4.39
 5 -5 7 59.63 1.87
 5 5 7 64.52 2.36
 -5 -5 -7 64.66 2.57
 -5 -5 -7 64.6 2.35
 5 5 7 62.38 2.21
 5 5 8 28.27 1.48
 -5 -5 -8 26.89 1.52
 -5 -5 -8 25.91 1.62
 5 5 8 25.7 1.2
 -5 -5 -9 40.13 1.8
 5 5 9 40.71 1.7
 -5 -5 -9 39.28 1.92
 5 5 10 93.34 2.55
 -5 -5 -10 98.87 2.93
 -5 -5 -10 95.3 2.8
 5 5 11 0.79 0.4
 -5 -5 -11 0.8 0.43
 5 5 11 1.21 0.37
 -5 -5 -11 0.91 0.4
 -5 -5 -12 109.96 2.52
 5 5 12 114.66 2.36
 -5 -5 -12 113.27 2.62
 -5 6 13 6.9 0.47
 -5 6 12 53.91 1.53
 -5 6 12 54.74 1.61
 5 -6 -12 53.93 1.5
 -5 6 11 12.89 0.85
 -5 6 11 12.03 0.7
 5 -6 -11 13.62 0.87
 -5 6 10 25.65 1.18
 5 -6 -10 26.8 1.33
 -5 6 10 26.8 1.29
 -5 -6 10 22.65 1.21
 -5 -6 9 2.37 0.48
 -5 -6 9 2.41 0.61
 -5 6 9 2.88 0.65
 5 -6 -9 2.69 0.5
 -5 6 9 2.37 0.59
 5 -6 -9 3.19 0.68
 -5 6 8 8.76 0.9
 5 -6 -8 9.42 0.96
 -5 -6 8 8.79 0.89
 -5 6 8 8.11 0.92
 -5 -6 8 9.51 0.85
 5 -6 -8 8.82 0.84
 -5 -6 7 48.19 1.9
 -5 6 7 52.41 2.04
 5 -6 -7 52.91 2.11
 5 -6 -7 49.45 1.92
 -5 6 6 19.84 1.35
 -5 -6 6 19.92 1.26
 5 -6 -6 20.94 1.32
 -5 6 6 20.54 1.34
 5 -6 -5 291.74 5.93
 -5 6 5 294.4 5.88
 -5 6 4 60.82 2.31
 5 -6 -4 64.11 2.35
 5 -6 -4 60.92 2.29
 -5 6 4 57.57 2.15
 5 -6 -3 8.18 0.97
 5 -6 -3 9.77 0.94
 -5 6 3 7.92 0.91
 -5 6 3 7.01 0.77
 5 6 -2 9.7 0.78
 5 -6 -2 11.53 1.02
 -5 6 2 11.31 1.04
 -5 6 2 11.47 0.92
 5 -6 -1 109.11 2.99
 -5 6 1 108.55 3.01
 -5 6 1 103.48 2.77
 5 -6 -1 109.45 3.13
 5 6 0 108.88 3.23
 5 -6 0 108.36 2.96
 5 6 0 108.26 2.97
 5 -6 0 109.21 3.12
 -5 6 0 104.66 2.93
 -5 6 0 103.21 2.66
 5 6 1 1.77 0.68
 5 -6 1 1.21 0.61
 -5 6 -1 0.88 0.46
 5 -6 1 1.71 0.51
 5 6 1 1.57 0.56
 5 6 2 1.29 0.68
 5 -6 2 1.44 0.58
 -5 6 -2 1.49 0.43
 5 6 2 1.85 0.58
 5 -6 2 1.91 0.5
 5 -6 3 139.41 3.26
 5 -6 3 140.46 3.47
 5 6 3 135.38 3.59
 5 6 4 62.66 2.37
 5 -6 4 61.17 2.08
 -5 -6 -4 61.1 2.22
 5 6 4 60.79 2.27
 5 6 5 159.69 4.01
 5 -6 5 147.22 3.48
 5 6 5 157.17 3.94
 -5 -6 -5 145.95 3.49
 -5 -6 -5 156.61 3.93
 5 -6 6 47.75 1.64
 5 6 6 50.38 2.07
 -5 -6 -6 54.93 2.14
 -5 -6 -6 51.28 1.85
 5 6 6 54.29 2.1
 -5 -6 -7 17.46 1.26
 -5 -6 -7 15.25 1.02
 5 6 7 14.58 1
 5 6 8 8.14 0.82
 -5 -6 -8 8.35 0.9
 -5 -6 -8 8.09 0.77
 5 6 8 8.12 0.66
 5 6 9 2.9 0.54
 -5 -6 -9 2.6 0.59
 -5 -6 -9 2.55 0.5
 5 6 10 2.99 0.45
 5 6 10 2.08 0.44
 -5 -6 -10 2.68 0.44
 -5 -6 -10 2.94 0.53
 -5 -6 -10 2.94 0.52
 5 6 11 42.9 1.18
 5 6 11 45.99 1.28
 -5 -6 -11 45.49 1.39
 -5 7 11 19.94 0.8
 -5 7 11 22.13 0.84
 5 -7 -11 19.45 0.78
 -5 7 10 34.45 1.15
 5 -7 -10 37.81 1.3
 -5 7 10 37.74 1.3
 -5 7 10 37.08 1.26
 5 -7 -9 38.13 1.25
 -5 7 9 38.8 1.41
 5 -7 -9 37.46 1.45
 -5 7 9 38.49 1.4
 -5 7 9 39.16 1.47
 5 -7 -8 5.55 0.62
 -5 7 8 5.79 0.69
 -5 7 7 163.27 3.78
 -5 7 7 165.89 3.8
 5 -7 -7 156.65 3.63
 5 -7 -6 15.41 1.1
 5 -7 -6 16.78 1.12
 -5 7 6 16.67 1.13
 -5 7 6 16.9 1.13
 5 -7 -5 26.98 1.46
 5 -7 -5 27.36 1.45
 -5 7 5 25.63 1.39
 5 7 -4 160.18 3.68
 5 -7 -4 168.86 4.09
 -5 7 4 170.27 4.1
 5 -7 -4 168.94 3.99
 -5 7 4 167.81 3.92
 -5 7 3 1.07 0.5
 5 7 -3 1.88 0.52
 -5 7 3 1.18 0.6
 5 -7 -3 0.84 0.55
 5 7 -2 75.13 2.46
 5 -7 -2 77.28 2.44
 -5 7 2 79.13 2.53
 -5 7 2 76.83 2.32
 5 7 -1 9.76 0.96
 -5 7 1 8.97 0.87
 5 -7 -1 9.37 1
 5 -7 -1 8.71 0.85
 -5 7 1 8.69 0.74
 -5 -7 1 9 0.79
 5 7 0 1.7 0.6
 5 -7 0 1.69 0.66
 -5 7 0 1.26 0.5
 5 -7 0 1.95 0.53
 5 7 0 1.3 0.43
 -5 -7 0 0.78 0.5
 5 7 1 14.86 1.13
 5 -7 1 12.86 1.05
 5 7 1 14.04 0.97
 -5 7 -1 13.44 0.91
 5 -7 1 12.42 0.9
 -5 -7 -1 13.25 1.06
 5 7 2 26.4 1.49
 5 -7 2 25.17 1.34
 5 7 2 25.51 1.33
 5 -7 2 25.2 1.18
 5 7 3 54.12 2.08
 5 -7 3 53.64 1.89
 5 7 3 48.52 1.87
 5 -7 4 29.14 1.3
 5 7 4 29.12 1.42
 5 -7 5 18.5 0.93
 5 7 5 20.9 1.18
 -5 -7 -5 17.31 1
 5 7 5 18.53 1.17
 5 7 6 60.92 1.96
 -5 -7 -6 55.08 1.82
 -5 -7 -6 56.52 2.16
 5 7 6 56.85 1.91
 5 7 7 24.64 1.17
 -5 -7 -7 23.56 1.11
 5 7 7 23.28 1.07
 -5 -7 -8 49.81 1.53
 -5 -7 -8 53.68 1.75
 5 7 9 19.42 0.82
 -5 -7 -9 17.62 0.79
 -5 -7 -9 19.8 0.9
 -5 8 8 0.86 0.3
 -5 8 8 0.73 0.29
 5 -8 -8 0.79 0.31
 -5 8 8 0.65 0.2
 5 -8 -8 0.7 0.23
 -5 8 7 3.02 0.46
 5 -8 -7 2.9 0.42
 5 -8 -7 2.57 0.44
 -5 8 7 2.21 0.29
 -5 8 7 2.81 0.43
 5 -8 -6 10.18 0.74
 5 -8 -6 10.11 0.73
 -5 8 6 10.2 0.72
 -5 8 5 0.14 0.34
 5 -8 -5 0.01 0.41
 -5 8 5 0.08 0.42
 5 -8 -5 0.05 0.39
 5 -8 -4 8.01 0.78
 -5 8 4 8.44 0.75
 5 -8 -4 8.9 0.74
 -5 8 4 8.09 0.67
 5 -8 -3 3.34 0.55
 -5 8 3 3.3 0.58
 -5 8 3 3.78 0.5
 5 -8 -2 24.51 1.14
 5 -8 -2 24.53 1.26
 -5 8 2 23.34 0.99
 -5 8 2 24.42 1.2
 5 8 -2 21.76 1.02
 5 -8 -1 39.99 1.41
 5 -8 -1 42.35 1.63
 -5 8 1 41.2 1.51
 5 8 -1 37.59 1.45
 5 8 0 2.6 0.52
 -5 8 0 3.91 0.52
 5 -8 0 3.02 0.57
 5 -8 0 3.3 0.45
 5 -8 1 30.82 1.3
 -5 -8 -1 27.52 1.18
 5 8 1 29.97 1.33
 5 8 2 47.69 1.46
 5 -8 2 50.38 1.62
 -5 -8 -2 51.1 1.71
 5 8 2 53.44 1.78
 5 8 3 16.63 1.02
 5 8 3 17.73 0.86
 -5 -8 -3 19.08 1.05
 5 8 4 9.83 0.66
 -5 -8 -4 9.47 0.77
 5 8 4 10.6 0.78
 5 8 5 102.88 2.32
 5 8 5 109.66 2.52
 -5 -8 -5 106.63 2.57
 5 8 6 24.6 0.91
 5 8 6 24.49 0.94
 -5 -8 -6 26.38 1.07
 5 8 7 75.2 1.65
 -5 -8 -7 78.64 1.82
 -5 9 4 21.39 0.77
 5 -9 -3 0.34 0.25
 -5 9 3 0.19 0.19
 5 -9 -2 11.02 0.6
 5 -9 -1 7.63 0.5
 5 9 -1 5.81 0.43
 5 9 0 0.41 0.23
 5 -9 0 0.43 0.23
 5 9 1 0.76 0.26
 5 9 2 6.98 0.47
 -6 0 17 21.27 0.78
 -6 0 16 11.06 0.74
 -6 0 16 11.38 0.7
 -6 0 15 0.29 0.42
 -6 0 15 0.32 0.41
 -6 0 14 123.72 3.42
 -6 0 14 153.64 3.48
 -6 0 13 144.49 3.99
 -6 0 13 149.73 3.65
 -6 0 12 153.41 4.28
 -6 0 12 156.6 3.8
 -6 0 11 74.2 2.35
 -6 0 11 83.45 2.59
 -6 0 11 79.72 2.48
 -6 0 11 79.4 2.45
 -6 0 10 4.14 0.63
 -6 0 10 4.38 0.69
 -6 0 10 3.9 0.64
 -6 0 10 3.89 0.62
 -6 0 9 9.96 0.83
 -6 0 9 9.1 0.81
 -6 0 9 9.3 0.83
 -6 0 9 8.65 0.71
 -6 0 9 9.6 0.78
 -6 0 8 0.6 0.37
 -6 0 8 0.29 0.38
 -6 0 8 0.92 0.39
 -6 0 8 0.66 0.38
 -6 0 8 1.08 0.41
 -6 0 7 8.09 0.67
 -6 0 7 7.79 0.72
 -6 0 7 7.34 0.65
 -6 0 7 7.11 0.67
 -6 0 7 6.89 0.6
 -6 0 6 17.28 0.88
 6 0 -6 17.03 1.12
 -6 0 6 17.7 0.98
 -6 0 6 16.46 0.92
 -6 0 6 16.74 0.93
 -6 0 6 16.6 0.82
 6 0 -6 16.99 1.19
 -6 0 5 58.78 1.65
 6 0 -5 63.63 2.05
 -6 0 5 63.7 1.83
 -6 0 5 58.42 1.57
 6 0 -5 60.8 2.23
 -6 0 4 3381.77 47.16
 -6 0 4 3260.09 47.36
 6 0 -4 3356.59 47.69
 6 0 -4 3314 48.33
 -6 0 3 8.32 0.63
 -6 0 3 8.46 0.6
 6 0 -3 7.79 0.57
 -6 0 2 4.58 0.5
 6 0 -2 9.69 0.54
 6 0 -1 348.34 5.45
 -6 0 1 346.97 5.93
 6 0 -1 360.87 6.48
 6 0 0 7.4 0.26
 6 0 0 8.89 0.73
 6 0 0 8.99 0.56
 6 0 1 762.87 11.84
 6 0 1 765.63 11.81
 6 0 2 324.33 5.55
 6 0 2 312.52 5.41
 6 0 2 323.89 5.52
 6 0 3 986.46 15
 6 0 3 1033.47 15.22
 6 0 3 1009.4 15.2
 6 0 4 1.27 0.41
 6 0 4 1.09 0.3
 6 0 4 0.96 0.32
 6 0 4 1.34 0.39
 6 0 4 1.67 0.39
 6 0 5 226.42 4.49
 6 0 5 228.66 4.5
 6 0 6 4.57 0.59
 6 0 6 3.69 0.54
 6 0 7 16.84 1.03
 -6 0 -7 19.3 1.14
 6 0 7 17.29 1.06
 6 0 8 93.9 2.62
 -6 0 -8 94 2.69
 6 0 8 90.49 2.62
 6 0 9 3.97 0.62
 6 0 9 4.03 0.75
 6 0 10 40.53 1.64
 6 0 10 39.64 1.8
 6 0 11 0.07 0.36
 6 0 11 0.21 0.33
 6 0 11 0.08 0.48
 6 0 12 7.4 0.82
 6 0 12 6.7 0.62
 -6 0 -13 7.82 0.68
 6 0 13 7.58 0.56
 -6 0 -14 14.04 0.86
 -6 -1 16 24.09 1.03
 -6 -1 16 25.4 1.04
 -6 1 16 22.24 0.87
 -6 1 15 13.69 0.92
 -6 -1 15 16.45 1.02
 -6 -1 15 16.92 1.02
 -6 1 15 16.04 0.88
 -6 -1 14 60.73 2.13
 -6 1 14 59.46 2.07
 -6 -1 14 59.94 2.07
 -6 1 14 59.32 1.91
 -6 -1 13 155.08 4.36
 -6 -1 13 176.84 4.09
 -6 1 13 172.6 4.02
 -6 1 13 153.86 4.08
 -6 1 13 160.76 3.79
 -6 -1 13 175.67 4.06
 -6 1 13 168.33 3.8
 -6 -1 12 70.08 2.42
 -6 1 12 72.02 2.36
 -6 1 12 72.72 2.41
 -6 -1 12 73.65 2.42
 -6 -1 12 64.71 2.76
 -6 1 12 69.24 2.21
 -6 1 12 70.22 2.23
 -6 1 11 84.19 2.55
 -6 -1 11 82.61 3.12
 -6 1 11 85.48 2.61
 -6 -1 11 87.43 2.66
 -6 1 11 89.8 2.69
 -6 1 11 86.26 2.49
 -6 -1 10 48.04 1.86
 -6 1 10 54.72 1.97
 -6 1 10 55.9 2
 -6 -1 10 54.22 2.48
 -6 1 10 55.13 2.01
 -6 -1 10 49.3 1.93
 -6 1 10 53.83 1.82
 -6 -1 9 184.27 4.14
 -6 1 9 188.87 4.08
 -6 1 9 191.92 4.18
 -6 1 9 189.21 4.2
 -6 -1 9 190.41 4.15
 -6 1 9 184.03 3.87
 -6 1 8 74.66 2.15
 -6 -1 8 79.49 2.34
 -6 -1 8 74.96 2.25
 -6 -1 8 73.73 2.17
 -6 1 8 75.23 2.17
 -6 1 8 77.09 2.26
 -6 -1 8 80.89 2.28
 -6 1 8 71.99 1.99
 -6 1 8 75.07 2.27
 -6 1 7 20.32 1
 -6 -1 7 29.9 1.31
 -6 -1 7 23.27 1.13
 -6 -1 7 23.41 1.14
 -6 1 7 19.04 1.03
 -6 1 7 23.87 1.14
 -6 -1 7 25.36 1.14
 -6 1 7 19.9 0.9
 6 1 -7 23.16 1.37
 6 -1 -6 579.55 10.73
 6 1 -6 584.1 10.57
 -6 -1 6 613.93 9.7
 -6 -1 6 601.09 9.87
 -6 -1 6 598.12 9.76
 -6 1 6 594.26 9.69
 -6 1 6 596.99 9.45
 6 1 -6 580.02 10.44
 -6 -1 6 615.01 9.63
 -6 1 5 42.75 1.44
 6 -1 -5 41.76 1.89
 -6 -1 5 35.69 1.41
 6 1 -5 37.24 1.66
 -6 -1 5 35.42 1.31
 -6 -1 5 35.8 1.39
 6 1 -5 36.48 1.69
 -6 1 5 40.22 1.38
 -6 -1 5 39.86 1.33
 6 -1 -5 39.9 1.77
 -6 1 5 39.82 1.23
 6 -1 -4 603.97 10.61
 6 1 -4 619.97 10.22
 6 1 -4 606.66 10.43
 -6 -1 4 598.92 9.74
 -6 -1 4 618.88 9.56
 6 -1 -4 616.17 10.48
 -6 1 4 590.24 9.61
 -6 1 4 597.79 9.51
 -6 -1 4 605.92 9.72
 -6 -1 4 594.27 9.45
 6 1 -3 211.01 4.2
 -6 -1 3 198.47 3.94
 -6 1 3 199.64 3.74
 -6 -1 3 196.97 3.75
 -6 -1 3 198.46 3.69
 -6 -1 2 618.79 10.05
 -6 1 2 638.79 9.87
 -6 1 2 628.76 9.92
 6 1 -2 637.07 10.21
 6 -1 -2 635.32 10.77
 6 1 -2 648.93 10.2
 -6 -1 1 317.18 5.49
 -6 -1 1 307.08 5.44
 6 -1 -1 298.08 5.14
 -6 1 1 303.42 5.28
 -6 1 1 299.47 6.01
 -6 -1 1 313.89 6.09
 6 1 -1 305.96 5.53
 6 -1 -1 309.49 6.02
 6 -1 -1 311.51 6.07
 -6 -1 0 24.13 1.07
 6 -1 0 28.08 1.02
 -6 -1 0 25.79 1.1
 -6 1 0 28.01 1.39
 -6 -1 0 25.25 1.34
 6 1 0 27.65 1.18
 6 -1 0 28.75 1.01
 6 1 0 25.22 0.95
 6 -1 0 29.69 1.42
 6 -1 0 27.91 1.32
 6 1 1 538.73 8.39
 6 -1 1 514.14 8.33
 6 -1 1 510.58 8.28
 -6 -1 -1 515.99 8.53
 -6 1 -1 549.87 9.36
 -6 -1 -1 526.1 9.29
 6 1 1 538.67 8.4
 6 1 1 550.53 8.8
 6 -1 1 532.89 9.23
 6 1 1 523.33 8.32
 6 -1 1 504.79 8.29
 6 -1 1 519.03 9
 6 1 2 368.62 6.36
 -6 -1 -2 372.56 6.44
 -6 1 -2 376.57 7.22
 6 1 2 364.95 6.28
 6 1 2 378.28 7.04
 6 -1 2 383.19 7.16
 -6 -1 -2 380.07 7.26
 6 1 2 387.9 6.35
 6 -1 2 374.12 6.27
 6 -1 2 369.41 6.17
 6 -1 2 372.3 6.77
 6 1 2 373.82 6.34
 6 -1 3 609.19 9.48
 -6 -1 -3 574.43 9.51
 6 1 3 598.76 9.44
 6 1 3 589.82 10.15
 6 -1 3 617.94 10.55
 6 -1 3 604 9.42
 6 -1 3 595.41 9.33
 6 -1 3 605.04 9.82
 6 1 4 105.72 2.61
 6 -1 4 113.02 2.61
 6 1 4 103.14 2.93
 6 1 4 105.15 2.51
 6 1 4 96.23 2.52
 6 -1 4 111.59 2.55
 6 1 5 246.67 4.81
 6 -1 5 247.7 4.72
 6 1 5 248.58 4.82
 6 1 5 236.55 4.61
 6 -1 5 245.18 4.67
 6 1 6 643.33 10.51
 6 -1 6 638.49 10.41
 6 1 6 619.72 10.21
 -6 -1 -6 646.56 10.74
 6 1 6 653.84 10.58
 6 -1 6 624 10.33
 6 -1 7 170.52 3.77
 6 1 7 162.45 3.54
 -6 -1 -7 170.84 4.03
 6 1 7 175.24 3.94
 6 -1 7 168.32 3.72
 6 -1 8 12.04 0.91
 -6 -1 -8 13.6 1.09
 6 1 8 13.73 1.05
 6 -1 8 11.93 0.89
 6 -1 8 12.89 0.98
 6 -1 9 27.33 1.31
 -6 -1 -9 23.69 1.36
 6 1 9 26.76 1.4
 6 -1 9 27.11 1.28
 6 -1 9 27.61 1.43
 6 1 10 4.93 0.71
 6 -1 10 3.72 0.67
 6 1 11 69.09 2.2
 6 -1 11 74.55 2.38
 6 1 12 8.93 0.77
 -6 -1 -12 9.34 0.94
 6 -1 12 11.61 0.92
 -6 -1 -13 46.82 1.7
 6 1 13 48.89 1.52
 -6 -1 -14 6.55 0.62
 6 1 14 5.51 0.42
 -6 2 16 4.14 0.45
 -6 -2 16 3.75 0.42
 -6 -2 16 3.8 0.46
 -6 -2 15 7.48 0.69
 -6 2 15 7.71 0.67
 -6 -2 15 8.15 0.74
 -6 -2 14 75.54 2.31
 -6 2 14 78.4 2.31
 -6 2 14 74.31 2.15
 -6 -2 14 75.36 2.35
 -6 2 14 74.66 1.99
 -6 -2 13 15.08 1.12
 -6 2 13 14.9 1.03
 -6 2 13 13.16 0.87
 -6 2 13 14.22 1.02
 -6 -2 13 14.85 1.16
 -6 2 13 14.43 0.88
 -6 -2 12 68.34 2.88
 -6 2 12 69.79 2.34
 -6 2 12 68.5 2.29
 -6 -2 12 70.22 2.45
 -6 2 12 66.65 2.2
 -6 -2 12 73.48 2.51
 -6 2 12 64.12 2
 -6 -2 11 140.98 3.67
 -6 2 11 138.88 3.47
 -6 -2 11 135.42 4.19
 -6 2 11 131.24 3.4
 -6 2 11 133.53 3.49
 -6 -2 11 138.7 3.64
 -6 2 11 127.36 3.08
 -6 2 10 101.26 2.83
 -6 -2 10 92.73 2.84
 -6 -2 10 88.38 3.32
 -6 2 10 96.1 2.78
 -6 2 10 93.48 2.66
 -6 -2 10 91.47 2.8
 -6 2 10 86.12 2.34
 -6 2 9 217.02 4.59
 -6 2 9 217.1 4.56
 -6 -2 9 231.03 5.64
 6 -2 -9 215.43 4.36
 -6 -2 9 233.43 4.9
 -6 2 9 227.16 4.8
 -6 -2 9 230 4.85
 -6 -2 8 25.52 1.35
 -6 2 8 27.98 1.24
 -6 -2 8 23.56 1.23
 -6 -2 8 27.42 1.76
 -6 2 8 28.87 1.33
 6 -2 -8 27.28 1.16
 6 -2 -8 28.4 1.19
 -6 -2 8 27.33 1.37
 -6 2 8 27.71 1.35
 -6 2 8 30.24 1.39
 -6 -2 8 27.79 1.37
 -6 -2 7 175.6 4.05
 -6 2 7 177.44 3.64
 -6 -2 7 178.01 3.96
 -6 2 7 185.86 3.92
 6 -2 -7 178.16 3.66
 6 -2 -7 171.54 3.63
 -6 2 7 184.37 3.95
 -6 -2 7 187.92 3.98
 -6 2 6 12.48 0.71
 -6 -2 6 10.84 0.89
 -6 -2 6 10.57 0.84
 6 -2 -6 11.55 0.74
 6 -2 -6 12.43 0.74
 -6 2 6 13.1 0.88
 -6 2 6 12.76 0.84
 -6 -2 6 9.83 0.79
 6 2 -5 52.73 2.15
 -6 -2 5 53.31 1.84
 6 -2 -5 47.86 1.42
 -6 -2 5 50.24 1.67
 -6 2 5 44.67 1.34
 -6 -2 5 55.2 1.83
 6 -2 -5 51.9 2.08
 -6 2 5 48.25 1.63
 6 -2 -5 46.71 1.5
 -6 -2 5 52.22 1.68
 6 2 -5 51.32 2.05
 -6 2 4 24.98 1.11
 -6 -2 4 21.72 1.17
 6 -2 -4 25.17 0.99
 -6 -2 4 21.86 1.06
 -6 -2 4 22.05 1.16
 -6 2 4 25.73 1.06
 6 -2 -4 25.31 1.04
 -6 2 4 24.54 1.1
 -6 -2 4 21.53 1.03
 6 2 -4 21.38 1.3
 -6 -2 3 153.4 3.46
 6 -2 -3 151.72 3.07
 6 -2 -3 153.6 4.01
 -6 2 3 149.03 3.06
 6 -2 -3 146.59 3.08
 -6 -2 3 157.83 3.47
 -6 -2 3 149.01 3.21
 6 2 -3 152.1 3.05
 -6 -2 3 153.64 3.26
 6 2 -3 158.37 3.83
 -6 2 2 73.29 1.95
 6 -2 -2 72.54 2.49
 6 -2 -2 72.94 1.87
 -6 -2 2 73.55 2
 -6 -2 2 68.94 2.11
 -6 2 2 70.34 1.77
 -6 2 2 72.07 1.87
 -6 -2 2 75.71 2
 6 -2 -2 71.88 1.87
 6 2 -2 76.58 1.8
 6 -2 -1 324.56 5.63
 6 -2 -1 326.96 6.49
 6 -2 -1 319.75 5.62
 -6 -2 1 324.64 6
 -6 -2 1 336.79 5.82
 -6 2 1 327.87 5.68
 6 2 -1 329.61 5.72
 -6 2 1 316.87 5.52
 6 2 -1 329.36 5.45
 -6 -2 1 332.68 5.8
 -6 2 1 329.99 6.42
 -6 -2 1 347.29 6.51
 6 -2 0 3.59 0.56
 6 -2 0 3.88 0.47
 -6 -2 0 4.18 0.6
 -6 2 0 3.91 0.45
 6 -2 0 3.79 0.46
 -6 2 0 3.76 0.56
 -6 -2 0 3.79 0.57
 6 2 0 4.13 0.44
 -6 -2 0 4.12 0.51
 6 -2 0 2.8 0.55
 6 2 0 5.07 0.66
 6 2 1 39.07 1.35
 6 -2 1 40.2 1.66
 -6 -2 -1 41.2 1.48
 6 -2 1 41.5 1.84
 -6 -2 -1 39.02 1.54
 6 2 1 39.25 1.79
 -6 2 -1 43.96 1.34
 6 2 1 40.22 1.42
 -6 2 -1 42.55 1.78
 -6 -2 -1 37.66 1.7
 6 2 1 42.58 1.37
 6 -2 1 43.27 1.36
 6 -2 2 51.69 1.62
 6 -2 2 48.55 1.8
 -6 -2 -2 52.36 1.82
 6 -2 2 52.01 1.58
 -6 2 -2 48.89 1.98
 -6 -2 -2 52.34 2.03
 6 2 2 49.71 2.05
 6 -2 2 49.79 2.07
 6 2 2 50.01 1.59
 6 -2 2 51.23 1.56
 6 2 2 51.49 1.66
 6 2 2 52.05 1.62
 6 -2 3 297.03 5.31
 6 2 3 291.55 6.21
 6 -2 3 299.74 5.36
 -6 -2 -3 292.7 6.21
 -6 2 -3 294.87 6.24
 6 2 3 293.3 5.43
 6 2 3 284.81 5.37
 6 -2 3 293.74 5.24
 6 2 3 292.17 5.38
 6 -2 4 7.92 0.68
 6 2 4 6.33 0.64
 -6 -2 -4 6.12 0.73
 6 2 4 7.15 0.68
 6 -2 4 6.81 0.6
 6 2 4 6.75 0.67
 6 2 5 73.38 2.04
 6 -2 5 71.41 2.1
 -6 -2 -5 71.63 2.38
 6 2 5 71.83 2.15
 6 -2 5 72.19 2.03
 6 -2 6 283.06 5.44
 6 2 6 289.29 5.57
 -6 -2 -6 295.72 5.99
 6 2 6 294.62 5.75
 6 -2 6 277.97 5.3
 6 -2 7 353.36 6.38
 -6 -2 -7 350.03 6.91
 6 2 7 335.79 6.38
 6 2 7 344.17 6.68
 6 -2 7 342.21 6.21
 6 -2 7 340.59 6.3
 6 -2 8 343.73 6.38
 6 2 8 352.22 6.43
 -6 -2 -8 363.13 7.07
 6 2 8 361.88 6.84
 6 -2 8 327.68 6.16
 6 -2 8 337.85 6.41
 6 -2 9 52.9 1.8
 -6 -2 -9 51.79 2.14
 6 2 9 50.24 1.75
 6 2 9 53.06 2.09
 6 -2 9 53.1 1.94
 6 2 10 22.95 1.16
 -6 -2 -10 24.16 1.37
 6 2 10 23.59 1.35
 6 -2 10 22.97 1.26
 6 2 10 22.8 1.36
 6 2 11 26.72 1.17
 -6 -2 -11 31.85 1.73
 6 2 11 29.07 1.42
 6 2 11 30.34 1.5
 -6 -2 -12 58.28 2.17
 6 2 12 62.67 2.03
 -6 -2 -13 27.64 1.29
 -6 -2 -13 26.97 1.34
 6 2 13 27.36 1.11
 -6 -2 -14 18.27 0.91
 6 2 14 17.12 0.71
 -6 3 16 6.05 0.41
 -6 3 15 9.97 0.65
 -6 -3 15 8.08 0.6
 -6 3 14 5.92 0.62
 -6 -3 14 4.75 0.62
 -6 3 14 4.93 0.58
 -6 -3 13 17.6 1.12
 -6 3 13 13.98 0.89
 -6 3 13 15.62 1.04
 -6 3 13 16.49 1.02
 -6 -3 12 22.6 1.34
 -6 3 12 25.11 1.29
 -6 3 12 24.29 1.38
 -6 3 12 24.93 1.32
 -6 -3 11 10.73 1.02
 -6 3 11 10.12 0.86
 6 -3 -11 10.04 0.8
 -6 -3 11 10.27 1.39
 -6 3 11 10.7 0.99
 -6 3 11 10.46 0.96
 -6 -3 10 12.09 1.06
 -6 -3 10 11.82 1.5
 -6 3 10 12.16 0.94
 6 -3 -10 11.53 0.85
 6 -3 -10 12.22 0.92
 -6 3 10 13.05 1.09
 -6 3 10 12.86 0.95
 -6 3 9 1640.49 24.71
 -6 -3 9 1663.98 26.21
 -6 -3 9 1664.95 24.96
 6 -3 -9 1624.12 24.51
 6 -3 -9 1608.62 24.55
 -6 3 9 1673.48 24.88
 -6 3 9 1630.11 24.41
 -6 -3 8 417.45 7.88
 -6 3 8 444.28 7.87
 -6 3 8 429.98 7.44
 6 -3 -8 436 7.67
 6 -3 -8 435.91 7.7
 -6 3 8 442.12 7.94
 -6 3 7 564.91 9.23
 -6 -3 7 577.42 9.84
 -6 3 7 594.41 9.8
 6 -3 -7 568.94 9.61
 6 -3 -7 562.96 9.59
 -6 3 7 588.32 9.87
 -6 -3 6 297.32 5.75
 -6 -3 6 293.76 6.46
 -6 -3 6 289.17 5.9
 6 -3 -6 297.14 5.38
 -6 3 6 304.35 5.75
 6 -3 -6 307.09 5.62
 6 -3 -6 302.71 5.58
 6 3 -6 291.77 5.34
 -6 3 5 145.58 3.4
 -6 -3 5 146.6 3.43
 -6 -3 5 142.95 3.61
 -6 -3 5 147.49 3.94
 6 -3 -5 145.74 3.17
 6 -3 -5 148.55 3.32
 6 3 -5 140.27 3.14
 -6 3 5 147.9 3.39
 -6 -3 5 139.85 3.35
 -6 -3 4 39.74 1.84
 6 -3 -4 38.35 1.46
 6 3 -4 40.63 1.43
 -6 3 4 38.01 1.46
 -6 -3 4 40.31 1.58
 6 -3 -4 38.48 1.41
 -6 -3 4 37.81 1.67
 -6 -3 3 83.15 2.59
 6 -3 -3 86.47 2.27
 -6 -3 3 81.74 2.63
 -6 3 3 90.85 2.37
 6 -3 -3 87.59 2.31
 6 3 -3 87.16 2.27
 -6 3 3 87.95 2.3
 -6 -3 3 87.41 2.4
 6 -3 -2 57.42 1.75
 -6 -3 2 55.44 1.73
 -6 3 2 54.01 1.74
 6 -3 -2 56.2 1.75
 6 3 -2 57.43 1.77
 -6 -3 2 58.47 1.9
 -6 3 2 54.66 1.68
 -6 -3 2 59.99 2.13
 -6 -3 2 58.61 2.05
 -6 3 1 61.99 1.85
 6 -3 -1 63.42 1.88
 -6 -3 1 65.09 2.05
 -6 -3 1 59.6 1.99
 6 3 -1 65.99 1.92
 6 -3 -1 61.14 2.39
 -6 3 1 63.02 1.75
 -6 -3 1 61.48 1.89
 6 -3 0 131.63 3.02
 -6 -3 0 142.65 3.3
 6 3 0 139.03 3.14
 -6 3 0 130.08 2.76
 6 3 0 132.16 2.88
 -6 3 0 131.71 2.95
 -6 3 0 125.19 3.38
 -6 -3 0 139.57 3.21
 6 -3 0 133.72 3.67
 -6 3 -1 25.61 1.07
 -6 -3 -1 23.76 1.24
 6 3 1 21.48 1.12
 6 -3 1 26.49 1.41
 -6 3 -1 25.76 1.38
 6 -3 1 29.56 1.21
 6 3 1 26.09 1.11
 6 -3 2 213.24 4.25
 -6 -3 -2 206.7 4.54
 6 -3 2 220.16 4.24
 6 3 2 209.69 4.23
 -6 3 -2 210.05 3.97
 6 -3 2 212.01 4.12
 6 3 2 212.72 4.18
 6 -3 3 112.57 2.76
 -6 -3 -3 108.42 3.04
 6 3 3 109.39 2.85
 6 3 3 105.75 2.77
 6 -3 3 109.22 2.62
 6 3 3 112.09 2.75
 6 -3 3 111.15 2.71
 6 -3 4 62.46 1.97
 6 3 4 62.19 2.05
 6 3 4 61.2 2.08
 6 -3 4 61.48 1.84
 6 3 4 63.92 1.98
 -6 -3 -5 55.75 2.23
 6 3 5 54.64 1.91
 6 -3 5 57.13 1.88
 6 3 5 56.17 2.01
 6 3 5 54.27 2
 6 -3 5 52.55 1.71
 6 3 6 13.65 0.95
 6 -3 6 16.33 1.04
 6 -3 6 15.9 0.91
 6 3 6 13.55 1.02
 -6 -3 -6 13.23 1.22
 6 3 7 368.93 6.84
 -6 -3 -7 383.85 7.72
 6 -3 7 397.7 6.99
 6 3 7 385.04 7.23
 6 -3 8 90.69 2.47
 6 3 8 87.42 2.63
 -6 -3 -8 85.27 2.98
 6 3 8 87.47 2.81
 6 -3 8 85.82 2.34
 6 3 9 85.03 2.52
 -6 -3 -9 88.16 2.9
 6 3 9 85.09 2.75
 6 3 9 87.69 2.67
 6 3 10 64.78 2
 -6 -3 -10 63.49 2.3
 -6 -3 -10 64.5 2.59
 6 3 10 70.75 2.35
 6 3 10 66.9 2.2
 6 3 11 11.37 0.81
 -6 -3 -11 12.08 1.14
 -6 -3 -11 11.64 1.1
 6 3 11 11.74 0.88
 6 3 12 20.08 0.9
 -6 -3 -12 21.96 1.26
 -6 -3 -12 23.76 1.3
 6 3 12 22.19 1.05
 -6 -3 -13 61.48 1.85
 -6 -3 -13 58.41 1.87
 6 3 13 61.4 1.66
 -6 -4 15 8.62 0.56
 -6 -4 14 25.33 1
 -6 4 14 25.39 0.97
 -6 -4 14 26.46 1.16
 -6 4 14 25.03 1.07
 -6 4 13 7 0.61
 -6 4 13 6.13 0.6
 -6 4 13 7.63 0.73
 -6 -4 13 7.23 0.76
 -6 -4 13 6.97 0.69
 -6 -4 12 26.11 1.34
 -6 4 12 26.09 1.19
 -6 4 12 24.95 1.28
 -6 4 12 26.08 1.35
 -6 -4 12 28.19 1.45
 -6 4 11 41.43 1.56
 -6 4 11 39.08 1.55
 6 -4 -11 42 1.61
 6 -4 -11 41.73 1.67
 -6 4 11 47.1 1.89
 -6 -4 11 45.07 1.84
 -6 -4 11 47.61 1.94
 -6 -4 10 264.73 5.51
 -6 4 10 244.79 4.93
 -6 4 10 251.85 5.22
 6 -4 -10 253.38 5.21
 6 -4 -10 257.77 5.3
 -6 4 10 260.92 5.44
 -6 -4 10 266.53 5.59
 -6 4 9 251.93 5.36
 -6 4 9 243.34 4.9
 -6 -4 9 274.75 5.64
 6 -4 -9 261.64 5.35
 6 -4 -9 259.11 5.37
 -6 4 9 250.03 5.49
 -6 -4 9 283.94 5.7
 6 -4 -8 922.78 14.54
 -6 -4 8 910.66 15.17
 -6 4 8 886.25 14.32
 -6 4 8 945.01 15.11
 6 -4 -8 965.8 15.07
 6 -4 -8 964.13 15.07
 -6 4 8 970.82 15.23
 -6 -4 8 978.74 15.34
 -6 -4 7 294.3 5.92
 6 -4 -7 280.42 5.7
 6 -4 -7 282.56 5.69
 -6 4 7 278.26 5.78
 -6 -4 7 282.73 5.9
 6 -4 -7 284.51 5.46
 -6 -4 6 184.56 4.37
 -6 -4 6 188.51 5.09
 -6 4 6 195.48 4.35
 6 -4 -6 193.41 4.13
 6 -4 -6 194.79 4.28
 -6 -4 6 193.12 4.39
 -6 -4 5 178.19 4.73
 -6 -4 5 175.99 4.12
 6 -4 -5 170.61 3.87
 6 4 -5 176.84 3.71
 -6 4 5 171.08 4.01
 6 -4 -5 177.5 4
 -6 -4 5 176.19 4.11
 -6 4 5 176.18 4.03
 6 -4 -4 5.54 0.65
 -6 -4 4 4.61 0.7
 6 4 -4 4.11 0.55
 6 -4 -4 4.97 0.66
 -6 -4 4 4.54 0.7
 -6 4 4 4.81 0.63
 -6 -4 3 212.97 4.62
 6 4 -3 204.24 4.27
 6 -4 -3 209.1 4.42
 -6 4 3 209.12 4.47
 6 -4 -3 211.5 4.41
 -6 -4 3 205.36 4.55
 -6 4 3 210.88 4.35
 6 -4 -2 3.65 0.6
 -6 -4 2 3.63 0.55
 6 4 -2 4.9 0.6
 -6 4 2 3.49 0.54
 -6 4 2 3.89 0.54
 -6 -4 2 3.57 0.64
 -6 -4 1 30.18 1.52
 6 -4 -1 30.68 1.39
 6 4 -1 32.6 1.41
 -6 4 1 32.71 1.37
 -6 4 1 31.39 1.27
 6 -4 -1 31.5 1.37
 -6 -4 1 30.74 1.42
 -6 -4 0 490.73 8.83
 6 4 0 507.37 8.74
 -6 4 0 505.67 8.51
 6 4 0 490.96 8.31
 -6 4 0 499.6 8.23
 -6 -4 -1 36.07 1.67
 6 -4 1 34.14 1.48
 6 4 1 36.78 1.56
 6 -4 1 32.78 1.41
 -6 4 -1 32.98 1.33
 6 4 1 34.94 1.39
 6 4 1 35 1.37
 -6 4 -2 261.68 4.97
 6 -4 2 275.51 5.38
 -6 -4 -2 282.92 5.81
 6 4 2 271.72 5.5
 6 -4 2 276.53 5.27
 -6 -4 -2 265.8 5.34
 6 4 2 270.49 5.3
 6 -4 2 265.13 5.09
 6 4 2 273.37 5.16
 6 -4 3 209.58 4.44
 -6 -4 -3 206.48 4.86
 6 -4 3 208.96 4.34
 6 4 3 200.78 4.41
 6 -4 3 206.9 4.17
 6 4 3 204.5 4.24
 6 4 4 19.33 1.21
 6 -4 4 21.66 1.2
 6 -4 4 20.98 1.12
 -6 -4 -4 18.79 1.38
 6 4 4 21.44 1.31
 6 4 4 19.78 1.24
 -6 -4 -4 18.38 1.11
 6 -4 4 22.3 1.08
 6 4 5 213.75 4.74
 6 -4 5 210.46 4.48
 6 4 5 228.32 4.92
 -6 -4 -5 213 4.94
 6 4 5 223.17 4.82
 -6 -4 -5 205.21 4.65
 6 -4 5 202.41 4.14
 6 4 6 257.97 5.39
 6 -4 6 257.9 5.16
 -6 -4 -6 248.84 5.77
 6 4 6 268.88 5.63
 -6 -4 -6 255.16 5.5
 -6 -4 -6 260.14 5.95
 6 4 6 262.5 5.58
 6 -4 7 59.67 1.98
 6 4 7 61.92 2.24
 -6 -4 -7 59.56 2.47
 6 4 7 61.19 2.31
 -6 -4 -7 62.03 2.55
 -6 -4 -7 61.31 2.34
 6 4 7 58.83 2.08
 6 -4 8 25.33 1.18
 -6 -4 -8 27.95 1.68
 6 4 8 24.98 1.41
 -6 -4 -8 26.96 1.68
 -6 -4 -8 24.96 1.52
 6 4 8 26.1 1.28
 6 4 9 37.51 1.62
 -6 -4 -9 38.46 1.96
 -6 -4 -9 36.68 1.79
 6 4 9 37.3 1.52
 6 4 10 75.55 2.2
 -6 -4 -10 76.96 2.56
 6 4 10 75.03 2.13
 6 4 11 27.05 1.08
 6 4 11 30.58 1.23
 -6 -4 -11 30.93 1.47
 6 4 11 28.94 1.14
 6 4 12 15.81 0.76
 -6 -4 -12 17.87 1.03
 -6 -4 -12 17.32 1
 -6 -4 -13 13.87 0.72
 -6 -4 -13 13.42 0.71
 6 4 13 13.96 0.63
 -6 5 14 33.36 1.04
 -6 -5 14 35.4 1.1
 -6 5 13 59.7 1.72
 -6 -5 13 61.67 1.77
 -6 -5 12 1.21 0.49
 -6 -5 12 1.02 0.38
 -6 5 12 1.08 0.44
 6 -5 -12 0.84 0.33
 -6 5 12 1.1 0.45
 -6 5 11 70.06 2.04
 -6 -5 11 74.32 2.23
 6 -5 -11 72.73 2.13
 -6 -5 10 22.02 1.26
 6 -5 -10 19.51 1.16
 -6 5 10 20.09 1.16
 -6 5 10 20.22 1.23
 -6 -5 10 22.5 1.37
 -6 5 9 4.59 0.79
 -6 -5 9 4.16 0.76
 -6 -5 9 3.1 0.66
 -6 5 9 4.2 0.67
 6 -5 -9 4.26 0.71
 6 -5 -8 17.7 1.07
 -6 -5 8 18.4 1.25
 -6 5 8 17.67 1.21
 6 -5 -8 18.67 1.23
 -6 5 8 17.02 1.23
 -6 -5 8 19.21 1.32
 -6 -5 7 2.21 0.69
 6 -5 -7 1.68 0.55
 -6 -5 7 1.32 0.6
 -6 5 7 1.46 0.6
 6 -5 -7 1.98 0.63
 -6 -5 6 46.61 2.01
 6 -5 -6 47.25 1.86
 6 -5 -6 46.71 1.98
 -6 5 6 43.67 1.92
 -6 -5 6 49.75 2.08
 -6 5 6 46.59 1.96
 6 -5 -5 36.51 1.63
 -6 -5 5 34.47 1.72
 6 -5 -5 35.64 1.71
 -6 -5 5 35.01 1.73
 -6 5 5 35.65 1.68
 -6 -5 4 6.6 0.9
 6 -5 -4 6.06 0.77
 -6 5 4 5.87 0.81
 6 5 -4 6.26 0.63
 -6 5 4 5.69 0.73
 6 5 -3 37.72 1.54
 -6 5 3 38.24 1.74
 6 -5 -3 38.86 1.74
 -6 5 3 38.98 1.63
 -6 -5 3 40.38 1.86
 6 -5 -2 13.09 1.06
 6 5 -2 11.72 0.9
 -6 5 2 12.89 1.02
 6 -5 -2 14.31 1.05
 -6 -5 2 11.83 1.09
 -6 5 2 12.23 0.93
 -6 -5 1 47.86 1.92
 6 5 -1 52.12 1.92
 6 -5 -1 52.45 1.95
 -6 5 1 51.01 1.89
 -6 5 1 53.01 1.77
 6 5 -1 45.73 1.6
 6 -5 0 7.2 0.86
 6 5 0 9.48 0.86
 -6 -5 0 8.93 0.95
 6 -5 0 9.15 0.87
 -6 5 0 7.52 0.75
 -6 5 0 8.15 0.68
 6 5 0 8.96 0.7
 -6 -5 -1 90.92 2.94
 6 -5 1 94.87 2.78
 6 5 1 95.82 2.83
 -6 5 -1 93.56 2.55
 6 -5 1 92.7 2.65
 6 5 1 92.12 2.5
 6 5 1 90.3 2.4
 -6 -5 -2 82.13 2.88
 6 -5 2 92.5 2.69
 6 5 2 85.69 2.72
 -6 5 -2 87.09 2.34
 6 -5 2 89.42 2.57
 -6 -5 -2 79.88 2.45
 6 5 2 84.01 2.48
 6 -5 2 87.04 2.38
 6 5 2 81.97 2.26
 6 5 3 62.14 2.34
 6 -5 3 59.55 2.11
 6 -5 3 60.09 2.04
 6 5 3 63.58 2.32
 -6 -5 -3 65.22 2.54
 -6 -5 -3 59.79 2.17
 6 5 3 61.58 2.15
 6 -5 3 59.62 1.87
 6 5 4 253.22 5.37
 6 -5 4 257.62 5.12
 6 5 4 212.27 5.1
 -6 -5 -4 241.99 5.68
 -6 -5 -4 228.2 5.19
 6 5 4 240.53 5.15
 6 5 5 246.23 5.28
 6 -5 5 234.07 4.91
 -6 -5 -5 230.61 5.29
 -6 -5 -5 224.06 4.89
 6 5 5 244 5.21
 6 5 6 80.89 2.62
 6 -5 6 86.5 2.42
 -6 -5 -6 74.68 2.71
 -6 -5 -6 74.88 2.48
 6 5 6 81.45 2.73
 6 -5 7 88.03 2.37
 -6 -5 -7 88.25 2.94
 -6 -5 -7 86.96 2.7
 6 5 7 93.82 2.83
 6 5 7 83.98 2.26
 6 5 7 89.65 2.65
 6 5 8 51.99 1.95
 -6 -5 -8 50.11 2.13
 -6 -5 -8 48.62 1.92
 6 5 9 17.12 1.05
 -6 -5 -9 17.51 1.24
 -6 -5 -9 14.86 1.05
 6 5 10 7.71 0.66
 -6 -5 -10 8.41 0.86
 -6 -5 -10 7.73 0.74
 6 5 11 23.42 0.89
 6 5 11 23.15 0.96
 -6 -5 -11 24.18 1.17
 -6 -5 -11 24.52 1.08
 -6 -5 -11 23.49 0.96
 6 5 12 5.97 0.39
 -6 -5 -12 7.39 0.48
 -6 6 13 28.54 0.9
 -6 6 12 37.31 1.17
 6 -6 -12 31.75 0.99
 6 -6 -11 104.76 2.39
 -6 6 11 105.76 2.52
 -6 -6 10 14.36 0.84
 -6 6 10 15.21 0.91
 6 -6 -10 15.88 0.95
 -6 6 10 14.93 0.97
 -6 6 10 14.72 0.95
 -6 6 9 2.62 0.61
 6 -6 -9 2.64 0.44
 -6 -6 9 2.95 0.54
 -6 6 9 2.54 0.56
 6 -6 -9 3.08 0.63
 -6 6 9 2.67 0.58
 6 -6 -8 69.89 2.15
 -6 -6 8 71.63 2.29
 6 -6 -8 73.56 2.37
 -6 6 8 73.56 2.38
 -6 -6 7 20.34 1.25
 6 -6 -7 20.64 1.3
 6 -6 -7 20.24 1.19
 -6 6 7 19.38 1.28
 -6 6 7 21.66 1.33
 6 -6 -6 19.33 1.2
 -6 6 6 18.11 1.28
 -6 -6 6 18.99 1.27
 6 -6 -6 18.18 1.22
 -6 6 6 20.25 1.27
 -6 -6 5 97.23 3.03
 6 -6 -5 105.49 3
 -6 6 5 100.89 2.96
 6 -6 -4 241.54 5.2
 -6 6 4 234.96 5.24
 6 -6 -4 242.53 5.19
 -6 6 4 226.88 5.04
 6 -6 -3 226.55 5.02
 6 -6 -3 220.08 4.94
 -6 6 3 212.57 4.76
 6 6 -2 99.35 2.74
 6 -6 -2 108.07 3.05
 -6 6 2 104.41 2.83
 -6 6 2 102.48 2.99
 -6 6 1 74.15 2.41
 6 6 -1 75.83 2.37
 6 -6 -1 76.1 2.47
 -6 6 1 70.07 2.16
 6 6 0 53.05 2.21
 6 -6 0 58.72 2.21
 6 6 0 50.73 2
 6 -6 0 58.34 2.1
 -6 6 0 58.42 2.04
 -6 6 -1 72.88 2.25
 6 6 1 79.74 2.69
 6 -6 1 75.98 2.52
 6 6 1 75.58 2.49
 6 -6 1 74.8 2.37
 6 -6 1 72.86 2.19
 6 -6 2 64.41 2.24
 6 6 2 61.03 2.24
 6 -6 2 61.46 2.08
 6 -6 2 60.94 1.88
 6 6 3 2.01 0.74
 6 -6 3 3.77 0.59
 -6 -6 -3 1.89 0.52
 6 6 3 2.45 0.71
 6 -6 3 3.54 0.69
 6 6 4 165.96 4.14
 6 -6 4 164.98 3.77
 6 6 4 157.33 4
 6 6 5 37.89 1.74
 6 -6 5 38.63 1.53
 6 6 5 35.21 1.7
 6 -6 6 52.17 1.68
 -6 -6 -6 47.25 1.91
 6 6 6 51.73 1.96
 6 6 7 33.42 1.52
 -6 -6 -7 31.54 1.51
 -6 -6 -7 27.85 1.21
 6 6 7 30.62 1.28
 -6 -6 -8 21.51 1.2
 -6 -6 -8 19.46 0.97
 6 6 9 11.85 0.76
 -6 -6 -9 10.52 0.81
 -6 -6 -9 9.04 0.61
 6 6 10 8.59 0.55
 6 6 10 8.05 0.55
 -6 -6 -10 7.53 0.61
 -6 -6 -10 7.33 0.57
 -6 7 11 14.97 0.62
 -6 7 11 14.88 0.64
 6 -7 -10 30.82 1.06
 -6 7 10 30.88 1.05
 -6 7 9 7.37 0.63
 6 -7 -9 6.33 0.6
 -6 7 9 6.93 0.58
 6 -7 -8 38.32 1.33
 -6 7 8 39.34 1.49
 6 -7 -8 39.03 1.5
 -6 7 8 37.1 1.34
 -6 7 8 36.48 1.44
 6 -7 -7 36.16 1.43
 -6 7 7 34.66 1.33
 -6 7 7 35.47 1.48
 -6 7 7 37.74 1.55
 6 -7 -6 60.17 2.01
 -6 7 6 59.8 1.81
 -6 7 6 60.99 2.04
 6 7 -5 43.07 1.55
 6 -7 -5 50.11 1.88
 6 -7 -5 47.87 1.83
 -6 7 5 48.78 1.9
 -6 7 5 44.2 1.5
 -6 7 5 48.08 1.78
 6 7 -4 9.67 0.83
 6 -7 -4 11.26 0.99
 -6 7 4 11.75 1
 6 -7 -4 10.93 0.95
 -6 7 4 10.72 0.87
 6 -7 -3 187.34 4.25
 6 -7 -3 188 4.21
 -6 7 3 178.62 3.95
 -6 7 3 185.52 4.2
 6 7 -2 97.87 2.86
 -6 7 2 103.21 2.88
 6 -7 -2 102.6 2.82
 -6 7 2 97.94 2.58
 6 7 -1 2.52 0.66
 6 -7 -1 2.68 0.68
 -6 7 1 2.09 0.54
 6 -7 -1 1.86 0.56
 6 7 -1 2.87 0.46
 6 7 0 4.27 0.76
 6 -7 0 4.16 0.73
 6 7 0 4.71 0.6
 6 -7 0 4.62 0.67
 -6 7 0 4.82 0.62
 6 -7 0 4.69 0.55
 -6 -7 0 4.61 0.66
 6 7 1 40.61 1.84
 6 -7 1 46.09 1.81
 -6 7 -1 42.44 1.53
 6 -7 1 43.77 1.63
 6 7 1 42.18 1.65
 6 7 2 36.66 1.73
 6 -7 2 37.12 1.58
 6 7 2 36.3 1.54
 6 -7 2 35.78 1.39
 6 -7 3 14.64 0.97
 6 7 3 11.79 0.91
 6 -7 4 26.92 1.19
 6 7 4 28.63 1.36
 6 -7 5 23.6 1.01
 6 7 5 25.55 1.24
 6 7 5 24.69 1.25
 6 7 6 4.99 0.6
 -6 -7 -6 4.3 0.47
 6 7 6 4.34 0.54
 -6 -7 -6 5.1 0.72
 -6 -7 -7 24.73 0.98
 6 7 7 24.54 0.93
 -6 -7 -8 2.86 0.34
 -6 -7 -8 3.81 0.51
 6 7 9 20.7 0.73
 -6 8 8 26 0.9
 -6 8 8 28.99 0.94
 6 -8 -7 4.09 0.4
 -6 8 7 4.47 0.47
 6 -8 -7 4.91 0.47
 6 -8 -6 22.36 0.96
 6 -8 -6 22.46 0.98
 -6 8 6 21.3 0.92
 6 -8 -5 9.29 0.7
 6 -8 -5 8.55 0.66
 -6 8 5 8.61 0.7
 -6 8 5 8.69 0.62
 6 -8 -4 17.96 0.96
 -6 8 4 15.92 0.91
 6 -8 -4 15.9 0.87
 -6 8 4 14.62 0.78
 -6 8 3 12.38 0.82
 6 -8 -3 11.85 0.78
 -6 8 3 10.85 0.64
 6 8 -3 11.08 0.66
 6 -8 -2 24.87 1.18
 -6 8 2 24.28 1.1
 6 -8 -2 23.77 1.05
 6 -8 -2 21.46 0.88
 6 8 -2 20.97 0.99
 6 -8 -1 26.33 1.19
 -6 8 1 25.12 1.07
 6 -8 -1 24.41 1.04
 6 8 -1 23.16 1.09
 6 -8 0 21.03 1.05
 -6 8 0 17.66 0.83
 6 -8 0 18.37 0.85
 6 8 0 20.75 1.05
 6 -8 1 32.5 1.26
 6 8 1 34.28 1.35
 6 8 2 6.07 0.48
 6 -8 2 6.01 0.55
 -6 -8 -2 6.7 0.58
 6 8 2 6.57 0.66
 6 8 3 6.7 0.64
 6 -8 3 6.3 0.51
 6 8 3 6.89 0.51
 -6 -8 -3 6.7 0.61
 6 8 4 6.66 0.49
 -6 -8 -4 6.27 0.57
 6 8 4 6.57 0.58
 6 8 5 1.91 0.33
 6 8 5 1.45 0.28
 -6 -8 -5 1.63 0.36
 -6 -8 -6 16.29 0.72
 -7 0 16 0.25 0.23
 -7 0 15 15.21 0.85
 -7 0 14 4.42 0.75
 -7 0 14 4.79 0.63
 -7 0 13 0.91 0.5
 -7 0 13 0.84 0.69
 -7 0 13 1.24 0.62
 -7 0 12 141.99 3.6
 -7 0 12 139.22 4.07
 -7 0 12 140.86 3.43
 -7 0 11 270.16 5.55
 -7 0 11 263.21 5.32
 -7 0 10 10.42 0.97
 -7 0 10 11.25 1.01
 -7 0 10 10.38 0.86
 -7 0 9 128.26 3.26
 -7 0 9 121.24 3.13
 -7 0 9 134.08 3.38
 -7 0 9 130.54 3.37
 -7 0 9 129.2 3.12
 -7 0 8 109.17 2.83
 -7 0 8 107.32 2.99
 -7 0 8 103.61 2.83
 -7 0 8 110.24 2.96
 -7 0 8 108.03 2.69
 -7 0 7 645.45 10.66
 -7 0 7 643.16 10.48
 -7 0 7 634.95 10.69
 -7 0 7 665.99 10.71
 -7 0 7 638.11 10.29
 -7 0 6 33.04 1.29
 -7 0 6 32.57 1.44
 -7 0 6 28.09 1.3
 -7 0 6 32.41 1.39
 -7 0 6 31.35 1.19
 7 0 -5 49.26 1.84
 -7 0 5 51.75 1.79
 -7 0 5 54.38 1.64
 -7 0 5 50.34 1.49
 7 0 -5 52.16 1.45
 -7 0 5 54.84 1.81
 7 0 -4 16.37 0.92
 -7 0 4 16.57 0.97
 7 0 -4 16.91 0.78
 7 0 -4 16.63 1.2
 -7 0 4 16.34 0.82
 -7 0 3 2862.5 40.16
 -7 0 3 2794.61 39.77
 7 0 -3 2719.74 39.87
 7 0 -3 2797.91 39.73
 7 0 -2 29.53 1.05
 -7 0 2 31.83 1.26
 -7 0 2 30.75 1.26
 7 0 -2 29.38 1.01
 7 0 -2 31.8 1.12
 7 0 -2 30.04 1.47
 7 0 -1 128.87 2.7
 -7 0 1 129.73 2.89
 -7 0 1 124.2 2.89
 7 0 -1 127.77 2.72
 7 0 -1 125.65 3.31
 7 0 0 55.45 1.62
 -7 0 0 57.45 1.71
 -7 0 0 57.4 1.74
 7 0 0 56.92 1.63
 -7 0 -1 11.1 0.72
 7 0 1 11.69 0.73
 -7 0 -1 12.23 0.79
 7 0 1 12.24 0.94
 7 0 1 12.24 0.76
 7 0 1 11.55 0.72
 7 0 2 9 0.7
 -7 0 -2 10.82 0.73
 7 0 2 11.34 0.7
 7 0 2 10.19 0.9
 7 0 2 10.1 0.71
 7 0 3 22.49 1.25
 7 0 3 21.99 0.99
 7 0 3 23.58 1.1
 7 0 3 21.11 1.04
 7 0 4 22.24 1.15
 7 0 4 21.75 0.99
 7 0 4 24.96 1.18
 7 0 5 2.63 0.53
 7 0 5 2.22 0.52
 7 0 6 28.35 1.39
 7 0 6 29.41 1.38
 -7 0 -7 0.74 0.5
 7 0 7 0.6 0.53
 7 0 7 0.27 0.46
 -7 0 -8 53.56 2.03
 7 0 8 57.13 2.05
 7 0 9 12.21 0.96
 -7 0 -9 13.49 1
 7 0 9 12.33 1.02
 7 0 10 0.44 0.34
 7 0 10 0.25 0.39
 7 0 10 0.14 0.52
 7 0 11 3.33 0.5
 7 0 11 2.94 0.6
 7 0 11 3.22 0.44
 7 0 12 3.44 0.57
 -7 0 -13 0.59 0.31
 -7 0 -14 13.41 0.7
 -7 1 16 15.26 0.77
 -7 -1 16 14.9 0.77
 -7 -1 16 14.18 0.7
 -7 -1 15 15.71 0.95
 -7 1 15 15.34 0.92
 -7 -1 15 15.36 0.9
 -7 1 15 13.59 0.72
 -7 1 14 4.42 0.64
 -7 1 14 4.46 0.68
 -7 -1 14 5.84 0.73
 -7 -1 14 5.34 0.69
 -7 1 14 4.27 0.54
 -7 -1 14 4.71 0.79
 -7 1 13 94.85 2.72
 -7 -1 13 87.63 3.08
 -7 1 13 85.34 2.88
 -7 -1 13 94.37 2.71
 -7 1 13 87.01 2.41
 -7 1 12 45.67 1.82
 -7 1 12 51.01 1.96
 -7 -1 12 50.83 2.46
 -7 1 12 48.74 1.94
 -7 -1 12 49.24 1.95
 -7 1 12 48.17 1.74
 -7 -1 11 83.66 2.62
 -7 1 11 93.21 2.71
 -7 1 11 86.56 2.67
 -7 -1 11 93.04 3.37
 -7 1 11 87.65 2.77
 -7 -1 11 87.77 2.67
 -7 1 11 85.8 2.43
 -7 -1 10 49.29 1.98
 -7 1 10 51.66 1.94
 -7 1 10 52.81 2.02
 -7 -1 10 49.97 2.01
 -7 1 10 49.45 1.98
 -7 1 10 49.94 1.83
 -7 -1 10 54.51 2
 -7 1 10 51.39 1.75
 -7 -1 9 48.73 1.96
 -7 -1 9 50.19 1.91
 -7 1 9 45.38 1.76
 -7 -1 9 47.27 1.79
 -7 1 9 46.42 1.88
 -7 1 9 45.96 1.78
 -7 1 9 43.01 1.84
 -7 -1 9 50.72 1.86
 -7 1 9 45.88 1.59
 -7 1 8 49.77 1.73
 -7 -1 8 50.22 1.93
 -7 -1 8 52.9 1.89
 -7 -1 8 47.96 1.81
 -7 1 8 49.98 1.88
 -7 1 8 48.14 1.85
 -7 -1 8 49.8 1.79
 -7 1 8 46.44 1.53
 -7 -1 7 110.63 2.74
 -7 -1 7 116.08 2.88
 -7 -1 7 74.96 2.31
 -7 1 7 72.37 2.15
 -7 1 7 73 2.35
 -7 -1 7 75.12 2.23
 -7 -1 6 48.14 1.81
 -7 -1 6 46.07 1.64
 -7 1 6 45.91 1.49
 -7 1 6 47.3 1.72
 -7 -1 6 46.23 1.75
 -7 1 6 44.27 1.66
 -7 1 6 41.76 1.6
 -7 -1 6 46.79 1.59
 -7 -1 5 157.47 3.6
 -7 -1 5 162.7 3.68
 7 1 -5 156.83 3.93
 -7 1 5 160.63 3.55
 -7 -1 5 165.99 3.48
 -7 1 5 156.49 3.18
 7 -1 -5 154.36 3.11
 -7 1 5 159.38 3.49
 -7 -1 5 156.83 3.33
 7 1 -4 1082.83 17.01
 -7 1 4 1073.96 16.05
 -7 -1 4 1096.71 16.72
 -7 1 4 1102.11 16.56
 7 -1 -4 1064.24 16.1
 -7 1 4 1098.49 16.43
 -7 -1 4 1062.84 16.28
 -7 1 4 1100.24 16.61
 -7 -1 4 1101.98 16.42
 7 1 -3 292.23 5.44
 -7 -1 3 285.3 5.36
 7 -1 -3 269.5 4.83
 -7 -1 3 279.83 5.07
 -7 -1 3 284.78 5.35
 -7 1 3 285.29 5.17
 7 -1 -3 275.1 4.86
 -7 1 3 278.64 5.06
 -7 -1 3 273.61 4.96
 7 1 -3 277.56 4.78
 7 1 -3 285.24 5.53
 7 -1 -3 271.73 6.08
 7 1 -2 98.06 2.49
 7 1 -2 97.59 2.22
 -7 -1 2 100.88 2.61
 7 -1 -2 103.08 2.33
 -7 -1 2 98.43 2.39
 -7 1 2 109.1 2.51
 -7 1 2 105.02 2.53
 -7 1 2 104.14 2.38
 7 -1 -2 111.08 2.37
 -7 -1 2 101.67 2.36
 7 1 -2 97.78 2.24
 7 1 -2 100.41 2.68
 7 -1 -2 102.85 3.11
 7 -1 -2 102.24 3.12
 7 -1 -1 1.14 0.42
 7 1 -1 0.79 0.3
 -7 -1 1 1.1 0.41
 -7 -1 1 0.95 0.35
 7 1 -1 1.23 0.28
 -7 -1 1 0.9 0.4
 -7 1 1 0.61 0.31
 7 -1 -1 2.73 0.41
 -7 1 1 0.82 0.35
 -7 1 1 0.72 0.38
 -7 -1 1 0.83 0.39
 7 1 -1 1.69 0.34
 7 -1 -1 0.9 0.31
 7 1 -1 2.16 0.4
 7 -1 -1 0.43 0.36
 7 1 0 645.57 9.98
 7 -1 0 643.27 9.96
 -7 -1 0 637.49 10.02
 -7 -1 0 642.43 10.29
 7 -1 0 623.31 9.89
 -7 1 0 623.94 11.12
 -7 -1 0 649.36 11.23
 7 1 0 629.97 10.42
 -7 1 0 613.37 9.87
 7 1 0 636.34 9.92
 7 -1 0 634.74 11.07
 7 -1 0 608.05 9.93
 7 -1 0 617.97 9.78
 7 -1 0 635.79 10.96
 7 1 1 54.1 1.67
 7 -1 1 54.22 1.65
 -7 -1 -1 51.19 1.76
 -7 1 -1 51.69 1.61
 -7 1 -1 52.6 2.19
 -7 -1 -1 52.89 2.2
 7 1 1 53.47 1.67
 7 1 1 50.59 1.84
 7 -1 1 53.63 2.17
 -7 -1 -1 52.67 1.62
 7 1 1 51.58 1.6
 7 -1 1 50.08 1.52
 7 -1 1 51.02 2.01
 7 1 2 74.55 2.07
 7 1 2 74.29 2.55
 -7 1 -2 67.37 1.87
 -7 -1 -2 75.16 2.16
 7 1 2 73.25 2.03
 7 1 2 74.9 2.05
 7 -1 2 71.61 1.99
 7 -1 2 69.1 1.89
 7 1 2 73.5 2.05
 7 -1 2 69.66 2.35
 7 1 3 50.41 1.72
 7 -1 3 44.17 1.6
 -7 -1 -3 49.58 1.71
 7 1 3 48.67 1.63
 7 1 3 46.1 1.62
 7 -1 3 50.6 1.63
 7 -1 3 48.56 1.56
 7 1 3 49.37 1.68
 7 -1 4 138.45 3.22
 7 1 4 133.29 3.12
 7 -1 4 140.32 3.17
 7 1 4 135.23 3.22
 7 1 5 20.78 1.18
 7 -1 5 22.16 1.16
 7 1 5 19.87 1.05
 7 1 5 20.06 1.15
 7 -1 5 21.17 1.1
 7 1 6 14.19 0.9
 7 1 6 13.89 1.04
 7 -1 6 16.69 1.07
 -7 -1 -6 13.38 1.09
 7 1 6 13.64 1.02
 7 -1 6 16.76 1.04
 7 -1 7 82.77 2.49
 -7 -1 -7 80.88 2.69
 7 -1 7 78.09 2.41
 7 -1 8 100.53 2.83
 -7 -1 -8 102.76 3.09
 -7 1 -8 93.7 2.73
 7 1 8 99.9 2.94
 7 -1 8 103.16 2.78
 7 -1 8 106.98 2.92
 -7 -1 -9 13.82 1.1
 7 1 9 13.44 1.06
 7 -1 9 12.74 0.92
 7 -1 9 13.04 0.99
 -7 -1 -10 66.3 2.2
 7 1 10 71.1 2.3
 7 -1 10 65.47 2
 7 -1 10 71.91 2.3
 7 1 11 12.47 0.83
 7 1 11 12.08 0.88
 7 -1 11 12.48 0.93
 -7 -1 -12 14.7 1.06
 7 1 12 16.19 0.83
 -7 -1 -13 31.01 1.22
 7 1 13 27 0.91
 -7 -1 -14 44.78 1.33
 -7 -2 16 10.01 0.57
 -7 2 16 10.02 0.56
 -7 -2 16 9.87 0.58
 -7 -2 15 13.81 0.85
 -7 2 15 13.41 0.79
 -7 -2 15 13.58 0.83
 -7 2 14 22.78 1.14
 -7 -2 14 20.82 1.17
 -7 -2 14 21.23 1.17
 -7 -2 13 6.96 1.04
 -7 -2 13 7.52 0.85
 -7 2 13 9.82 0.87
 -7 2 13 9.48 0.78
 -7 2 13 9.61 0.88
 -7 -2 13 7.45 0.83
 -7 2 12 79.04 2.54
 -7 -2 12 87.12 2.69
 -7 2 12 72.92 2.37
 -7 2 12 75.64 2.4
 -7 -2 12 80.35 3.1
 -7 -2 12 83.23 2.64
 -7 -2 11 44.65 1.93
 -7 2 11 47.68 1.82
 -7 2 11 46.99 1.92
 -7 2 11 45.7 1.92
 -7 2 11 41.99 1.64
 -7 -2 11 43.25 2.38
 -7 -2 11 44.64 1.91
 -7 2 10 298.92 5.78
 -7 -2 10 305.58 7.06
 -7 2 10 311.11 6.11
 -7 2 10 302.47 6.11
 -7 -2 10 313.18 6.14
 -7 2 9 47.56 1.75
 -7 2 9 46.26 1.84
 -7 -2 9 50.83 2.57
 -7 2 9 51.77 1.99
 -7 2 9 49.34 1.98
 -7 -2 9 50.98 1.99
 -7 -2 8 330.33 6.67
 -7 2 8 330.31 6.08
 -7 -2 8 330.25 6.49
 -7 2 8 343.28 6.46
 -7 -2 8 349.89 6.5
 -7 -2 7 293.21 5.93
 -7 -2 7 279.43 5.65
 -7 2 7 278.87 5.22
 -7 -2 7 280.21 5.75
 -7 2 7 294.12 5.73
 7 -2 -7 286.06 5.23
 -7 2 7 288.65 5.62
 -7 -2 7 291.44 6.4
 -7 -2 7 292.9 5.65
 -7 -2 6 347.59 6.67
 -7 -2 6 351.55 6.39
 -7 2 6 322.37 5.82
 -7 -2 6 341.77 6.57
 -7 2 6 343.06 6.38
 7 -2 -6 337.65 5.97
 -7 2 6 344.42 6.27
 -7 -2 6 340.8 6.28
 -7 2 5 2.42 0.49
 7 -2 -5 2.88 0.4
 -7 -2 5 2.95 0.56
 -7 -2 5 3.59 0.66
 -7 -2 5 3.25 0.66
 7 -2 -5 3.02 0.46
 -7 2 5 2.7 0.54
 -7 2 5 2.71 0.49
 -7 -2 5 3.33 0.54
 7 2 -4 48.89 2.01
 -7 -2 4 43.86 1.81
 -7 2 4 46.37 1.6
 7 -2 -4 44.1 1.43
 -7 -2 4 44.75 1.63
 -7 -2 4 47.35 1.82
 7 -2 -4 43.21 1.47
 -7 2 4 43.7 1.52
 -7 -2 4 45.31 1.61
 7 -2 -3 213.55 4.14
 -7 -2 3 217.54 4.41
 -7 -2 3 219.07 4.65
 -7 2 3 219.45 4.38
 7 -2 -3 211.61 4.18
 -7 2 3 216.52 4.18
 -7 -2 3 222.89 4.38
 7 2 -3 223.81 4.93
 7 -2 -2 45.15 1.48
 -7 -2 2 45.63 1.61
 7 -2 -2 45.75 1.5
 -7 2 2 46.42 1.44
 -7 -2 2 45.62 1.61
 7 2 -2 42.73 1.33
 -7 2 2 46.53 1.61
 7 2 -2 46.28 1.84
 7 -2 -1 34.89 1.76
 7 -2 -1 35.56 1.3
 -7 -2 1 32.94 1.36
 -7 -2 1 32.34 1.48
 -7 2 1 34.82 1.26
 -7 2 1 35.61 1.35
 7 -2 -1 35.23 1.29
 7 2 -1 27.64 1.22
 -7 2 1 33.17 1.15
 7 2 -1 30.66 1.16
 7 -2 0 88.98 2.9
 7 -2 0 89.89 2.33
 -7 -2 0 90.86 2.47
 -7 -2 0 90.61 2.63
 -7 2 0 92.59 2.2
 -7 2 0 92.03 2.34
 7 -2 0 93.17 2.33
 -7 2 0 90.37 2.95
 -7 -2 0 87.71 2.91
 7 2 0 92.27 2.28
 7 -2 0 90.42 2.3
 -7 2 -1 123.49 2.78
 7 -2 1 127.8 2.9
 7 -2 1 121.43 3.42
 -7 -2 -1 119.69 3.16
 7 2 1 122.55 2.95
 7 2 1 128.81 2.88
 7 -2 1 126.56 2.88
 -7 -2 -2 191.29 4.27
 7 2 2 190.25 4.02
 7 2 2 192.14 3.94
 7 -2 2 185.13 3.85
 7 2 2 186.8 3.94
 7 -2 3 313.78 5.71
 7 2 3 303.51 5.77
 7 2 3 296.17 5.71
 7 -2 3 297.22 5.57
 7 2 3 313.48 5.77
 -7 -2 -4 27.32 1.48
 7 -2 4 28.79 1.31
 7 2 4 27.64 1.32
 7 2 4 26.87 1.33
 7 -2 4 27.43 1.23
 7 2 4 29.72 1.35
 7 2 5 6.46 0.62
 7 -2 5 9.21 0.82
 7 2 5 7.72 0.76
 -7 -2 -5 7.96 0.92
 -7 -2 -6 53.95 2.23
 7 -2 6 48.39 1.81
 7 2 6 54.13 1.92
 7 2 6 57.33 2.09
 7 -2 6 47.62 1.75
 7 -2 7 69.26 2.26
 7 2 7 72.64 2.29
 -7 -2 -7 81.55 2.75
 7 2 7 79.12 2.56
 7 -2 7 69.34 2.17
 7 -2 7 68.42 2.17
 7 -2 8 31.19 1.45
 7 2 8 28.31 1.33
 -7 -2 -8 29 1.69
 7 2 8 28.7 1.55
 7 -2 8 30.39 1.33
 7 -2 8 31.51 1.42
 7 -2 9 324.18 6.05
 -7 -2 -9 317.27 6.6
 7 2 9 328.74 6.52
 7 -2 9 316.51 6.11
 7 2 10 61.26 1.83
 -7 -2 -10 66.85 2.27
 7 2 10 67.75 2.27
 7 -2 10 66.95 2.1
 7 2 10 69.91 2.33
 -7 -2 -11 32.6 1.67
 7 2 11 30.57 1.4
 7 2 11 32.75 1.45
 7 2 12 27.31 1.12
 -7 -2 -12 28.46 1.4
 -7 -2 -12 28.75 1.41
 7 2 12 30.08 1.27
 -7 -2 -13 3.18 0.48
 7 2 13 2.72 0.34
 -7 -3 15 1.14 0.38
 -7 -3 15 1.15 0.33
 -7 3 15 1.09 0.28
 -7 -3 14 7.38 0.68
 -7 3 14 6.47 0.59
 -7 3 14 6.36 0.61
 -7 -3 14 7.37 0.72
 -7 -3 13 25.83 1.32
 -7 3 13 24.16 1.16
 -7 3 13 24.36 1.16
 -7 3 13 25.11 1.28
 -7 -3 13 25.11 1.32
 -7 -3 12 9.29 0.94
 -7 3 12 7.39 0.74
 -7 3 12 8.22 0.82
 -7 3 12 8.71 0.88
 -7 -3 12 8.35 0.89
 -7 -3 11 56.38 2.18
 -7 3 11 50.59 1.81
 -7 3 11 51.75 2.03
 -7 3 11 54.71 2.09
 -7 -3 11 54.51 2.69
 -7 -3 11 56.06 2.13
 -7 3 10 89.84 2.48
 -7 -3 10 85.83 3.5
 -7 3 10 85.9 2.59
 7 -3 -10 83.49 2.32
 -7 3 10 87.99 2.78
 -7 -3 10 92.65 2.87
 -7 -3 10 88.98 2.81
 -7 3 10 90.85 2.8
 -7 -3 9 24.07 1.45
 -7 3 9 23.11 1.15
 -7 3 9 24.19 1.37
 7 -3 -9 23.52 1.19
 -7 -3 9 21.75 1.4
 -7 3 8 1121 17.4
 -7 3 8 1185.86 18.13
 7 -3 -8 1122.79 17.67
 -7 3 8 1152.57 18.14
 -7 3 8 1156.99 18.08
 -7 -3 8 1182.38 18.24
 -7 -3 8 1172.3 18.18
 -7 -3 7 566.3 10.11
 -7 -3 7 550.37 10.21
 -7 3 7 585.62 10.1
 7 -3 -7 585.97 9.77
 7 3 -7 569.26 9.6
 -7 3 7 619.18 10.02
 -7 -3 7 587.16 11.04
 -7 -3 7 603.75 10.1
 7 -3 -6 291.3 5.38
 -7 -3 6 306.92 6.65
 -7 3 6 295.46 5.86
 7 -3 -6 295.75 5.62
 7 3 -6 284.96 5.52
 -7 3 6 293.11 5.68
 -7 -3 6 290.79 5.85
 7 -3 -5 171.55 3.72
 -7 -3 5 177.34 4.36
 -7 -3 5 186.51 4.7
 -7 3 5 183.63 4.08
 7 -3 -5 176.98 3.87
 7 3 -5 183.5 3.88
 -7 3 5 175.61 3.85
 -7 3 5 179.16 4
 -7 -3 5 181.61 4.09
 7 -3 -4 57.83 1.82
 -7 -3 4 55.58 2.2
 -7 -3 4 57.66 2.32
 7 -3 -4 56.52 1.86
 7 3 -4 54.83 1.84
 -7 3 4 57.36 1.81
 -7 3 4 56.56 1.91
 -7 -3 4 56.98 1.97
 7 -3 -3 135.47 3.14
 -7 -3 3 134.22 3.38
 -7 -3 3 128.17 3.59
 -7 -3 3 136.45 3.63
 -7 3 3 138 3.29
 7 -3 -3 135.11 3.16
 7 3 -3 140.43 3.23
 -7 3 3 135.06 3.01
 -7 3 3 134.2 3.16
 -7 -3 3 135.38 3.32
 7 -3 -2 101.37 2.66
 -7 -3 2 99.48 3.08
 -7 -3 2 104.04 2.97
 -7 -3 2 105.39 2.7
 -7 3 2 109.08 2.77
 -7 -3 2 110.5 2.91
 7 -3 -2 104.73 2.68
 7 3 -2 111.04 2.78
 -7 3 2 107.47 2.47
 -7 3 2 105.36 2.62
 7 -3 -1 125.23 2.98
 -7 3 1 126.18 2.98
 -7 -3 1 121.36 3.18
 -7 -3 1 118.11 3.02
 7 -3 -1 126.61 2.98
 7 3 -1 127.08 3.08
 -7 3 1 124.4 2.8
 7 3 -1 120.9 2.73
 7 -3 0 0.58 0.43
 -7 -3 0 0.88 0.46
 -7 -3 0 0.55 0.46
 -7 3 0 1.57 0.41
 7 3 0 0.66 0.41
 7 3 0 1.03 0.36
 -7 3 -1 130.28 2.96
 7 -3 1 126.61 3.06
 7 3 1 124.11 2.99
 7 -3 1 130.49 3.05
 7 3 1 132.85 3.08
 -7 -3 -1 124.6 3.29
 7 -3 2 2.02 0.5
 -7 -3 -2 0.7 0.55
 -7 3 -2 1.12 0.34
 7 -3 2 0.95 0.41
 7 3 2 1.08 0.45
 7 3 2 1.02 0.44
 7 -3 2 1.65 0.45
 7 3 2 0.84 0.39
 7 -3 3 101.13 2.73
 -7 -3 -3 103.95 3.07
 7 3 3 100.41 2.83
 7 -3 3 101.48 2.66
 7 3 3 101.19 2.77
 7 -3 3 98.79 2.59
 7 3 3 98.2 2.7
 7 -3 4 63.81 2.08
 7 3 4 62.99 2.19
 7 3 4 61.79 2.15
 7 -3 4 60.99 1.95
 7 3 4 64.44 2.11
 7 3 5 189.52 4.21
 7 -3 5 192.87 4.24
 7 3 5 195.69 4.42
 7 3 5 195.61 4.48
 7 -3 5 189.4 4.04
 -7 -3 -5 188.14 4.74
 7 3 6 27.21 1.32
 7 -3 6 32.66 1.49
 7 3 6 30.22 1.52
 -7 -3 -6 29.93 1.77
 7 3 6 24.97 1.49
 7 -3 6 30.98 1.32
 7 -3 7 3.54 0.62
 -7 -3 -7 3.68 0.91
 7 3 7 2.41 0.62
 7 -3 7 3.09 0.5
 7 -3 8 20.61 1.14
 7 3 8 19.97 1.18
 -7 -3 -8 20.04 1.43
 7 3 8 21.07 1.39
 7 -3 9 141.67 3.25
 -7 -3 -9 144.63 3.9
 7 3 9 149.8 3.81
 7 3 9 143.31 3.39
 7 3 9 154.54 3.66
 7 3 10 30.25 1.21
 -7 -3 -10 28.61 1.47
 7 3 10 31.17 1.51
 -7 -3 -10 33.18 1.66
 7 3 10 33.53 1.46
 7 3 11 9.27 0.62
 -7 -3 -11 10.75 0.97
 -7 -3 -11 11.01 0.94
 7 3 11 10.87 0.78
 7 3 12 9.58 0.65
 -7 -3 -12 10.51 0.84
 -7 -3 -12 10.62 0.82
 7 3 12 9.64 0.66
 -7 -3 -13 5.58 0.49
 -7 -3 -13 6.71 0.55
 7 3 13 5.71 0.39
 -7 -4 15 5.47 0.42
 -7 -4 14 2.61 0.46
 -7 -4 14 2.2 0.36
 -7 4 14 2.9 0.41
 -7 -4 13 5.51 0.62
 -7 4 13 5.48 0.48
 -7 4 13 6.27 0.59
 -7 4 13 6.01 0.65
 -7 -4 13 5.77 0.68
 -7 -4 12 34.09 1.5
 -7 4 12 30.17 1.17
 -7 4 12 31.47 1.4
 -7 4 12 34.49 1.51
 -7 -4 11 24.46 1.34
 -7 4 11 19.85 0.98
 -7 4 11 22.91 1.31
 7 -4 -11 20.35 1.02
 -7 4 11 20.53 1.26
 -7 4 10 40.46 1.45
 -7 4 10 43.15 1.76
 7 -4 -10 42.65 1.64
 -7 -4 10 46.46 1.95
 -7 -4 9 79.43 2.69
 -7 4 9 79.32 2.57
 7 -4 -9 78.75 2.43
 -7 4 9 79.66 2.64
 -7 4 9 80.73 2.62
 -7 4 8 22.46 1.34
 7 -4 -8 22.19 1.27
 -7 4 8 22.11 1.37
 -7 4 8 21.34 1.38
 -7 -4 8 23.59 1.43
 7 -4 -7 734.25 12.05
 -7 -4 7 756.15 13.81
 -7 4 7 764.23 12.66
 7 -4 -7 771.88 12.48
 -7 4 7 742.04 12.45
 -7 -4 7 769.57 12.77
 -7 -4 6 152.36 4.52
 -7 4 6 154.16 3.86
 7 4 -6 146.6 3.4
 7 -4 -6 152.85 3.7
 -7 4 6 159.84 3.86
 7 -4 -6 150.68 3.53
 -7 -4 6 152.36 3.9
 7 -4 -5 155.83 3.6
 -7 -4 5 153.65 3.94
 -7 -4 5 156.35 4.44
 7 4 -5 148.57 3.51
 7 -4 -5 156.45 3.74
 -7 4 5 159.15 3.62
 -7 4 5 144.93 3.67
 7 -4 -4 13.43 0.98
 -7 -4 4 13.24 1.1
 -7 4 4 12.69 1
 7 4 -4 14.2 0.96
 7 -4 -4 13.76 1.02
 -7 4 4 13.64 0.89
 -7 4 4 13.06 0.98
 7 -4 -3 72.9 2.3
 7 4 -3 74.21 2.3
 -7 4 3 75.33 2.4
 7 -4 -3 73.85 2.31
 -7 4 3 73.95 2.09
 -7 4 3 73.96 2.27
 7 -4 -2 73.38 2.31
 -7 -4 2 72.05 2.26
 -7 4 2 75.75 2.33
 -7 4 2 70.88 2.14
 7 4 -2 71.8 2.29
 7 -4 -1 10.23 0.89
 7 4 -1 9.73 0.87
 -7 -4 1 9.29 0.88
 -7 4 1 9.83 0.84
 -7 4 1 10.14 0.75
 7 4 0 107.86 2.99
 -7 4 0 108.26 2.8
 7 -4 0 109.93 2.91
 7 4 0 104.37 2.64
 7 4 0 107.88 2.77
 7 -4 1 72.54 2.35
 7 4 1 79.56 2.51
 -7 -4 -1 81.21 2.67
 -7 4 -1 78.58 2.24
 7 -4 1 78.52 2.37
 7 4 1 77.11 2.27
 7 -4 1 79.92 2.32
 7 4 1 77.14 2.27
 7 -4 2 40.87 1.69
 -7 -4 -2 40.19 1.9
 7 4 2 35.26 1.68
 -7 4 -2 37.03 1.41
 7 -4 2 40.22 1.64
 -7 -4 -2 38.81 1.63
 7 4 2 40.85 1.65
 7 -4 2 40.65 1.57
 7 4 2 40.92 1.61
 7 -4 3 300.86 5.92
 -7 -4 -3 286.49 6.32
 7 4 3 288.89 5.89
 7 -4 3 308.04 5.82
 7 -4 3 301.57 5.64
 7 4 3 288.02 5.69
 7 4 4 80.3 2.6
 7 -4 4 77.48 2.44
 7 4 4 82.76 2.66
 7 4 4 82.18 2.59
 -7 -4 -4 72.06 2.3
 -7 -4 -4 83.73 2.96
 7 -4 4 78.16 2.26
 7 4 5 177.81 4.15
 7 -4 5 167.38 3.93
 7 4 5 184.87 4.33
 -7 -4 -5 172.95 4.41
 7 4 5 172.5 4.18
 -7 -4 -5 167.39 3.99
 7 -4 5 159.52 3.61
 7 4 6 158.93 3.78
 7 -4 6 159.95 3.72
 7 4 6 163.43 4.01
 -7 -4 -6 153.25 4.12
 7 4 6 148.86 3.93
 -7 -4 -6 148.45 3.82
 -7 -4 -6 155.96 4.33
 7 -4 7 145.08 3.45
 -7 -4 -7 147.45 4.18
 -7 -4 -7 147.9 4.06
 7 4 7 148.89 3.92
 -7 -4 -7 143.63 3.76
 7 4 7 145.8 3.75
 7 4 7 149.12 3.5
 7 -4 8 101.55 2.6
 7 4 8 98.68 2.83
 -7 -4 -8 108.75 3.3
 -7 -4 -8 105.9 3.25
 -7 -4 -8 99.06 2.98
 -7 -4 -9 1.79 0.71
 7 4 9 2.19 0.51
 -7 -4 -9 1.55 0.55
 7 4 9 2.46 0.5
 7 4 10 12.89 0.78
 -7 -4 -10 12.79 1.06
 -7 -4 -10 13.76 1
 7 4 10 13.25 0.81
 7 4 11 2.24 0.35
 -7 -4 -11 2.96 0.52
 7 4 11 2.53 0.37
 7 4 12 78.64 1.81
 -7 -4 -12 80.9 2.05
 -7 -4 -12 78.23 1.94
 -7 5 13 83 1.94
 -7 5 13 104.34 2.25
 -7 -5 13 99.79 2.25
 -7 5 12 31.39 1.25
 -7 -5 12 28.12 1.17
 -7 -5 12 29.11 1.29
 -7 -5 11 11.15 0.87
 -7 5 11 10.9 0.87
 7 -5 -11 11.16 0.74
 -7 -5 11 11.74 0.96
 -7 -5 10 83.82 2.55
 -7 5 10 84.6 2.49
 7 -5 -10 89.07 2.44
 -7 5 10 89.85 2.6
 -7 -5 10 88.39 2.69
 -7 -5 9 19.86 1.27
 -7 5 9 17.45 1.18
 7 -5 -9 16.83 1.07
 -7 5 9 16.73 1.15
 -7 5 9 17.52 1.19
 -7 -5 9 18.16 1.26
 7 -5 -8 30.95 1.34
 -7 -5 8 33.02 1.66
 -7 5 8 31.96 1.6
 7 -5 -8 34 1.57
 -7 5 8 30.91 1.54
 -7 -5 8 31.76 1.69
 7 -5 -7 74.78 2.3
 -7 -5 7 72.86 2.59
 -7 5 7 74.8 2.56
 7 -5 -7 77.86 2.49
 -7 5 7 75.59 2.41
 -7 5 7 75.81 2.53
 -7 -5 7 74.24 2.62
 -7 -5 6 118.9 3.44
 -7 5 6 124.04 3.41
 7 -5 -6 120.1 3.27
 -7 5 6 117.44 3.1
 -7 5 6 117.05 3.3
 7 -5 -6 117.21 3.12
 -7 -5 6 112.62 3.39
 7 -5 -5 43.27 1.81
 -7 -5 5 47.33 2.05
 7 -5 -5 40.91 1.81
 -7 5 5 44.03 1.71
 -7 5 5 43.79 1.86
 7 -5 -4 30.3 1.5
 -7 -5 4 29.52 1.67
 7 5 -4 26.53 1.3
 7 -5 -4 30.19 1.55
 -7 5 4 28.7 1.3
 -7 5 4 29.17 1.47
 -7 5 4 29.62 1.58
 7 -5 -3 16.93 1.19
 -7 -5 3 18.31 1.37
 7 5 -3 17.46 1.09
 -7 5 3 16.87 1.18
 -7 5 3 15.64 0.91
 -7 5 3 17.37 1.1
 -7 5 2 18.73 1.22
 7 -5 -2 17.66 1.19
 -7 -5 2 14.74 1.26
 -7 -5 2 14.26 1.02
 7 5 -2 15.27 1.08
 7 -5 -2 18.05 1.21
 -7 5 2 17.38 1.06
 7 -5 -1 14.4 1.13
 -7 -5 1 11.31 0.99
 -7 5 1 16.16 1.1
 7 -5 -1 14.03 1.08
 -7 5 1 14.97 0.93
 7 5 -1 13.96 0.91
 7 5 -1 14 1.07
 7 5 0 58.74 2.17
 -7 -5 0 58.29 2.28
 -7 5 0 58.66 2.04
 7 -5 0 63.53 2.16
 7 5 0 57.19 1.89
 -7 -5 -1 1.86 0.72
 7 -5 1 1.65 0.66
 -7 5 -1 1.18 0.45
 7 -5 1 1.53 0.58
 7 5 1 1.42 0.59
 7 5 1 1.28 0.42
 7 -5 1 1.43 0.51
 7 5 1 1.37 0.45
 7 -5 2 23.59 1.37
 7 5 2 20.72 1.36
 -7 -5 -2 19.74 1.45
 7 -5 2 23.47 1.31
 7 5 2 20.45 1.18
 7 -5 2 24.68 1.24
 7 5 2 19.39 1.07
 7 5 3 3.69 0.77
 7 -5 3 4.54 0.74
 -7 -5 -3 3.32 0.78
 7 -5 3 4.29 0.64
 -7 -5 -3 3.1 0.61
 7 5 3 3.13 0.73
 7 -5 3 4.09 0.56
 7 5 3 2.97 0.62
 7 5 4 76.47 2.61
 7 -5 4 74.98 2.41
 -7 -5 -4 76.73 2.86
 -7 -5 -4 70.16 2.44
 7 5 4 76.2 2.46
 7 -5 4 69.55 2.04
 7 5 5 14.7 1.16
 7 -5 5 14.84 1.05
 7 5 5 12.9 1.16
 -7 -5 -5 15.12 1.38
 -7 -5 -5 14.64 1.17
 7 5 5 14.65 1.12
 7 5 6 42.72 1.76
 7 -5 6 44.13 1.65
 -7 -5 -6 36.5 1.56
 7 5 6 43.04 1.86
 -7 -5 -6 38.48 1.84
 7 -5 7 51.82 1.73
 7 5 7 59.74 2.14
 -7 -5 -7 58.4 2.25
 -7 -5 -7 54.96 1.92
 7 5 7 54.12 1.7
 7 5 7 56.73 1.92
 -7 -5 -8 117.69 3.21
 -7 -5 -8 109.57 2.87
 7 5 8 112.11 2.55
 7 5 9 17.5 0.96
 -7 -5 -9 17.95 1.14
 -7 -5 -9 16.69 0.97
 7 5 10 65.85 1.67
 7 5 10 57.94 1.63
 -7 -5 -10 64.13 1.96
 -7 -5 -10 58.28 1.69
 7 5 11 3.7 0.33
 -7 -5 -11 4.57 0.5
 -7 6 12 26.73 0.93
 -7 6 12 29.17 0.99
 -7 6 11 40.44 1.37
 7 -6 -11 39.37 1.2
 -7 6 11 39.25 1.34
 -7 -6 10 55.19 1.7
 -7 6 10 57.61 1.78
 7 -6 -10 61.15 1.77
 -7 6 10 61.84 1.83
 -7 -6 9 104.13 2.77
 -7 6 9 112.71 2.85
 7 -6 -9 113.04 2.78
 -7 6 9 112 2.79
 7 -6 -8 87 2.27
 -7 -6 8 83.36 2.55
 -7 6 8 89.74 2.61
 7 -6 -8 88.67 2.52
 -7 6 8 86.64 2.42
 -7 6 8 83.6 2.55
 -7 6 7 107.15 3.03
 7 -6 -7 106.76 2.79
 -7 -6 7 104.06 2.98
 7 -6 -7 111.66 3.01
 -7 6 7 106.1 2.78
 -7 6 7 107.91 3
 7 -6 -6 14.19 1.01
 7 -6 -6 14.87 1.14
 -7 6 6 13.9 0.94
 -7 6 6 13.29 1.06
 -7 -6 6 13.31 1.1
 7 -6 -5 34.39 1.58
 -7 6 5 31.7 1.62
 -7 6 5 33.72 1.4
 -7 6 5 35.77 1.61
 7 -6 -4 26.22 1.44
 -7 6 4 26.19 1.49
 -7 6 4 25.08 1.15
 -7 6 4 26.75 1.37
 7 -6 -3 184.17 4.31
 7 6 -3 168.82 3.83
 -7 6 3 182.69 4.33
 7 -6 -3 187.09 4.28
 -7 6 3 174.2 4
 7 -6 -2 409.74 7.66
 7 6 -2 390.88 7.31
 7 -6 -2 419.22 7.63
 -7 6 2 406.25 7.59
 -7 6 2 401.25 7.22
 7 6 -1 15.78 1.08
 -7 6 1 15.53 1.09
 7 -6 -1 18.03 1.18
 -7 6 1 15.85 0.93
 7 6 0 117.3 3.37
 7 -6 0 112.43 3.16
 7 6 0 111.24 3.1
 -7 6 0 109.45 2.95
 7 -6 0 112.9 3.07
 7 -6 0 106.71 2.86
 7 -6 1 72.37 2.43
 7 6 1 72.17 2.44
 -7 6 -1 69.08 2.13
 7 -6 1 72.18 2.31
 7 -6 1 71.68 2.17
 7 -6 2 29.72 1.49
 7 6 2 31.92 1.6
 7 -6 2 28.71 1.4
 7 -6 2 28.79 1.24
 7 6 3 19.54 1.31
 7 -6 3 18.41 1.17
 7 6 3 17.64 1.23
 7 6 4 6.53 0.86
 7 -6 4 5.32 0.68
 7 6 4 6.65 0.82
 -7 -6 -4 5.27 0.64
 7 6 5 2.44 0.63
 -7 -6 -5 2.31 0.54
 7 6 5 2.24 0.65
 7 -6 5 2.53 0.52
 7 -6 6 64.54 1.85
 7 6 6 67.63 2.13
 7 6 7 50.39 1.75
 -7 -6 -7 45.55 1.69
 7 6 8 15.2 0.86
 -7 -6 -8 13.9 0.88
 7 6 9 6.52 0.52
 -7 -6 -9 6.27 0.56
 -7 -6 -9 6.47 0.6
 7 -7 -10 56.59 1.37
 -7 7 10 54.32 1.35
 7 -7 -9 2.37 0.4
 -7 7 9 2.17 0.39
 -7 7 9 2.27 0.34
 7 -7 -8 40.35 1.24
 -7 7 8 45.19 1.53
 7 -7 -8 47.18 1.52
 -7 7 8 42.7 1.33
 7 -7 -7 10.32 0.72
 -7 7 7 11.49 0.85
 7 -7 -7 10.97 0.8
 -7 7 7 10.07 0.66
 -7 7 7 10.65 0.79
 7 -7 -6 9.29 0.74
 -7 7 6 8.04 0.58
 -7 7 6 9.17 0.75
 7 7 -5 8.67 0.7
 7 -7 -5 9.03 0.82
 -7 7 5 8.86 0.85
 7 -7 -5 8.12 0.81
 -7 7 5 7.33 0.71
 7 7 -4 89.61 2.54
 7 -7 -4 101.04 2.73
 -7 7 4 99.63 2.76
 7 -7 -4 100.88 2.71
 -7 7 4 90.04 2.46
 7 7 -3 10.69 0.91
 7 -7 -3 9.22 0.89
 -7 7 3 9.34 0.86
 7 -7 -3 9.43 0.86
 -7 7 3 8.78 0.71
 7 7 -2 92.59 2.71
 7 -7 -2 96.67 2.67
 -7 7 2 98.81 2.69
 7 7 -1 68.43 2.3
 7 -7 -1 62.59 2.17
 7 7 -1 61.93 1.88
 -7 7 1 67.8 2.09
 7 -7 -1 65.07 2.09
 7 -7 -1 64.94 1.95
 7 7 0 28.18 1.45
 7 -7 0 26.21 1.36
 7 7 0 25.7 1.21
 -7 7 0 25.79 1.18
 7 -7 0 25.27 1.22
 7 -7 0 24.36 1.1
 -7 -7 0 23.93 1.2
 7 7 1 17.59 1.17
 7 -7 1 17.63 1.1
 7 -7 1 18.03 1.01
 7 7 1 16.08 0.99
 7 7 2 12.95 1.05
 7 -7 2 15.56 0.99
 7 7 2 14.98 0.98
 7 -7 3 10 0.78
 7 7 3 9.37 0.79
 7 -7 4 17.72 0.91
 7 7 4 17.79 1
 7 7 4 17.66 1.05
 7 7 5 6.75 0.62
 7 -7 5 7.38 0.55
 7 7 5 7.83 0.67
 7 7 5 7.22 0.68
 7 7 6 0.27 0.24
 7 7 6 0.46 0.34
 -7 -7 -6 0.28 0.42
 7 7 8 4.78 0.37
 -7 -7 -8 4.96 0.44
 -7 8 7 5.65 0.44
 7 -8 -7 5.98 0.41
 7 -8 -6 17.71 0.73
 -7 8 6 16.52 0.7
 -7 8 6 18.63 0.83
 7 -8 -6 16.9 0.72
 7 -8 -5 22.08 0.91
 -7 8 5 22.83 0.97
 -7 8 5 18.93 0.77
 7 -8 -5 23.5 0.93
 7 -8 -5 20.42 0.82
 7 -8 -4 8.42 0.63
 -7 8 4 7.36 0.6
 7 -8 -4 7.61 0.58
 7 -8 -4 7.35 0.51
 7 8 -3 2.17 0.33
 7 -8 -3 2.81 0.46
 -7 8 3 3.04 0.44
 7 -8 -3 2.95 0.42
 7 -8 -3 2.5 0.34
 -7 8 2 6.05 0.54
 7 -8 -2 6.92 0.56
 7 8 -2 6.01 0.53
 7 -8 -1 44.09 1.44
 -7 8 1 37.28 1.19
 7 -8 -1 39.58 1.26
 7 8 -1 41.8 1.38
 7 -8 0 14.63 0.83
 7 8 0 13.58 0.8
 7 8 1 0.59 0.35
 7 -8 1 0.67 0.32
 7 -8 2 2.68 0.38
 7 8 2 2.62 0.29
 -7 -8 -2 2.7 0.34
 7 8 2 3.49 0.47
 7 -8 3 15.88 0.65
 7 8 3 13.97 0.62
 -7 -8 -3 13.17 0.67
 7 8 3 16.98 0.82
 7 8 4 8.22 0.51
 -7 -8 -4 7.09 0.48
 -8 0 16 1.68 0.32
 -8 0 15 13.52 0.84
 -8 0 15 11.21 0.63
 -8 0 14 14.81 1.12
 -8 0 14 13.82 0.83
 -8 0 14 16.82 1.04
 -8 0 13 2.9 0.54
 -8 0 13 2.56 0.66
 -8 0 13 2.85 0.84
 -8 0 12 404.35 7.44
 -8 0 12 401.34 8.17
 -8 0 12 390.07 7.06
 -8 0 11 234.11 5.19
 -8 0 11 233.43 4.89
 -8 0 10 2.35 0.51
 -8 0 10 2.87 0.68
 -8 0 10 2.46 0.57
 -8 0 10 2.82 0.69
 -8 0 9 202.97 4.73
 -8 0 9 192.89 4.45
 -8 0 9 192.81 4.18
 -8 0 9 209.34 4.48
 -8 0 8 128.78 3.48
 -8 0 8 129.68 3.24
 -8 0 8 128.33 3.38
 -8 0 8 126.85 3.03
 -8 0 7 34.33 1.61
 -8 0 7 35.62 1.49
 -8 0 7 34.26 1.59
 -8 0 7 34.04 1.33
 -8 0 6 18.72 1.16
 -8 0 6 19.05 1.03
 -8 0 6 18.47 1.17
 -8 0 6 17.92 0.91
 -8 0 5 184.26 3.8
 -8 0 5 186.39 4.15
 8 0 -5 181.89 3.59
 -8 0 4 7.55 0.62
 -8 0 4 7.13 0.75
 8 0 -4 7.65 0.59
 -8 0 4 7.86 0.77
 8 0 -3 9.34 0.62
 -8 0 3 9.87 0.82
 -8 0 3 10.1 0.67
 8 0 -3 10.14 0.68
 8 0 -2 173.2 3.54
 -8 0 2 180.57 3.92
 -8 0 2 185.18 3.97
 8 0 -2 182.46 3.63
 8 0 -1 164.22 3.44
 -8 0 1 166.3 3.66
 -8 0 1 169.35 3.75
 8 0 -1 169.29 3.5
 8 0 0 22.67 1.08
 -8 0 0 22.8 1.15
 -8 0 0 22.2 1.17
 8 0 0 23.28 1.08
 8 0 1 464.14 7.84
 -8 0 -1 456.37 7.93
 8 0 1 464.21 7.76
 8 0 1 473.15 7.85
 8 0 1 464.34 7.78
 8 0 2 118.05 2.88
 -8 0 -2 117.03 2.9
 8 0 2 115.22 2.76
 8 0 2 116.9 2.84
 8 0 3 239.62 4.57
 8 0 3 248.99 4.79
 8 0 4 0.28 0.29
 8 0 4 0.34 0.42
 8 0 5 113.06 3.03
 8 0 5 109.43 2.97
 8 0 6 10.8 0.99
 8 0 6 11.17 0.95
 8 0 7 15.9 1.15
 -8 0 -7 15.2 1.17
 8 0 7 15.29 1.1
 -8 0 -8 4.73 0.75
 8 0 8 4.83 0.72
 -8 0 -9 7.81 0.81
 8 0 9 8.51 0.83
 8 0 9 8.7 0.88
 8 0 10 4.65 0.61
 8 0 10 5.34 0.73
 8 0 11 12.33 0.76
 8 0 11 14.69 0.96
 -8 0 -12 2.86 0.52
 8 0 12 3.06 0.48
 -8 -1 16 1.49 0.31
 -8 1 16 1.42 0.29
 -8 1 15 8.7 0.67
 -8 -1 15 7.28 0.58
 -8 1 14 69.09 2.06
 -8 -1 14 64.53 2.32
 -8 -1 14 69.91 2
 -8 -1 13 2.47 0.55
 -8 1 13 2.2 0.56
 -8 -1 13 2.72 0.85
 -8 1 13 2.82 0.71
 -8 1 13 1.87 0.49
 -8 1 12 104.74 2.97
 -8 -1 12 111.02 3.12
 -8 1 12 109.44 2.97
 -8 -1 12 113.18 2.99
 -8 1 12 103.03 2.6
 -8 -1 12 115.26 3.72
 -8 -1 11 176.39 4.25
 -8 1 11 179.46 4.31
 -8 -1 11 187.32 4.38
 -8 1 11 184.01 4.14
 -8 -1 11 184.39 5.06
 -8 1 11 187.8 4.33
 -8 -1 11 181.43 4.16
 -8 1 11 170.51 3.73
 -8 -1 10 159.92 4.08
 -8 1 10 160.25 4.03
 -8 -1 10 171.1 4.07
 -8 1 10 155.53 3.76
 -8 -1 10 147.71 3.71
 -8 1 10 152.47 3.76
 -8 -1 10 165.2 4.77
 -8 1 10 159.66 4.02
 -8 -1 10 161.02 3.82
 -8 -1 9 43.33 1.95
 -8 -1 9 42.72 1.83
 -8 1 9 44.41 1.73
 -8 1 9 47.96 1.96
 -8 -1 9 38.72 1.74
 -8 1 9 43.54 1.82
 -8 1 9 48.05 1.98
 -8 -1 9 42.41 1.73
 -8 -1 8 50.4 2.08
 -8 1 8 43.58 1.67
 -8 1 8 44.19 1.89
 -8 -1 8 49.59 1.97
 -8 1 8 44.8 1.86
 -8 -1 8 49.26 1.89
 -8 -1 8 47.46 1.78
 -8 -1 7 43.45 1.91
 -8 -1 7 45.5 1.76
 -8 1 7 45.64 1.62
 -8 1 7 46.46 1.91
 -8 -1 7 45.59 1.89
 -8 -1 7 45.56 1.68
 -8 -1 6 169.26 3.99
 -8 -1 6 169.08 4.04
 -8 -1 6 163.18 3.72
 -8 1 6 157.96 3.45
 -8 1 6 162.89 3.79
 -8 -1 6 163.16 3.58
 -8 -1 5 139.87 3.52
 -8 -1 5 138.67 3.24
 -8 1 5 133.42 2.95
 -8 1 5 142.78 3.43
 8 -1 -5 132.57 2.87
 -8 1 5 139.72 3.32
 -8 -1 5 138.78 3.15
 -8 -1 5 138.17 3.5
 8 -1 -4 183.98 3.59
 -8 -1 4 187.99 3.92
 -8 1 4 196.6 4.13
 -8 -1 4 188.38 4.24
 8 -1 -4 181.5 3.63
 -8 1 4 186.72 3.98
 -8 -1 4 182.13 3.79
 -8 -1 3 244.26 5.01
 8 -1 -3 237.27 4.43
 -8 -1 3 242.18 4.67
 -8 1 3 248.7 4.83
 8 -1 -3 240.85 4.46
 -8 -1 3 238.8 4.57
 8 1 -3 230.57 4.36
 8 -1 -3 243.78 4.59
 8 1 -2 130.12 2.84
 -8 -1 2 135.6 3.34
 8 -1 -2 132.59 2.92
 -8 -1 2 131.46 3.02
 -8 1 2 130.17 3.09
 -8 -1 2 141.36 3.4
 8 -1 -2 129.13 2.88
 8 1 -2 132.01 2.88
 8 -1 -2 134.32 3
 -8 -1 1 383.76 7.01
 8 1 -1 370.46 6.48
 8 -1 -1 377.13 6.54
 -8 -1 1 371.67 6.59
 -8 1 1 378.83 6.66
 -8 -1 1 377.96 6.96
 -8 1 1 383.7 6.8
 8 -1 -1 376.64 6.49
 8 1 -1 376.52 6.48
 8 -1 -1 383.72 6.6
 8 1 0 329.72 5.92
 8 -1 0 338.2 5.97
 -8 1 0 326.2 5.92
 -8 -1 0 323.56 5.93
 -8 -1 0 316.51 6.24
 -8 1 0 336.08 6.09
 8 1 0 333.1 6.05
 8 1 0 335.83 5.92
 8 -1 0 331.41 5.98
 8 -1 0 332.52 5.79
 8 1 1 281.67 5.26
 8 -1 1 283.13 5.24
 -8 -1 -1 275.82 5.51
 -8 1 -1 277.87 5.24
 8 1 1 262.06 5.22
 8 1 1 267.54 5.2
 8 -1 1 285.71 5.11
 8 1 1 274.56 5.26
 8 1 2 723.19 11.68
 8 -1 2 697.86 11.6
 -8 -1 -2 707.93 11.81
 -8 1 -2 705.04 11.45
 8 1 2 728.25 11.62
 8 -1 2 701.99 11.25
 8 1 2 743.25 11.64
 8 -1 2 738.46 11.6
 8 -1 2 724.07 11.43
 8 1 2 754.28 11.68
 8 1 3 27.71 1.34
 -8 -1 -3 26.09 1.32
 8 1 3 27.43 1.28
 8 1 3 25.74 1.3
 8 -1 3 26.99 1.28
 8 1 3 28.16 1.35
 8 -1 4 22.26 1.21
 8 1 4 20.53 1.12
 8 -1 4 22.87 1.19
 8 1 4 21.76 1.2
 8 1 5 30.09 1.5
 8 -1 5 29.38 1.44
 8 1 5 29.04 1.33
 8 1 5 29.26 1.48
 8 -1 5 27.78 1.37
 8 -1 6 60.27 2.14
 8 1 6 55.16 1.88
 -8 -1 -6 60.25 2.32
 8 1 6 61.69 2.21
 8 -1 6 59.07 2.08
 8 -1 7 57.16 2.1
 -8 -1 -7 58.67 2.34
 8 1 7 58.41 2.17
 8 -1 7 57.01 2.06
 8 -1 8 11.41 0.96
 -8 -1 -8 11.18 1.1
 -8 1 -8 10.5 0.92
 8 1 8 11.89 1.03
 8 -1 8 10.87 0.91
 8 -1 8 10.65 0.91
 -8 -1 -9 7.13 0.85
 8 1 9 6.9 0.81
 8 -1 9 5.75 0.68
 8 -1 9 5.8 0.73
 8 1 9 7.29 0.89
 -8 -1 -10 46.32 1.74
 8 1 10 48.1 1.78
 8 -1 10 44.24 1.55
 8 -1 10 49.46 1.79
 8 1 10 48.43 1.88
 8 1 11 11.84 0.81
 8 -1 11 12.18 0.84
 8 1 11 12.27 0.89
 8 1 11 10.88 0.66
 -8 -1 -12 19.95 1.07
 8 1 12 19.06 0.98
 -8 -1 -13 7.73 0.52
 -8 -2 15 34.77 1.26
 -8 2 15 33.62 1.14
 -8 -2 15 34.73 1.2
 -8 2 14 39.15 1.4
 -8 -2 14 38.26 1.52
 -8 -2 14 38.79 1.46
 -8 2 13 13.5 0.91
 -8 -2 13 17.29 1.12
 -8 2 13 14.4 0.93
 -8 -2 13 17.11 1.43
 -8 -2 13 16.41 1.05
 -8 2 12 37.28 1.64
 -8 2 12 37.09 1.54
 -8 -2 12 36.59 2.12
 -8 2 12 37.68 1.69
 -8 -2 12 37.22 1.64
 -8 2 11 39.48 1.62
 -8 2 11 39.05 1.78
 -8 -2 11 38.55 2.23
 -8 2 11 35.27 1.52
 -8 2 11 39.74 1.81
 -8 -2 11 38.57 1.73
 -8 2 10 90.83 2.58
 -8 2 10 89.68 2.87
 -8 -2 10 99.76 3.68
 -8 2 10 91.41 2.71
 -8 2 10 90.63 2.85
 -8 -2 10 92.74 2.79
 -8 -2 9 57.97 2.17
 -8 -2 9 54.39 2.11
 -8 2 9 59.53 2.25
 -8 -2 9 57.53 2.12
 -8 2 9 53.19 1.88
 -8 -2 8 120.51 3.35
 -8 -2 8 121.38 3.43
 -8 -2 8 119.42 3.97
 -8 -2 8 128.16 3.32
 -8 2 8 124.5 3.01
 -8 -2 7 222.45 4.76
 -8 2 7 205.85 4.17
 -8 -2 7 214.4 4.93
 -8 2 7 201.32 4.69
 -8 -2 7 233.82 5.58
 -8 2 7 212.96 4.75
 8 -2 -7 209.74 4.19
 -8 2 7 210.04 4.66
 -8 -2 7 221.08 4.65
 -8 -2 6 9.51 0.97
 -8 -2 6 9.54 0.96
 -8 2 6 12.45 0.98
 -8 -2 6 10.35 0.91
 8 -2 -6 9.53 0.72
 -8 2 6 10.02 0.87
 -8 -2 6 9.79 0.84
 8 -2 -5 6.92 0.59
 -8 -2 5 7.43 0.76
 -8 -2 5 7.84 0.89
 -8 2 5 6.08 0.7
 -8 2 5 6.02 0.74
 8 -2 -5 6.67 0.62
 -8 2 5 5.73 0.67
 -8 -2 5 6.48 0.71
 8 -2 -4 61.82 1.84
 -8 -2 4 67.75 2.15
 -8 -2 4 65.92 2.36
 -8 2 4 64.63 2.09
 8 -2 -4 64.83 1.92
 -8 2 4 62.92 1.97
 -8 -2 4 65.42 2.07
 8 -2 -3 27.86 1.18
 -8 -2 3 22.76 1.23
 -8 -2 3 21.5 1.31
 -8 2 3 25.12 1.22
 -8 2 3 27.85 1.33
 8 -2 -3 23.37 1.11
 -8 2 3 24.46 1.15
 -8 -2 3 22.53 1.2
 8 -2 -2 189.15 3.88
 -8 -2 2 179.47 4.03
 -8 2 2 194.66 3.98
 -8 -2 2 177.97 4.16
 -8 2 2 191.23 4.11
 8 -2 -2 191.28 3.89
 8 2 -2 179.92 4.02
 -8 2 2 188.42 3.79
 8 2 -2 180.11 3.66
 8 -2 -1 85.92 2.35
 -8 -2 1 88.5 2.5
 -8 -2 1 85.51 2.69
 -8 2 1 88.47 2.32
 -8 2 1 83.92 2.39
 8 -2 -1 84.95 2.3
 8 2 -1 83.91 2.22
 8 -2 0 266.77 5.17
 -8 -2 0 267.99 5.33
 -8 2 0 263.85 4.95
 -8 -2 0 263.65 5.6
 8 -2 0 271.4 5.14
 8 2 0 272.1 5.29
 8 2 0 266.66 5.07
 8 -2 1 128.98 3.06
 -8 -2 -1 112.68 3.26
 8 -2 1 126.3 3.02
 8 2 1 120.08 3.08
 8 2 1 117.63 2.93
 8 -2 1 128.52 3.04
 -8 -2 -2 5.14 0.78
 8 2 2 4.4 0.63
 8 2 2 5.59 0.66
 8 -2 2 5.33 0.64
 -8 2 -2 4.11 0.53
 8 2 2 4.23 0.62
 8 -2 3 31.19 1.44
 8 2 3 32.69 1.47
 8 2 3 29.06 1.4
 8 -2 3 32.95 1.4
 8 2 3 27.07 1.36
 8 -2 4 37.07 1.61
 8 2 4 34.85 1.55
 8 2 4 36.37 1.64
 8 -2 4 37.14 1.52
 8 2 4 32.9 1.54
 8 -2 5 93.01 2.68
 8 2 5 84.93 2.6
 -8 -2 -5 86.57 2.94
 8 -2 5 88.8 2.56
 8 -2 6 60.61 2.16
 8 2 6 63.87 2.16
 -8 -2 -6 65.86 2.52
 8 -2 6 59.22 2.05
 8 -2 7 53.14 1.99
 8 2 7 51.75 1.89
 -8 -2 -7 55.79 2.34
 8 2 7 57.22 2.21
 8 -2 7 52.29 1.89
 8 -2 7 52.04 1.83
 8 -2 8 62.42 2.12
 -8 -2 -8 67.43 2.53
 8 2 8 60.47 1.94
 8 2 8 67.25 2.36
 8 -2 8 59.84 1.97
 8 -2 8 61.33 1.99
 8 -2 9 36.67 1.49
 -8 -2 -9 36.34 1.75
 8 2 9 39.21 1.71
 8 -2 9 36.63 1.47
 -8 -2 -10 115.78 3.05
 8 2 10 120.49 3.08
 8 -2 10 122 2.86
 8 2 10 127.47 3.14
 -8 -2 -11 6.3 0.77
 8 2 11 6.32 0.67
 -8 -2 -12 20.31 1.05
 -8 -2 -12 20.43 1.06
 8 2 12 21.79 0.96
 -8 -2 -13 37.9 1.18
 -8 -3 15 26.2 0.94
 -8 -3 15 24.04 0.89
 -8 -3 14 14.77 0.87
 -8 3 14 14.29 0.71
 -8 -3 14 15.49 0.88
 -8 3 13 9.85 0.75
 -8 -3 13 10.03 0.84
 -8 3 13 9.96 0.68
 -8 3 13 10.24 0.83
 -8 -3 13 10.49 0.87
 -8 -3 12 2.61 0.64
 -8 -3 12 2.59 0.68
 -8 3 12 2.31 0.47
 -8 3 12 2.65 0.6
 -8 3 12 2.44 0.64
 -8 -3 11 39.17 1.76
 -8 3 11 33.62 1.37
 -8 3 11 36.43 1.7
 -8 -3 11 39.82 2.28
 -8 3 11 33.36 1.48
 -8 3 11 34.25 1.69
 -8 -3 11 37.91 1.73
 -8 -3 10 48.97 2.03
 -8 3 10 45.1 1.6
 -8 3 10 45.53 1.99
 -8 -3 10 44.85 1.97
 -8 -3 9 274.17 6.04
 -8 3 9 275.16 5.31
 -8 3 9 294.96 5.94
 8 -3 -9 283.95 5.4
 -8 3 9 292.81 5.94
 -8 -3 9 294.74 6.09
 -8 3 8 215.66 4.97
 8 -3 -8 210.63 4.47
 8 3 -8 234.12 4.61
 -8 -3 8 231.19 5.9
 -8 3 8 228.61 4.93
 -8 -3 8 217.34 4.98
 -8 3 7 1266.08 19.65
 -8 -3 7 1190.22 19.89
 -8 -3 7 1280.84 20.76
 8 -3 -7 1236.66 19.11
 8 3 -7 1227.49 19.16
 -8 3 7 1312.6 19.53
 -8 -3 7 1281.52 19.62
 -8 -3 6 226.69 5.65
 8 -3 -6 230.31 4.43
 -8 -3 6 220.86 5.22
 -8 3 6 238.27 5.03
 8 -3 -6 231.59 4.66
 -8 3 6 231.89 4.84
 -8 -3 6 213.34 4.88
 8 -3 -5 131.5 3.09
 -8 -3 5 134.84 3.51
 -8 -3 5 133.01 3.77
 -8 -3 5 137.33 3.98
 8 -3 -5 130.58 3.19
 8 3 -5 128.44 3.26
 -8 3 5 130.79 3.21
 -8 -3 5 128.61 3.43
 8 -3 -4 28.46 1.3
 -8 -3 4 30.09 1.7
 -8 -3 4 28.78 1.7
 -8 3 4 28.6 1.46
 8 -3 -4 28.87 1.34
 8 3 -4 30.18 1.43
 -8 -3 4 29.71 1.51
 -8 3 4 27.91 1.29
 -8 -3 4 29.95 1.49
 8 -3 -3 55.85 1.87
 -8 -3 3 53.28 2.03
 -8 -3 3 51.93 2.25
 -8 -3 3 51.81 2.15
 -8 -3 3 48.79 1.75
 -8 3 3 56.12 2
 8 -3 -3 56.33 1.9
 8 3 -3 53.65 1.91
 -8 3 3 53.4 1.75
 8 -3 -2 15.85 1.02
 -8 -3 2 15.08 1.09
 -8 -3 2 16.35 1.15
 -8 -3 2 15.17 1.01
 -8 3 2 16.47 1.07
 8 -3 -2 15.76 1
 8 3 -2 14.51 1.03
 -8 3 2 15.85 0.88
 8 -3 -1 62.44 2.02
 8 -3 -1 62.2 2.02
 -8 -3 1 62.7 2.24
 -8 -3 1 59.63 2.41
 -8 3 1 59.88 1.88
 -8 3 1 62.28 2.05
 -8 -3 1 58.75 2.08
 8 3 -1 62.36 2.12
 8 3 -1 58.72 1.82
 8 -3 0 56.99 1.95
 -8 -3 0 62.63 2.2
 -8 3 0 57.56 1.93
 -8 -3 0 60.39 2.17
 8 -3 0 52.39 1.88
 8 3 0 60.03 1.9
 8 -3 0 56.8 1.94
 -8 3 -1 92.67 2.5
 -8 -3 -1 90.91 2.85
 8 3 1 91.28 2.55
 8 -3 1 96.72 2.62
 8 3 1 92.12 2.6
 -8 -3 -2 12.14 1.1
 8 3 2 12.8 1.04
 8 -3 2 12.63 0.97
 8 3 2 12.01 0.93
 8 -3 2 12.86 0.94
 8 3 2 12.04 0.93
 8 -3 3 2.73 0.65
 -8 -3 -3 3.69 0.86
 8 3 3 3.68 0.7
 8 3 3 3.73 0.64
 8 -3 3 2.91 0.58
 8 3 3 3.49 0.63
 8 -3 4 56.03 2.06
 8 3 4 57.72 2.17
 8 3 4 58.34 2.18
 8 -3 4 58.96 1.99
 8 3 5 516.5 9.13
 8 -3 5 533.84 9.36
 8 3 5 556.89 9.55
 8 3 5 557.29 9.63
 -8 -3 -5 525.92 10.03
 8 -3 5 523.8 9.1
 8 3 6 146.66 3.47
 8 -3 6 162.21 3.79
 8 3 6 163.13 3.92
 -8 -3 -6 157.6 4.36
 8 3 6 152.98 3.98
 8 -3 6 158.39 3.6
 8 -3 7 45.32 1.78
 8 3 7 40.96 1.75
 -8 -3 -7 46.22 2.16
 8 -3 7 41.99 1.57
 8 -3 8 20.64 1.15
 8 3 8 21.88 1.17
 -8 -3 -8 21.28 1.46
 8 3 8 21.82 1.36
 8 -3 9 18.26 0.97
 8 3 9 17.11 0.94
 -8 -3 -9 20.59 1.33
 -8 -3 -9 18.46 1.36
 8 3 9 18.76 1.2
 8 3 9 18.17 1.1
 -8 -3 -10 14.43 0.99
 8 3 10 14.47 0.99
 -8 -3 -10 14.93 1.07
 8 3 10 16.33 0.96
 -8 -3 -11 3.52 0.61
 -8 -3 -11 3.89 0.57
 8 3 11 3.7 0.47
 -8 -3 -12 21.98 0.98
 -8 -3 -12 21.88 0.94
 8 3 12 18.91 0.71
 -8 -4 14 4.64 0.42
 -8 -4 13 4.07 0.53
 -8 4 13 3.49 0.46
 -8 4 13 3.56 0.51
 -8 -4 12 31.25 1.39
 -8 4 12 28.39 1.28
 -8 4 12 29.9 1.35
 -8 -4 11 85.9 2.6
 -8 4 11 87.47 2.58
 -8 -4 10 11.06 1.04
 -8 4 10 14.28 1.1
 -8 4 10 12.02 0.96
 8 -4 -10 12.62 0.83
 -8 4 10 13.05 1.04
 -8 -4 10 9.29 1.01
 -8 -4 9 62.4 2.33
 -8 4 9 58.09 2.16
 8 -4 -9 57.82 1.93
 -8 4 9 59.09 2.15
 -8 -4 9 58.09 2.26
 -8 -4 8 255.85 5.79
 -8 4 8 274.91 5.72
 8 -4 -8 267.94 5.36
 -8 4 8 273.18 5.57
 -8 -4 8 261.77 5.76
 8 -4 -7 9.84 0.77
 -8 -4 7 10.91 1.09
 -8 4 7 11.77 1.08
 8 -4 -7 10.61 0.91
 -8 4 7 13.06 1.02
 -8 -4 7 10.16 1.03
 -8 4 6 714.31 11.88
 8 -4 -6 666.45 11.24
 -8 -4 6 681.73 12.68
 8 4 -6 678 11.32
 8 -4 -6 698.48 11.53
 -8 4 6 687.7 11.46
 -8 4 6 698.92 11.71
 -8 -4 6 700.77 11.92
 -8 -4 6 708.34 11.95
 8 -4 -5 79.51 2.39
 8 4 -5 84.56 2.49
 8 -4 -5 82.07 2.5
 -8 4 5 78.33 2.4
 -8 4 5 75.24 2.51
 -8 -4 5 79.18 2.69
 8 -4 -4 165.81 3.8
 -8 4 4 169.59 4.04
 8 4 -4 152.98 3.8
 8 -4 -4 163.18 3.85
 -8 4 4 158.24 3.62
 -8 4 4 163.93 3.87
 -8 4 3 1.2 0.49
 8 -4 -3 0.99 0.52
 -8 4 3 0.73 0.55
 8 -4 -3 1.29 0.57
 8 4 -3 1.16 0.53
 -8 4 3 1.3 0.41
 8 -4 -2 27.14 1.39
 -8 -4 2 25.81 1.55
 -8 -4 2 24.02 1.32
 -8 4 2 27.1 1.42
 8 4 -2 25.15 1.39
 8 -4 -2 26.73 1.4
 8 -4 -1 22.71 1.32
 -8 -4 1 24.29 1.48
 -8 -4 1 21.85 1.35
 -8 4 1 23.06 1.31
 8 4 -1 23.81 1.39
 8 -4 0 50.05 1.93
 -8 -4 0 47.79 2.04
 8 4 0 50.06 2.03
 -8 4 0 52.45 1.89
 8 -4 0 43.84 1.83
 8 4 0 47.69 1.69
 8 -4 0 55.33 1.94
 8 4 0 49.57 1.85
 8 4 1 164.19 4.02
 -8 -4 -1 158.04 4.15
 -8 4 -1 154.81 3.6
 8 -4 1 163.16 3.83
 8 4 1 148.85 3.61
 8 -4 1 163.98 3.75
 8 4 1 163.29 3.76
 8 -4 2 67.2 2.31
 -8 -4 -2 64.61 2.55
 8 -4 2 68.8 2.27
 -8 -4 -2 61.87 2.16
 8 4 2 69.01 2.24
 8 -4 2 69.06 2.19
 8 4 2 65.06 2.19
 8 -4 3 214.01 4.64
 -8 -4 -3 201.8 5.07
 8 4 3 204.79 4.56
 8 -4 3 205.83 4.37
 8 4 3 211.4 4.52
 8 4 4 29.2 1.5
 8 -4 4 27.09 1.43
 8 4 4 30.94 1.65
 -8 -4 -4 31.75 1.89
 -8 -4 -4 29.83 1.59
 8 4 4 29.49 1.54
 8 -4 4 24.33 1.24
 8 4 5 20.23 1.24
 8 4 5 21.59 1.39
 -8 -4 -5 21.15 1.42
 8 4 5 20.73 1.34
 -8 -4 -5 18.88 1.14
 8 -4 5 23.42 1.16
 8 4 6 190.12 4.17
 8 -4 6 202.35 4.3
 8 4 6 196.35 4.48
 -8 -4 -6 191.4 4.88
 -8 -4 -6 184.63 4.61
 8 4 6 195.92 4.5
 -8 -4 -6 173.72 4.17
 8 -4 6 185.43 3.87
 8 -4 7 9.34 0.81
 8 4 7 10.94 0.94
 -8 -4 -7 10.8 1.16
 -8 -4 -7 11.33 1.11
 8 4 7 11.45 1.05
 -8 -4 -7 9.99 0.89
 8 4 7 9.2 0.73
 8 -4 8 7.75 0.68
 8 4 8 7.25 0.73
 -8 -4 -8 8.69 1.01
 -8 -4 -8 7.87 0.93
 -8 -4 -8 6.46 0.74
 8 4 9 46.38 1.55
 -8 -4 -9 47.05 1.89
 -8 -4 -9 45.95 1.71
 8 4 9 46.71 1.56
 -8 -4 -10 91.76 2.49
 8 4 10 93.49 2.1
 -8 -4 -11 20.43 0.87
 8 4 11 18.77 0.7
 -8 -5 12 148.16 3.07
 -8 5 12 146.19 3.08
 -8 -5 11 18.67 1.02
 -8 5 11 20.84 1.09
 8 -5 -11 18.24 0.81
 -8 5 11 19.92 1.06
 -8 -5 11 18.05 1.07
 -8 -5 10 67.41 2.17
 -8 5 10 67.39 2.15
 -8 5 10 60.93 1.97
 8 -5 -10 61.14 1.83
 -8 5 10 62.42 2.05
 -8 -5 10 64.47 2.19
 -8 -5 9 74.54 2.47
 -8 5 9 79.97 2.43
 8 -5 -9 74.02 2.21
 -8 5 9 76.43 2.35
 -8 -5 9 73.77 2.45
 -8 -5 8 44.91 1.95
 -8 5 8 40.98 1.81
 8 -5 -8 42.13 1.66
 -8 5 8 42.57 1.7
 -8 -5 8 38.21 1.82
 8 -5 -7 100.66 2.67
 -8 5 7 105.03 3.11
 8 -5 -7 108.39 2.95
 -8 -5 7 111.17 3.25
 -8 5 7 104.12 2.87
 -8 5 7 103.4 3.02
 8 -5 -6 138.1 3.37
 -8 -5 6 136.53 3.81
 8 -5 -6 144.11 3.63
 -8 5 6 137.66 3.4
 -8 5 6 137.14 3.62
 8 -5 -5 24.93 1.34
 -8 -5 5 23.09 1.55
 8 5 -5 20.82 1.13
 -8 5 5 21.84 1.43
 8 -5 -5 25.64 1.39
 -8 5 5 22.73 1.19
 -8 5 5 24.1 1.37
 8 -5 -4 58.07 2.12
 -8 -5 4 58.94 2.4
 8 5 -4 59.17 2.04
 -8 5 4 60.54 2.26
 8 -5 -4 59.67 2.19
 -8 5 4 55.96 1.86
 -8 5 4 58.13 2.11
 8 -5 -3 22.8 1.32
 -8 -5 3 21.67 1.47
 8 5 -3 21.23 1.25
 -8 5 3 22.58 1.38
 8 -5 -3 17.56 1.25
 -8 5 3 22.27 1.24
 8 -5 -2 31.14 1.56
 -8 5 2 31.09 1.54
 8 5 -2 27.55 1.45
 8 5 -2 28.01 1.35
 8 -5 -1 34.49 1.67
 8 5 -1 37.49 1.72
 -8 5 1 34.45 1.59
 8 -5 -1 36.06 1.67
 -8 -5 1 31.15 1.59
 8 5 -1 34.51 1.48
 -8 -5 0 34.32 1.77
 -8 5 0 41.55 1.68
 8 -5 0 44.1 1.81
 8 5 0 35.58 1.72
 8 -5 0 38.89 1.66
 8 5 0 35.37 1.52
 8 5 1 78.6 2.61
 8 -5 1 74.7 2.48
 -8 -5 -1 72.13 2.65
 -8 5 -1 70.82 2.19
 8 -5 1 76.77 2.44
 8 5 1 67.01 2.1
 8 -5 1 76.04 2.33
 8 5 1 68.77 2.19
 8 -5 2 22.13 1.33
 8 5 2 20.2 1.36
 -8 -5 -2 20.11 1.46
 8 -5 2 21.67 1.26
 8 5 2 20.04 1.15
 8 -5 2 19.31 1.13
 8 5 2 19.34 1.1
 8 5 3 208.09 4.73
 8 -5 3 214.82 4.55
 8 5 3 182.45 4.53
 -8 -5 -3 196.39 4.95
 -8 -5 -3 174.58 4.15
 8 5 3 195.45 4.36
 8 -5 3 197.24 4.13
 8 5 4 241.17 5.08
 8 -5 4 231.98 4.82
 -8 -5 -4 221.58 5.42
 -8 -5 -4 211.22 4.77
 8 5 4 228.06 4.85
 8 -5 4 208.66 4.32
 8 5 5 51.82 1.95
 8 -5 5 49.17 1.83
 8 5 5 52.1 2.09
 -8 -5 -5 54.32 2.37
 -8 -5 -5 48.75 1.95
 8 5 5 50.99 1.93
 8 -5 6 50.43 1.73
 8 5 6 47.93 1.89
 -8 -5 -6 43.74 1.85
 8 5 6 46.64 1.74
 8 -5 7 17.42 0.93
 8 5 7 19.75 1.14
 -8 -5 -7 18.72 1.18
 8 5 7 17.94 0.89
 8 5 7 19.24 0.98
 -8 -5 -8 41.23 1.64
 8 5 8 39.56 1.23
 8 5 9 67.47 1.76
 -8 -5 -9 64.76 1.96
 8 5 10 3.74 0.33
 -8 -5 -10 6.43 0.54
 -8 6 11 37.46 1.22
 -8 6 11 34.35 1.14
 -8 6 10 76.58 2.05
 8 -6 -10 70.66 1.8
 -8 6 10 74.84 1.95
 -8 -6 9 10.71 0.8
 -8 6 9 10.33 0.8
 8 -6 -9 10.47 0.74
 -8 6 9 10.07 0.73
 8 -6 -8 10.79 0.66
 -8 -6 8 11.27 0.9
 -8 6 8 11.07 0.88
 8 -6 -8 11.99 0.86
 -8 6 8 11.11 0.79
 8 -6 -7 17.72 0.96
 -8 -6 7 17.11 1.16
 -8 6 7 17.53 1.14
 8 -6 -7 16.83 1.06
 -8 6 7 16.59 0.96
 8 -6 -6 89.49 2.5
 8 -6 -6 93.93 2.65
 -8 6 6 90.08 2.38
 8 -6 -5 5.91 0.7
 -8 6 5 7.82 0.88
 8 -6 -5 6.45 0.82
 -8 6 5 6.58 0.6
 8 -6 -4 58.57 2.08
 -8 6 4 58.74 2.16
 8 -6 -3 8.95 0.93
 8 6 -3 8.29 0.75
 -8 6 3 9.7 0.93
 8 -6 -3 7.03 0.86
 8 -6 -2 152.51 3.77
 8 6 -2 150.1 3.59
 -8 6 2 153.38 3.72
 8 -6 -2 148.72 3.73
 8 6 -1 30.92 1.5
 -8 6 1 28.97 1.42
 8 -6 -1 30.04 1.51
 8 -6 -1 29.73 1.42
 -8 6 0 5.82 0.69
 8 -6 0 6.35 0.8
 8 -6 0 5.26 0.67
 8 -6 1 52.49 2.01
 8 6 1 51.95 1.99
 8 -6 1 51.74 1.91
 8 -6 1 50.27 1.74
 8 6 2 33.75 1.68
 8 6 2 33.14 1.62
 8 -6 2 34.99 1.35
 8 -6 3 189.91 4.11
 8 6 3 182.06 4.22
 8 6 4 103.1 2.84
 8 -6 4 102.04 2.67
 8 6 4 101.25 2.84
 8 -6 5 10.58 0.77
 8 6 5 8.99 0.8
 8 -6 6 8.14 0.6
 8 6 6 8.67 0.75
 -8 -6 -6 7.68 0.64
 8 6 6 9.01 0.7
 8 6 6 7.3 0.56
 8 6 7 11.82 0.78
 -8 -6 -7 9.43 0.65
 8 6 8 30.32 1.05
 -8 -6 -8 23.42 0.9
 -8 7 9 45.67 1.29
 8 -7 -9 40.95 1.15
 -8 7 8 10.77 0.68
 -8 7 8 10.54 0.69
 8 -7 -8 11.38 0.67
 8 -7 -7 18.99 0.81
 -8 7 7 20.23 0.96
 -8 7 7 19.1 0.99
 8 -7 -7 20.84 0.98
 8 -7 -6 11.99 0.74
 -8 7 6 11.03 0.84
 -8 7 6 12.67 0.8
 8 -7 -6 11.66 0.81
 8 7 -5 6.05 0.58
 8 -7 -5 6.13 0.62
 -8 7 5 6.58 0.62
 -8 7 5 6.18 0.69
 8 7 -4 26.82 1.23
 8 -7 -4 25.15 1.19
 -8 7 4 24.91 1.08
 -8 7 4 27.4 1.27
 8 -7 -4 25.59 1.22
 8 7 -3 92.07 2.48
 8 -7 -3 81.51 2.35
 -8 7 3 77.6 2.03
 -8 7 3 88.22 2.4
 8 -7 -3 84.14 2.35
 8 -7 -3 82.72 2.23
 8 7 -2 39.7 1.63
 8 -7 -2 41.6 1.61
 -8 7 2 40.46 1.53
 8 -7 -2 45.71 1.62
 8 -7 -2 40.16 1.46
 8 7 -1 76.92 2.35
 -8 7 1 80.69 2.15
 8 -7 -1 79.86 2.22
 8 -7 -1 78.5 2.08
 8 7 0 18.21 1.12
 8 -7 0 17.95 1.07
 8 7 0 17.58 0.95
 -8 7 0 16.04 0.84
 8 -7 0 18.35 1
 8 -7 0 17.3 0.85
 8 7 1 31.36 1.42
 8 -7 1 30.56 1.31
 8 7 1 30.57 1.29
 8 -7 2 14.78 0.89
 8 7 2 12.69 0.84
 8 -7 3 16.52 0.88
 8 7 3 15.44 0.9
 8 7 3 16.11 0.97
 8 -7 4 3 0.42
 8 7 4 3.43 0.49
 8 7 4 3.91 0.53
 8 7 5 1.47 0.31
 8 -7 5 1.32 0.26
 8 7 5 1.57 0.35
 -8 -7 -5 1.72 0.46
 8 7 6 20.87 0.84
 -8 -7 -6 18.51 0.88
 8 -8 -6 4.84 0.36
 8 -8 -5 43.22 1.14
 -8 8 5 41.69 1.2
 8 -8 -5 43.28 1.18
 8 -8 -4 1.67 0.31
 -8 8 4 1.57 0.3
 8 -8 -4 1.49 0.29
 8 -8 -4 1.41 0.23
 8 -8 -3 1.2 0.31
 -8 8 3 0.95 0.26
 8 -8 -3 1.05 0.29
 8 -8 -2 12.23 0.62
 8 8 -2 10.95 0.6
 8 -8 -1 17.61 0.8
 8 8 -1 14.67 0.73
 8 -8 0 59.7 1.54
 8 8 0 54.38 1.51
 8 8 1 2.02 0.35
 8 -8 1 1.85 0.32
 8 8 2 4.15 0.41
 8 -8 2 3.85 0.34
 -9 0 15 33.36 1.17
 -9 0 14 62.7 1.87
 -9 0 14 57.12 2.07
 -9 0 13 5.09 0.69
 -9 0 13 5.29 0.94
 -9 0 13 4.71 0.51
 -9 0 12 9.01 0.89
 -9 0 12 9.24 0.89
 -9 0 12 10.47 1.28
 -9 0 12 8.9 0.71
 -9 0 11 30.19 1.59
 -9 0 11 31.2 1.53
 -9 0 11 30.05 1.31
 -9 0 10 30.82 1.67
 -9 0 10 29.63 1.49
 -9 0 10 31.04 1.55
 -9 0 10 29.23 1.31
 -9 0 9 12.63 1.06
 -9 0 9 11.69 1.1
 -9 0 9 10.33 0.94
 -9 0 9 9.42 0.76
 -9 0 8 23.89 1.51
 -9 0 8 25.07 1.31
 -9 0 8 24.62 1.46
 -9 0 8 23.52 1.14
 -9 0 7 7.81 0.92
 -9 0 7 6.83 0.75
 -9 0 7 7.46 0.92
 -9 0 6 11.18 0.86
 -9 0 6 12.22 1.06
 -9 0 5 31.46 1.56
 -9 0 5 31.06 1.33
 -9 0 5 31.73 1.6
 9 0 -5 32.05 1.25
 -9 0 4 9.97 0.94
 -9 0 4 9.32 0.74
 9 0 -4 9.39 0.71
 9 0 -3 87.62 2.25
 -9 0 3 95.32 2.73
 -9 0 3 85.69 2.28
 -9 0 3 93.65 2.78
 9 0 -3 90.92 2.37
 9 0 -2 8.63 0.71
 -9 0 2 9.53 0.87
 -9 0 2 9.68 0.92
 9 0 -2 8.58 0.72
 9 0 -1 237.39 4.7
 -9 0 1 239.21 4.99
 -9 0 1 242.85 5.07
 9 0 -1 239.98 4.73
 -9 0 0 100.73 2.8
 9 0 0 103.18 2.69
 -9 0 0 99.52 2.82
 9 0 0 105.25 2.7
 9 0 0 101.97 2.66
 9 0 1 76.26 2.28
 -9 0 -1 72.1 2.32
 9 0 1 71.17 2.16
 9 0 1 76.54 2.27
 9 0 1 71.21 2.19
 9 0 2 799.49 12.59
 -9 0 -2 765.47 12.56
 9 0 2 762.29 12.31
 9 0 2 778.4 12.51
 9 0 2 757.05 12.45
 9 0 3 51.3 1.97
 9 0 3 52.97 1.8
 9 0 3 53.24 1.91
 9 0 4 186.09 4.01
 9 0 4 205.31 4.47
 9 0 5 0.84 0.6
 9 0 5 0.92 0.57
 9 0 6 486.55 8.89
 9 0 6 495.7 8.91
 -9 0 -7 1.39 0.62
 9 0 7 1.48 0.56
 -9 0 -8 2.06 0.6
 9 0 8 2.45 0.61
 -9 0 -9 10.03 0.86
 9 0 9 10.07 0.84
 9 0 9 10.26 0.89
 9 0 10 16.57 0.94
 9 0 10 18.67 1.05
 9 0 11 0.8 0.28
 9 0 11 0.86 0.38
 -9 0 -12 13.77 0.74
 -9 -1 15 1.29 0.25
 -9 -1 15 1.47 0.37
 -9 1 15 2 0.34
 -9 -1 14 33.34 1.34
 -9 1 14 28.17 1.18
 -9 -1 14 30.11 1.5
 -9 1 14 25.96 1.31
 -9 -1 14 30.93 1.15
 -9 1 13 69.52 2.12
 -9 -1 13 74.73 2.29
 -9 1 13 76.44 2.2
 -9 -1 13 75.98 2.74
 -9 1 13 74.6 2.58
 -9 -1 13 72.7 2.07
 -9 1 12 8.13 0.85
 -9 -1 12 8.23 0.88
 -9 1 12 7.91 0.79
 -9 -1 12 9.56 1.24
 -9 -1 12 8.32 0.76
 -9 1 11 16.2 1.21
 -9 -1 11 13.95 1.12
 -9 1 11 15.53 1.03
 -9 -1 11 14.5 1.53
 -9 1 11 17.66 1.12
 -9 -1 11 14.44 1.01
 -9 -1 10 96.12 3.06
 -9 1 10 97.83 3.04
 -9 -1 10 96.38 2.91
 -9 -1 10 90.62 2.79
 -9 1 10 94.43 2.84
 -9 -1 10 104.74 3.65
 -9 1 10 95.57 2.73
 -9 -1 10 93.41 2.68
 -9 -1 9 85.85 2.91
 -9 1 9 89.07 2.92
 -9 -1 9 84.87 2.69
 -9 1 9 88.2 2.55
 -9 -1 9 82.12 2.72
 -9 1 9 91.29 2.81
 -9 -1 9 85.15 2.51
 -9 -1 8 42.03 1.94
 -9 1 8 37.33 1.56
 -9 -1 8 36.46 1.68
 -9 1 8 39.27 1.87
 -9 -1 8 38.1 1.81
 -9 1 8 39.31 1.82
 -9 -1 8 37.75 1.59
 -9 -1 7 55.14 2.23
 -9 -1 7 51.33 2
 -9 1 7 54.2 1.82
 -9 1 7 55.29 2.14
 -9 -1 7 54.22 2.19
 -9 1 7 55.72 2.13
 -9 -1 7 51.42 1.86
 9 -1 -7 55.49 1.76
 -9 -1 6 1.04 0.44
 -9 -1 6 1.2 0.5
 -9 1 6 0.9 0.37
 -9 -1 6 1.59 0.69
 -9 1 6 2.41 0.67
 -9 -1 6 1.39 0.63
 9 -1 -6 1.44 0.42
 -9 -1 5 122.13 3.11
 -9 1 5 121.41 3.28
 -9 -1 5 125.66 3.44
 -9 1 5 123.75 3.33
 -9 -1 5 119.05 2.94
 9 -1 -5 119.26 2.9
 -9 -1 4 86.16 2.74
 9 -1 -4 81.85 2.14
 -9 -1 4 85.84 2.43
 -9 1 4 87.51 2.59
 -9 -1 4 87.39 2.77
 9 -1 -4 80.76 2.15
 -9 -1 4 80.32 2.29
 9 1 -4 83.01 2.14
 9 -1 -4 85.78 2.34
 -9 -1 3 78.81 2.58
 9 -1 -3 79.95 2.15
 -9 -1 3 75.47 2.26
 -9 1 3 81.29 2.45
 -9 1 3 79.72 2.49
 9 -1 -3 74.87 2.08
 9 1 -3 79.14 2.12
 9 -1 -3 74.77 2.22
 -9 -1 2 65.94 2.33
 9 1 -2 59.75 1.84
 9 -1 -2 69.51 1.99
 -9 1 2 61.47 2.07
 -9 -1 2 62.21 1.99
 -9 -1 2 66.55 2.32
 -9 1 2 62.88 2.15
 9 -1 -2 61.22 1.86
 9 1 -2 63 1.9
 9 -1 -2 61.79 1.97
 9 1 -1 102.64 2.62
 9 -1 -1 102.79 2.65
 -9 1 1 102.38 2.74
 -9 -1 1 98.89 2.65
 -9 -1 1 104.35 3.03
 -9 1 1 101.87 2.85
 9 1 -1 106.96 2.82
 9 1 -1 100.78 2.6
 9 -1 -1 104.2 2.68
 9 -1 -1 98.48 2.51
 9 1 0 289.13 5.51
 9 -1 0 287.94 5.5
 -9 1 0 277.36 5.46
 -9 -1 0 283.68 5.89
 -9 1 0 294.25 5.69
 9 1 0 290.64 5.61
 9 1 0 289.61 5.49
 9 -1 0 287.51 5.56
 9 -1 0 284.6 5.33
 9 1 0 287.65 5.59
 9 1 1 537.82 9.06
 9 -1 1 527.61 9.05
 -9 -1 -1 517.51 9.35
 -9 1 -1 540.94 9.09
 9 1 1 520.04 9.06
 9 1 1 524.42 9.01
 9 -1 1 532.04 8.84
 9 1 1 518.19 9.03
 9 1 2 50.4 1.89
 9 -1 2 50.14 1.86
 -9 -1 -2 44.76 1.89
 -9 1 -2 53.47 1.84
 9 1 2 50.2 1.84
 9 -1 2 49.76 1.65
 9 1 2 48.39 1.83
 9 -1 2 45.94 1.77
 9 -1 2 50.74 1.75
 9 1 2 50.94 1.89
 9 1 3 98.17 2.82
 -9 -1 -3 91.12 2.76
 9 1 3 90.98 2.63
 9 1 3 95.2 2.79
 9 -1 3 95.26 2.69
 9 1 3 92.43 2.72
 9 1 4 82.32 2.63
 9 -1 4 78 2.55
 9 1 4 84.33 2.47
 9 -1 4 83.12 2.56
 9 -1 5 15.16 1.16
 9 1 5 14.13 0.97
 -9 -1 -5 14.85 1.26
 9 -1 5 15.69 1.13
 9 -1 6 56.18 2.1
 9 1 6 44.34 1.66
 -9 -1 -6 48.11 2.14
 9 1 6 47.66 2
 9 -1 6 54.22 2.01
 9 -1 7 65.18 2.28
 -9 -1 -7 66.76 2.51
 9 1 7 65.91 2.36
 9 -1 7 66.54 2.24
 9 -1 8 4.81 0.69
 -9 1 -8 4.21 0.65
 -9 -1 -8 4.11 0.78
 9 1 8 5.54 0.78
 9 -1 8 4.5 0.65
 9 -1 8 5.05 0.66
 -9 -1 -9 36.25 1.63
 9 1 9 38.29 1.61
 9 -1 9 35.16 1.44
 9 -1 9 36.14 1.49
 9 1 9 39.86 1.68
 9 1 10 22.13 1.11
 9 -1 10 19.24 0.91
 9 -1 10 21.07 1.04
 -9 -1 -11 4.16 0.64
 9 1 11 3.31 0.43
 9 1 11 3.86 0.52
 -9 -1 -12 36.09 1.25
 -9 -1 -12 37.67 1.31
 9 1 12 39.02 1.2
 -9 -2 15 9.66 0.6
 -9 -2 15 8.84 0.5
 -9 2 14 27.76 1.02
 -9 -2 14 30.74 1.15
 -9 2 13 22.74 1.13
 -9 2 13 24.45 1.08
 -9 -2 13 24.67 1.56
 -9 2 13 22.73 1.32
 -9 -2 13 25.74 1.2
 -9 2 12 4.94 0.71
 -9 2 12 4.75 0.6
 -9 -2 12 3.96 0.99
 -9 -2 12 4.66 0.66
 -9 2 11 13.1 1.08
 -9 -2 11 12.45 1.07
 -9 2 11 13.58 0.91
 -9 2 11 13.34 0.97
 -9 -2 11 16.53 1.61
 -9 2 11 14.26 1.1
 -9 -2 11 11.76 0.99
 -9 -2 10 9.2 1
 -9 2 10 10.04 0.8
 -9 2 10 10.18 1.04
 -9 -2 10 9.32 0.89
 -9 2 10 9.12 0.92
 -9 -2 10 10.13 0.95
 -9 -2 9 13.2 1.12
 -9 -2 9 12.06 1.07
 -9 2 9 12.22 1.12
 -9 -2 9 10.49 1.47
 -9 2 9 11.1 1.02
 -9 -2 9 12.57 1.03
 -9 2 9 11.18 0.83
 -9 -2 8 9.05 0.97
 -9 2 8 9.49 0.74
 -9 -2 8 7.94 0.97
 -9 2 8 9.67 1.02
 -9 -2 8 8.31 1.31
 -9 2 8 9.74 0.97
 -9 -2 8 8.44 0.89
 -9 -2 7 59.08 2.19
 -9 -2 7 57.41 2.34
 -9 -2 7 58.35 2.65
 9 -2 -7 52.88 1.71
 -9 2 7 59.07 2.2
 -9 -2 7 54.85 2.05
 -9 -2 6 148.7 3.74
 -9 -2 6 149.7 4.08
 -9 2 6 149.16 3.82
 -9 -2 6 155.45 4.37
 9 -2 -6 141.43 3.26
 -9 2 6 149.77 3.73
 -9 -2 6 149.31 3.66
 9 -2 -5 65.59 1.92
 -9 -2 5 66.59 2.31
 -9 -2 5 67.47 2.55
 -9 2 5 69.26 2.35
 -9 -2 5 72.04 2.72
 9 -2 -5 67.21 2.02
 -9 2 5 70.33 2.26
 -9 -2 5 66.92 2.23
 9 -2 -4 165.21 3.6
 -9 -2 4 169.65 3.98
 -9 -2 4 179.72 4.44
 -9 2 4 175.57 4.04
 -9 -2 4 173.1 4.4
 9 -2 -4 164.56 3.63
 -9 2 4 164.39 3.8
 -9 -2 4 158.88 3.82
 9 -2 -3 275.75 5.28
 -9 -2 3 274.62 5.61
 -9 2 3 278.31 5.56
 -9 -2 3 278.78 5.9
 9 -2 -3 279.49 5.32
 9 2 -3 288.94 5.63
 9 -2 -3 272.38 5.41
 9 -2 -2 67.12 2.09
 -9 -2 2 69.49 2.28
 -9 2 2 68.53 2.18
 -9 -2 2 73.46 2.62
 -9 -2 2 66.14 2.3
 9 -2 -2 67.03 2.09
 9 2 -2 68.89 2
 9 -2 -2 66.66 2.13
 9 -2 -1 329.14 6.16
 -9 -2 1 318.05 6.36
 -9 2 1 334.48 6.15
 -9 -2 1 342.62 6.88
 9 -2 -1 339.05 6.15
 9 2 -1 334.08 6.07
 9 -2 -1 319.57 6.19
 9 -2 0 515.53 8.81
 -9 2 0 492.32 8.56
 -9 -2 0 523.15 9.5
 -9 2 0 506.54 8.86
 9 -2 0 507.01 8.74
 9 2 0 529.23 9.02
 9 2 0 510.02 8.74
 9 -2 1 15.42 1.08
 -9 -2 -1 15.98 1.28
 -9 2 -1 15.86 1.01
 9 2 1 15.78 1.11
 9 2 1 17.49 1.09
 9 -2 1 15.3 1.04
 9 -2 2 257.01 5.45
 -9 2 -2 268.5 5.3
 -9 -2 -2 289.71 5.96
 9 2 2 286.47 5.72
 9 2 2 292.31 5.63
 9 -2 2 275.5 5.51
 9 2 3 201.78 4.48
 9 2 3 201.79 4.45
 9 -2 3 193.26 4.32
 9 -2 4 31.86 1.56
 9 2 4 30.24 1.51
 9 2 4 34.28 1.65
 9 -2 4 33.46 1.52
 9 -2 5 7.81 0.86
 9 2 5 7.3 0.8
 -9 -2 -5 8.25 1.07
 9 2 5 8.32 0.91
 9 -2 5 7.78 0.79
 9 -2 6 56.14 2.11
 9 2 6 53.25 1.94
 -9 -2 -6 53.19 2.34
 9 -2 6 54.32 1.98
 9 -2 6 53.55 1.81
 9 -2 7 65.95 2.27
 9 2 7 65.35 2.07
 9 2 7 70.66 2.43
 9 -2 7 66.6 2.17
 9 -2 7 64.99 2.02
 9 -2 8 26.55 1.32
 -9 -2 -8 26.92 1.55
 9 2 8 27.02 1.47
 9 -2 8 25.31 1.21
 9 -2 8 24.96 1.15
 -9 -2 -9 71.57 2.37
 9 2 9 72.89 2.3
 9 -2 9 67.48 1.92
 9 2 9 72.7 2.24
 -9 -2 -10 27.34 1.22
 9 2 10 29.21 1.26
 9 2 10 29.46 1.28
 -9 -2 -11 76.74 2.2
 -9 -2 -11 77.36 2.14
 9 2 11 79.7 2.02
 -9 -2 -12 9.41 0.6
 -9 -2 -12 8.96 0.57
 -9 -3 14 25.37 1.03
 -9 -3 14 25.41 0.99
 -9 3 13 59.92 1.8
 -9 -3 13 64.6 1.96
 -9 -3 13 66.32 1.93
 -9 3 12 9.68 0.82
 -9 -3 12 10 0.87
 -9 -3 12 10.48 0.87
 -9 -3 11 21.95 1.36
 -9 3 11 25.54 1.37
 -9 3 11 23.21 1.21
 -9 -3 11 25.02 1.37
 -9 3 10 27.41 1.52
 -9 3 10 24.65 1.39
 -9 -3 10 28.51 1.48
 -9 3 9 10.58 1.08
 -9 -3 9 10.4 1.42
 9 3 -9 11.48 0.81
 -9 3 9 10.49 1.02
 -9 -3 9 11.55 1.06
 -9 -3 8 141.89 3.91
 -9 -3 8 156.09 4.69
 9 -3 -8 152.48 3.42
 9 3 -8 153.93 3.58
 -9 3 8 160.06 3.92
 -9 -3 8 153.42 3.89
 -9 -3 7 5.89 0.88
 -9 -3 7 7.67 1.03
 -9 -3 7 6.84 1.22
 -9 3 7 7.45 0.95
 -9 3 7 6.36 0.89
 9 -3 -7 6.6 0.69
 9 3 -7 5.95 0.72
 -9 3 7 5.79 0.81
 -9 -3 7 5.92 0.86
 9 -3 -6 588.18 9.94
 -9 -3 6 622.09 10.87
 -9 -3 6 605.93 11.25
 -9 -3 6 632.96 11.64
 -9 3 6 632.47 10.78
 -9 3 6 613.11 10.82
 9 -3 -6 614.71 10.29
 9 3 -6 619.21 10.51
 -9 3 6 632.28 10.57
 -9 -3 6 630.88 10.74
 9 -3 -5 32.03 1.38
 -9 -3 5 36.14 1.77
 -9 -3 5 39.07 2.03
 -9 -3 5 34.21 1.97
 -9 3 5 37.36 1.71
 9 -3 -5 34.19 1.49
 9 3 -5 36.97 1.66
 -9 3 5 34.34 1.55
 -9 -3 5 34.78 1.69
 9 -3 -4 173.14 3.85
 -9 -3 4 163.46 4.59
 -9 -3 4 159.53 4.46
 -9 3 4 181.94 4.16
 -9 3 4 176.31 4.24
 9 -3 -4 180.97 3.99
 9 3 -4 177.36 4.14
 -9 -3 4 177.24 4.25
 -9 3 4 175.31 3.95
 9 -3 -3 48.98 1.79
 -9 -3 3 45.01 2.24
 -9 -3 3 47.73 2.08
 -9 3 3 46.71 1.83
 -9 3 3 52.65 2.01
 -9 -3 3 45.16 1.75
 9 -3 -3 49.77 1.83
 9 3 -3 47.17 1.93
 -9 -3 3 43.75 1.95
 -9 3 3 45.66 1.67
 9 -3 -2 31.77 1.48
 -9 -3 2 35.8 1.73
 -9 3 2 33.96 1.49
 -9 3 2 33.17 1.62
 -9 -3 2 32.23 1.54
 9 -3 -2 32.12 1.49
 9 3 -2 35.95 1.65
 9 -3 -1 77.93 2.38
 -9 -3 1 72.05 2.5
 -9 3 1 76.12 2.23
 -9 3 1 78.34 2.42
 -9 -3 1 67.68 2.37
 9 -3 -1 79.61 2.39
 9 3 -1 66.42 2.36
 9 3 -1 66.85 2.07
 9 -3 -1 68.27 2.27
 9 -3 0 52.44 1.99
 -9 -3 0 48.52 2.08
 9 -3 0 55.49 2
 9 3 0 48.88 1.8
 9 -3 0 56.12 2.01
 9 3 0 54.13 1.98
 9 -3 1 77.88 2.47
 -9 -3 -1 81.28 2.76
 9 3 1 79.34 2.62
 9 3 1 75.39 2.38
 9 -3 1 80.65 2.47
 9 3 1 80.96 2.5
 -9 3 -1 77.68 2.35
 9 3 2 82.86 2.71
 -9 -3 -2 89.73 2.97
 9 3 2 85.8 2.59
 9 -3 2 84.98 2.56
 9 3 2 86.66 2.65
 9 -3 3 96.5 2.85
 9 3 3 100.23 2.97
 -9 -3 -3 98.27 3.21
 9 3 3 96.78 2.88
 9 -3 3 95.1 2.72
 9 3 3 94.89 2.83
 9 3 4 144.58 3.55
 9 -3 4 150.23 3.72
 9 3 4 150.57 3.83
 9 3 4 148.92 3.81
 9 -3 4 144.17 3.53
 9 3 5 10.8 0.84
 9 -3 5 9.53 0.96
 9 3 5 10.15 0.97
 9 3 5 10.65 1.05
 9 -3 5 9.33 0.84
 9 -3 6 153.41 3.72
 9 3 6 149.57 3.73
 -9 -3 -6 157.27 4.27
 9 3 6 153.43 3.93
 9 -3 6 148.98 3.51
 9 -3 7 86.8 2.51
 9 3 7 82.81 2.43
 -9 -3 -7 88.37 2.98
 9 -3 7 82.43 2.28
 9 -3 8 0.48 0.41
 -9 -3 -8 0.79 0.64
 -9 -3 -8 0.47 0.54
 9 3 8 0.87 0.39
 -9 -3 -9 26.61 1.38
 -9 -3 -9 27.64 1.47
 9 3 9 25.65 1.29
 -9 -3 -9 26.41 1.3
 9 3 9 28.28 1.26
 -9 -3 -10 5.79 0.7
 -9 -3 -10 4.9 0.58
 9 3 10 5.63 0.56
 -9 -3 -11 27.51 1.01
 9 3 11 32.05 1.01
 -9 -4 13 39.98 1.31
 -9 -4 13 40.2 1.32
 -9 -4 12 4.89 0.61
 -9 4 12 5.83 0.63
 -9 -4 12 5.55 0.64
 -9 -4 11 25.59 1.33
 -9 4 11 27.76 1.32
 -9 4 11 26.32 1.19
 -9 4 11 27.06 1.31
 -9 -4 11 26.47 1.33
 -9 -4 10 45.36 1.89
 -9 4 10 45.72 1.84
 -9 4 10 45.45 1.78
 -9 -4 10 42.86 1.8
 -9 -4 9 36.4 1.78
 9 -4 -9 36.48 1.41
 -9 4 9 41.09 1.71
 -9 -4 9 36.11 1.71
 -9 -4 8 13.61 1.18
 -9 4 8 13.43 1.11
 9 -4 -8 12.57 0.9
 -9 4 8 14.16 1.04
 -9 -4 8 13.78 1.17
 -9 4 7 103.33 3.06
 -9 4 7 97.85 3.06
 9 4 -7 99.66 2.65
 9 -4 -7 98.74 2.75
 -9 4 7 99.63 2.86
 -9 -4 7 93.82 3.03
 9 -4 -6 19.8 1.1
 -9 4 6 23.44 1.4
 9 4 -6 21.32 1.22
 9 -4 -6 22.41 1.25
 -9 4 6 22.41 1.25
 9 -4 -5 355.32 6.61
 -9 4 5 369.78 6.99
 9 4 -5 360.94 6.83
 9 -4 -5 367.95 6.84
 -9 4 5 369.04 6.71
 9 -4 -4 219.21 4.63
 -9 4 4 221.75 4.79
 -9 -4 4 214.39 5.11
 -9 4 4 215.22 4.96
 9 4 -4 215.24 4.76
 9 -4 -4 214.78 4.73
 -9 4 4 210.39 4.45
 9 -4 -3 17.49 1.16
 -9 -4 3 19.55 1.42
 -9 4 3 18.5 1.16
 -9 4 3 18.78 1.27
 9 4 -3 18.34 1.23
 9 -4 -3 17.23 1.17
 9 -4 -2 50.2 1.93
 -9 -4 2 52.55 2.2
 -9 4 2 48.07 1.79
 -9 -4 2 45.06 1.87
 -9 4 2 49.69 1.99
 9 4 -2 50.58 2
 9 -4 -2 48.92 1.94
 9 -4 -2 50.28 1.96
 9 -4 -1 41.98 1.8
 -9 4 1 41.87 1.59
 -9 -4 1 40.44 1.85
 -9 4 1 43.25 1.79
 9 4 -1 42.24 1.88
 9 -4 -1 41.03 1.77
 9 -4 -1 42.85 1.8
 9 4 -1 46.8 1.82
 9 -4 0 12.11 1.07
 -9 4 0 13.46 0.99
 -9 -4 0 10.65 1.08
 9 4 0 11.67 1.05
 9 4 0 10.36 0.81
 9 -4 0 13.35 1.02
 9 4 0 11.36 0.96
 -9 -4 -1 90.79 3.04
 9 -4 1 98.44 2.82
 9 4 1 87.75 2.59
 9 -4 1 97.44 2.78
 9 4 1 95.24 2.75
 9 -4 2 17.31 1.24
 -9 -4 -2 15.85 1.37
 9 4 2 17.37 1.14
 9 -4 2 19.95 1.17
 9 4 2 17.74 1.19
 9 -4 3 154.92 3.83
 9 4 3 155.95 4.03
 -9 -4 -3 148.52 4.25
 -9 -4 -3 142.46 3.68
 9 4 3 156.77 3.78
 9 -4 3 153.62 3.62
 9 4 4 34.73 1.61
 9 -4 4 36.06 1.68
 9 4 4 35.45 1.73
 -9 -4 -4 37.15 2
 -9 -4 -4 33.88 1.66
 9 4 4 35.09 1.67
 9 -4 4 34.67 1.47
 9 4 5 85.48 2.51
 9 -4 5 92.99 2.69
 9 4 5 90.33 2.77
 -9 -4 -5 85.57 2.76
 9 4 5 85.28 2.67
 9 -4 5 90.79 2.44
 9 4 6 10.18 0.76
 9 -4 6 10.36 0.87
 9 4 6 11.28 0.96
 -9 -4 -6 10.13 1.13
 -9 -4 -6 10.59 1.03
 9 4 6 11.72 1.01
 9 -4 6 9.55 0.71
 9 -4 7 19.45 1.06
 9 4 7 20.59 1.13
 -9 -4 -7 20.89 1.42
 -9 -4 -7 18.74 1.26
 -9 -4 -7 17.76 0.99
 9 4 7 20.68 1.22
 9 -4 8 19.53 0.93
 9 4 8 19.71 0.99
 -9 -4 -8 21.68 1.27
 -9 -4 -8 20.11 1.2
 -9 -4 -8 17.49 0.95
 9 4 8 19.85 1.12
 9 4 8 21.22 1.02
 9 4 9 4.3 0.41
 9 4 9 3.44 0.35
 -9 -4 -9 4.51 0.62
 -9 -4 -9 4.17 0.47
 9 4 9 4.33 0.46
 -9 -4 -10 34.44 1.25
 9 4 10 30.78 0.95
 -9 -5 12 5.01 0.46
 -9 5 12 4.59 0.46
 -9 5 11 46.4 1.41
 -9 -5 11 51.67 1.63
 -9 5 11 49.19 1.59
 -9 5 11 50.06 1.57
 9 -5 -11 46.83 1.34
 -9 -5 10 13.68 0.94
 -9 5 10 13.39 0.93
 9 -5 -10 13.55 0.71
 -9 5 10 13.86 0.89
 -9 -5 9 13.22 1.03
 9 -5 -9 13.26 0.83
 -9 5 9 12.98 0.92
 -9 -5 8 4.48 0.77
 -9 5 8 4.32 0.71
 -9 5 8 4.32 0.72
 9 -5 -8 3.86 0.6
 -9 5 8 3.88 0.6
 9 -5 -7 5.98 0.6
 -9 -5 7 6.48 0.88
 -9 5 7 6.73 0.81
 -9 5 7 6.74 0.84
 9 -5 -7 6.84 0.75
 -9 5 7 6.55 0.73
 9 -5 -6 31.06 1.35
 -9 -5 6 33 1.74
 -9 5 6 33.12 1.6
 9 -5 -6 30.4 1.48
 -9 5 6 29.62 1.36
 9 -5 -5 104.18 2.86
 -9 -5 5 113.28 3.38
 9 5 -5 104.8 2.81
 -9 5 5 113.96 3.06
 -9 5 5 115.83 3.24
 9 -5 -5 109.15 3.02
 -9 5 5 108.41 2.77
 9 -5 -4 77.25 2.4
 9 5 -4 74.26 2.35
 -9 5 4 79.56 2.46
 -9 5 4 77.27 2.59
 9 -5 -4 73.93 2.47
 9 -5 -3 49.82 1.9
 -9 5 3 51.04 1.85
 -9 5 3 49.83 2
 9 -5 -3 49.57 1.95
 9 5 -3 45.14 1.75
 9 -5 -2 2.19 0.65
 -9 5 2 2.13 0.49
 -9 5 2 1.96 0.61
 9 5 -2 2.92 0.64
 9 -5 -2 1.99 0.65
 9 5 -2 1.93 0.53
 9 -5 -1 102.61 2.99
 9 5 -1 103.82 3.03
 -9 -5 1 95.96 2.9
 -9 5 1 102.2 2.9
 9 -5 -1 103.76 2.88
 9 5 -1 102.35 2.77
 9 5 0 24.8 1.46
 -9 -5 0 24.04 1.45
 -9 5 0 23.46 1.24
 9 -5 0 22.88 1.36
 9 -5 0 23.46 1.29
 9 5 0 24.75 1.27
 9 5 1 200.98 4.68
 -9 -5 -1 188.6 4.69
 9 -5 1 198.59 4.41
 9 -5 1 197.91 4.29
 9 5 1 193.18 4.21
 9 5 2 1.54 0.65
 9 -5 2 0.63 0.63
 -9 -5 -2 1.27 0.68
 9 5 2 1.39 0.61
 9 5 2 1.35 0.46
 9 -5 2 0.69 0.45
 9 5 3 33.88 1.62
 9 -5 3 27.97 1.48
 -9 -5 -3 32.3 1.77
 9 5 3 32.08 1.42
 9 -5 3 27.44 1.27
 9 5 4 118.14 3.08
 9 -5 4 116.22 3.01
 9 5 4 112.68 3.14
 -9 -5 -4 119.8 3.45
 9 5 4 112.39 2.95
 9 -5 4 113.52 2.68
 9 5 5 8.02 0.75
 9 -5 5 8.62 0.77
 9 5 5 9.2 0.89
 -9 -5 -5 8.61 1.03
 -9 -5 -5 9.02 0.8
 9 -5 6 25.89 1.17
 9 5 6 27.67 1.3
 -9 -5 -6 24.6 1.23
 9 5 6 25.33 1.11
 9 -5 7 49.79 1.48
 9 5 7 50.87 1.65
 -9 -5 -7 48.66 1.67
 9 5 7 47.53 1.38
 9 5 8 15.63 0.78
 -9 -5 -8 14.72 0.84
 -9 -5 -9 28.71 1.01
 -9 6 11 40.63 1.13
 -9 6 10 12.51 0.67
 9 -6 -10 14.62 0.68
 -9 6 9 27.08 1.14
 9 -6 -9 26.01 0.98
 -9 6 9 24.19 0.97
 -9 6 8 6.55 0.67
 -9 6 8 6.31 0.67
 9 -6 -8 6.45 0.59
 -9 6 8 5.82 0.55
 9 -6 -7 6.64 0.55
 -9 6 7 7.12 0.71
 -9 6 7 5.97 0.73
 9 -6 -7 7.09 0.68
 -9 6 7 5.84 0.54
 9 -6 -6 58.74 1.78
 -9 6 6 59.14 1.93
 9 -6 -6 60.7 1.94
 9 6 -6 57.51 1.62
 9 -6 -5 4.14 0.59
 -9 6 5 3.96 0.62
 -9 6 5 4.5 0.72
 9 -6 -5 4.5 0.63
 9 6 -5 4.71 0.49
 9 -6 -4 0.49 0.47
 -9 6 4 0.26 0.39
 -9 6 4 0.56 0.53
 9 -6 -4 0.49 0.48
 9 6 -4 0.46 0.3
 9 -6 -3 84.62 2.51
 9 6 -3 86.03 2.36
 -9 6 3 84.84 2.29
 -9 6 3 90.2 2.61
 9 -6 -3 87.63 2.49
 9 6 -3 84.21 2.16
 9 -6 -2 11.64 0.95
 9 6 -2 13.94 0.95
 -9 6 2 13.44 0.98
 9 -6 -2 11.89 0.96
 9 -6 -2 12.05 0.92
 9 6 -2 12.66 0.77
 9 -6 -1 115.24 3.06
 9 6 -1 109.37 2.95
 -9 6 1 113.06 2.88
 9 -6 -1 116.36 2.99
 9 -6 -1 114.36 2.9
 9 6 0 51.4 1.89
 9 -6 0 51.5 1.85
 9 -6 0 50.84 1.73
 9 6 1 7.5 0.88
 9 -6 1 7.49 0.81
 9 6 1 7.33 0.81
 9 -6 1 6.38 0.64
 9 6 2 161.12 3.86
 9 -6 2 170.61 3.74
 9 6 2 165.7 3.81
 9 -6 2 158.87 3.34
 9 6 3 4.57 0.67
 9 6 3 3.66 0.63
 9 -6 3 3.6 0.6
 9 6 4 13.62 0.91
 9 -6 4 12.89 0.83
 9 6 4 13.4 0.93
 9 -6 5 32.6 1.21
 9 6 5 34.49 1.27
 9 -6 6 10.29 0.57
 9 6 6 11.02 0.72
 9 6 7 5.86 0.47
 -9 7 8 9.59 0.53
 9 -7 -8 11.19 0.54
 -9 7 7 7.36 0.52
 9 -7 -7 7.58 0.53
 9 -7 -7 7.6 0.53
 9 -7 -6 13.66 0.66
 -9 7 6 13.13 0.7
 -9 7 6 14 0.81
 9 -7 -6 15.26 0.79
 9 -7 -6 15.2 0.78
 9 7 -5 6.57 0.54
 9 -7 -5 7.58 0.58
 -9 7 5 7 0.52
 -9 7 5 8.24 0.68
 9 -7 -5 7.24 0.59
 9 7 -4 8.33 0.68
 9 -7 -4 8.88 0.67
 -9 7 4 9.08 0.71
 9 -7 -4 9.17 0.67
 9 7 -3 5.13 0.61
 9 -7 -3 6.02 0.61
 -9 7 3 6.4 0.61
 9 -7 -3 6.53 0.61
 9 -7 -3 5.55 0.55
 9 7 -2 12.32 0.85
 9 -7 -2 10.36 0.77
 9 -7 -2 10.96 0.75
 9 -7 -2 8.95 0.65
 9 7 -1 74.1 2.13
 9 7 -1 63.99 1.72
 9 -7 -1 73.08 1.94
 9 -7 -1 66.72 1.76
 9 7 0 63.84 1.93
 9 -7 0 60.19 1.79
 9 7 0 59.59 1.66
 9 -7 1 22.47 1.02
 9 7 1 19.31 0.92
 9 7 2 3.22 0.5
 9 -7 2 2.74 0.45
 9 7 2 3.3 0.45
 -9 -7 -2 2.64 0.39
 9 -7 3 11.79 0.66
 9 7 3 11.1 0.68
 -9 -7 -3 10.44 0.68
 9 7 3 12.12 0.73
 9 -7 4 11.87 0.57
 9 7 4 12.45 0.66
 -9 -7 -4 9.02 0.61
 9 7 4 9.14 0.51
 9 7 5 5.7 0.42
 -9 -7 -5 5.98 0.46
 9 -8 -2 9.14 0.48
 9 -8 -1 10.8 0.53
 -10 0 15 2.74 0.31
 -10 0 14 73.99 1.9
 -10 0 14 68.75 2.14
 -10 0 13 40.74 1.49
 -10 0 13 39.33 1.83
 -10 0 12 163.53 3.68
 -10 0 12 164.1 4.35
 -10 0 11 7.91 0.91
 -10 0 11 7.77 0.81
 -10 0 11 9.2 1.27
 -10 0 11 8 0.79
 -10 0 10 60.99 2.36
 -10 0 10 56.93 2.03
 -10 0 10 56.92 2.15
 -10 0 9 46.36 2.12
 -10 0 9 43.48 1.76
 -10 0 9 43.99 1.96
 -10 0 8 1.5 0.52
 -10 0 8 0.96 0.63
 -10 0 8 1.79 0.78
 -10 0 7 159.12 4.26
 -10 0 7 161.72 3.78
 -10 0 7 169.29 4.26
 -10 0 6 79.41 2.37
 -10 0 6 82.2 2.79
 -10 0 5 0.43 0.38
 -10 0 5 -0.26 0.57
 -10 0 5 0.56 0.65
 10 0 -5 0.02 0.32
 -10 0 4 22.1 1.42
 -10 0 4 19.8 1.06
 10 0 -4 20.72 1.08
 10 0 -3 104.2 2.62
 -10 0 3 109.08 3.2
 -10 0 3 111.84 3.22
 10 0 -3 109.13 2.79
 10 0 -2 329.12 6.14
 -10 0 2 339.72 6.7
 -10 0 2 345.63 6.78
 10 0 -2 337.57 6.27
 -10 0 1 16.66 1.16
 10 0 -1 17.46 1.07
 -10 0 1 17.96 1.24
 10 0 -1 18.3 1.1
 10 0 -1 18.17 1.1
 10 0 0 99.54 2.75
 -10 0 0 99.51 2.98
 10 0 0 95.32 2.71
 10 0 0 97.78 2.74
 10 0 0 96.61 2.7
 10 0 1 235.72 4.91
 10 0 1 222.48 4.74
 10 0 1 223.06 4.86
 10 0 1 233.65 4.86
 10 0 2 112.88 3.1
 -10 0 -2 101.79 3
 10 0 2 107.74 2.87
 10 0 2 112.96 3.05
 10 0 2 109.95 2.98
 10 0 3 298.79 6
 10 0 3 284.31 5.58
 10 0 4 14.66 0.92
 10 0 4 14.24 1.13
 10 0 5 9.72 0.97
 10 0 6 9.69 1.02
 -10 0 -6 8.29 1.01
 10 0 6 8.41 0.92
 -10 0 -7 26.38 1.48
 10 0 7 26.15 1.41
 -10 0 -8 2.23 0.59
 10 0 8 2.56 0.54
 10 0 8 2.68 0.58
 -10 0 -9 0.47 0.38
 10 0 9 0.56 0.4
 10 0 9 0.85 0.4
 10 0 10 0.13 0.27
 10 0 10 -0.11 0.31
 -10 0 -11 4.78 0.51
 10 0 11 4.11 0.4
 -10 -1 15 5.5 0.42
 -10 -1 14 34.04 1.23
 -10 1 14 33.74 1.1
 -10 1 14 30.54 1.29
 -10 1 13 25.45 1.16
 -10 -1 13 29.36 1.28
 -10 1 13 26.89 1.12
 -10 -1 13 30.39 1.62
 -10 1 13 27.67 1.47
 -10 -1 13 26.96 1.03
 -10 1 12 19.1 1.17
 -10 -1 12 20.22 1.18
 -10 1 12 17.95 0.99
 -10 -1 12 19.24 1.51
 10 1 -12 19.01 0.92
 -10 -1 12 18.42 0.96
 -10 1 11 66.68 2.31
 -10 -1 11 64.85 2.2
 -10 1 11 61.69 1.98
 -10 1 11 59.32 2.02
 -10 -1 11 64.48 2.78
 -10 -1 11 60.22 1.92
 -10 -1 10 0.7 0.44
 -10 -1 10 0.91 0.53
 -10 1 10 0.96 0.44
 -10 -1 10 0.63 0.53
 -10 1 10 0.56 0.54
 -10 1 10 0.79 0.6
 -10 -1 9 52.75 2.31
 -10 1 9 54.57 2.28
 -10 -1 9 54.08 2.04
 -10 1 9 52.44 1.83
 -10 -1 9 49.82 2.13
 -10 1 9 57.13 2.21
 -10 -1 9 55.56 2.71
 -10 -1 9 48.09 1.8
 -10 -1 8 64.65 2.56
 -10 1 8 57.61 2.39
 -10 -1 8 59.85 2.18
 -10 1 8 55.66 1.89
 -10 -1 8 60.76 2.39
 -10 1 8 60.47 2.32
 -10 -1 8 56.46 1.96
 -10 -1 7 17.31 1.39
 -10 -1 7 16.24 1.13
 -10 1 7 17.52 0.99
 -10 -1 7 17.54 1.36
 -10 1 7 18.74 1.37
 -10 -1 7 16.76 1.03
 10 -1 -7 17.67 0.97
 -10 1 6 133.79 3.66
 -10 -1 6 129.65 3.35
 -10 -1 6 123.73 3.68
 -10 1 6 137.27 3.66
 10 -1 -6 129.87 3.09
 -10 1 5 63.27 2.35
 -10 -1 5 59.21 2.1
 -10 -1 5 62.57 2.46
 10 -1 -5 58.03 1.93
 -10 -1 4 89.23 2.97
 10 -1 -4 86.13 2.28
 -10 1 4 88.77 2.81
 -10 -1 4 86.37 2.56
 -10 1 4 85.35 2.79
 10 1 -4 83.62 2.27
 10 -1 -4 89.79 2.51
 10 -1 -3 4.48 0.56
 -10 1 3 5.76 0.77
 -10 -1 3 5.43 0.67
 -10 1 3 5.65 0.88
 -10 -1 3 4.65 0.9
 10 1 -3 5.04 0.58
 10 -1 -3 4.6 0.63
 10 1 -2 200.6 4.24
 10 -1 -2 213.4 4.4
 -10 1 2 219.6 4.74
 -10 -1 2 199.36 4.39
 -10 -1 2 212.77 5.01
 -10 1 2 218.25 4.86
 10 1 -2 209.29 4.65
 10 1 -2 214.83 4.39
 10 -1 -2 216.84 4.53
 10 -1 -2 211.97 4.32
 10 1 -1 54.7 1.89
 10 -1 -1 56.94 1.95
 -10 1 1 60.04 2.11
 -10 -1 1 51.52 1.85
 -10 -1 1 58.5 2.35
 -10 1 1 62.48 2.24
 10 1 -1 56.64 2.06
 10 1 -1 56.26 1.92
 10 -1 -1 57.26 2
 10 -1 -1 55.86 1.85
 10 1 0 277.32 5.45
 -10 1 0 268.65 5.46
 10 -1 0 274.71 5.48
 -10 -1 0 284.32 5.98
 -10 1 0 270.24 5.64
 10 1 0 270.98 5.57
 10 1 0 277.11 5.49
 10 -1 0 278.25 5.55
 10 -1 0 267.42 5.26
 10 1 0 267.31 5.51
 10 1 1 47.1 1.83
 10 -1 1 48.83 1.89
 -10 -1 -1 43.94 2.01
 -10 1 -1 45.36 1.85
 10 1 1 45.45 1.83
 10 -1 1 47.07 1.71
 10 1 1 45.04 1.8
 10 -1 1 42.85 1.82
 10 -1 1 46.82 1.71
 10 1 1 49.02 1.9
 10 1 2 46.87 1.91
 10 -1 2 52.6 1.97
 -10 -1 -2 44.03 1.95
 -10 1 -2 46.51 1.81
 10 1 2 45.49 1.83
 10 -1 2 46.4 1.65
 10 1 2 46.9 1.9
 10 1 2 45.78 1.85
 10 1 3 10.7 1.04
 10 -1 3 10.86 1
 10 1 3 9.82 0.88
 10 1 3 10.62 1.02
 10 -1 3 12.32 1.01
 10 1 3 10.03 0.91
 10 1 4 9.76 0.83
 -10 -1 -4 10.33 1.14
 10 1 4 7.97 0.95
 10 -1 4 10.51 0.97
 10 -1 5 27.83 1.53
 10 1 5 26.79 1.29
 -10 -1 -5 31.06 1.73
 10 -1 5 27.78 1.49
 10 -1 6 35.2 1.67
 -10 -1 -6 39.27 1.93
 10 1 6 36.13 1.75
 10 -1 6 35.12 1.61
 10 -1 7 9.55 0.92
 -10 -1 -7 8.92 1.01
 -10 1 -7 10.43 0.96
 10 1 7 9.97 0.95
 10 -1 7 9.86 0.88
 10 -1 7 9.19 0.8
 -10 -1 -8 0.31 0.52
 -10 1 -8 0.61 0.45
 10 1 8 0.8 0.5
 10 -1 8 0.59 0.42
 10 -1 8 0.59 0.4
 -10 -1 -9 14.58 0.96
 10 1 9 16.23 0.97
 10 -1 9 15.38 0.86
 10 -1 9 14.78 0.84
 10 1 9 15.89 0.96
 10 1 10 0.31 0.31
 10 -1 10 0.11 0.26
 10 1 10 0.55 0.36
 -10 -1 -11 1.16 0.37
 10 1 11 1.11 0.29
 -10 -2 14 31.76 1.13
 -10 -2 14 27.28 0.9
 -10 2 13 32.29 1.26
 -10 -2 13 36.39 1.37
 -10 2 13 28.37 1
 -10 2 13 31.9 1.47
 -10 -2 13 34.05 1.2
 -10 2 12 9.75 0.84
 -10 -2 12 11.21 0.9
 -10 2 12 8.6 0.62
 -10 -2 12 10 1.17
 -10 -2 12 9.64 0.75
 -10 2 11 87.47 2.65
 -10 -2 11 86.83 2.56
 -10 2 11 77.98 2.09
 -10 2 11 78.41 2.36
 -10 -2 11 84.62 2.41
 -10 -2 10 1.88 0.54
 -10 -2 10 1.48 0.64
 -10 2 10 2.23 0.43
 -10 2 10 2.26 0.61
 -10 2 10 2.84 0.7
 10 2 -10 2.02 0.46
 -10 -2 9 149.9 3.79
 -10 2 9 148.52 3.89
 -10 -2 9 138.1 3.81
 -10 -2 9 154.67 4.55
 -10 2 9 149.9 3.82
 10 2 -9 148.84 3.54
 -10 -2 9 141.45 3.56
 10 -2 -9 140.54 3.16
 -10 -2 8 38.54 1.79
 -10 -2 8 35.77 1.88
 -10 -2 8 38.75 2.23
 -10 2 8 34.74 1.77
 10 2 -8 38.29 1.67
 -10 -2 8 35.98 1.65
 10 -2 -8 36.71 1.46
 -10 -2 7 24.85 1.45
 -10 2 7 23.67 1.51
 -10 -2 7 24.8 1.64
 -10 -2 7 25.23 1.83
 -10 2 7 24.29 1.49
 -10 -2 7 24.14 1.36
 10 -2 -7 24.82 1.23
 -10 -2 6 82.4 2.68
 -10 2 6 88.16 2.81
 -10 -2 6 84.83 3
 -10 -2 6 85.88 3.16
 -10 2 6 88.04 2.84
 10 -2 -6 78.72 2.21
 10 2 -6 92.86 2.74
 -10 -2 6 76.53 2.49
 10 -2 -6 82.26 2.44
 -10 -2 5 118.54 3.27
 -10 2 5 122.58 3.39
 -10 -2 5 119.73 3.69
 -10 -2 5 117.34 3.68
 10 -2 -5 113.89 2.86
 10 2 -5 116.23 3.25
 10 -2 -5 120.08 3.07
 10 -2 -4 124.79 3.05
 -10 -2 4 124.21 3.41
 -10 2 4 137.32 3.54
 -10 -2 4 134.73 3.94
 -10 -2 4 128.69 3.77
 -10 2 4 140.74 3.71
 10 -2 -4 124.92 3.1
 10 2 -4 134.37 3.53
 10 -2 -4 137.12 3.34
 10 -2 -3 226.04 4.66
 -10 -2 3 230.38 5.03
 -10 2 3 228.17 4.98
 -10 -2 3 226.55 5.19
 -10 2 3 240.3 5.18
 -10 -2 3 217.04 4.77
 10 -2 -3 232.18 4.71
 10 2 -3 229.71 5.03
 10 -2 -3 231.67 4.87
 10 -2 -2 89.96 2.58
 -10 -2 2 88.47 2.77
 -10 2 2 88.44 2.7
 -10 -2 2 95.95 3.2
 -10 2 2 97.83 2.91
 -10 -2 2 90.68 2.75
 10 -2 -2 93.46 2.59
 10 2 -2 89.87 2.46
 10 -2 -2 96.55 2.73
 10 -2 -1 4.23 0.7
 -10 2 1 4.15 0.63
 -10 -2 1 3.46 0.66
 -10 2 1 4.4 0.74
 -10 -2 1 4.47 0.95
 -10 -2 1 4.11 0.78
 10 2 -1 4.22 0.75
 10 2 -1 3.64 0.61
 10 -2 -1 3.59 0.67
 10 -2 0 400.6 7.28
 -10 -2 0 399.36 7.96
 -10 2 0 394.06 7.32
 -10 -2 0 374.28 7.49
 10 2 0 386.47 7.43
 10 2 0 391.09 7.18
 10 -2 1 88.02 2.69
 -10 -2 -1 90.13 3.06
 -10 2 -1 85.18 2.57
 -10 -2 -1 90.74 2.94
 10 2 1 92.65 2.83
 10 2 1 91.28 2.65
 10 -2 1 86.83 2.65
 10 -2 2 104.94 2.99
 -10 -2 -2 106.29 3.28
 10 2 2 102.79 3.06
 10 2 2 106.58 3
 10 -2 2 107.02 3
 10 2 3 13.07 1.06
 -10 -2 -3 12.46 1.22
 10 2 3 12.06 1.07
 10 -2 3 13.41 1.06
 10 -2 4 154.62 3.86
 10 2 4 146.92 3.73
 10 2 4 154.92 3.94
 10 -2 4 161.2 3.81
 10 -2 5 16.86 1.24
 10 2 5 18.18 1.14
 -10 -2 -5 20.16 1.51
 10 2 5 19.23 1.34
 10 -2 5 17.38 1.16
 10 -2 6 53.76 2.01
 10 2 6 50.2 1.8
 -10 -2 -6 53.46 2.31
 10 -2 6 55.38 1.95
 10 -2 6 47.92 1.62
 10 -2 7 41.68 1.67
 10 2 7 34.69 1.34
 -10 -2 -7 40.98 1.91
 10 2 7 36.73 1.67
 10 -2 7 40.04 1.55
 10 -2 7 35.01 1.31
 10 -2 8 11.64 0.85
 -10 -2 -8 10.63 0.99
 10 2 8 10.45 0.91
 10 -2 8 10.86 0.75
 -10 -2 -9 2.4 0.53
 10 2 9 2.61 0.52
 10 2 10 12.73 0.73
 -10 -2 -10 12.14 0.76
 -10 -2 -11 18.69 0.83
 10 2 11 18.03 0.72
 -10 -3 14 48.85 1.31
 -10 3 13 41.57 1.32
 -10 -3 13 43.88 1.34
 -10 -3 12 0.03 0.37
 -10 3 12 0.01 0.39
 -10 3 11 4.8 0.73
 -10 3 11 4.93 0.61
 -10 -3 11 4.11 0.63
 -10 -3 10 7.02 0.86
 -10 3 10 7.1 0.87
 -10 3 10 7.19 0.81
 -10 -3 10 5.65 1.13
 -10 -3 10 6.57 0.78
 10 -3 -10 6.87 0.58
 -10 -3 9 8.2 0.95
 -10 3 9 6.28 0.89
 -10 -3 9 9.23 1.28
 -10 3 9 7.44 0.9
 10 3 -9 7.76 0.69
 -10 3 9 7.43 0.87
 -10 -3 9 8.11 0.87
 10 -3 -9 7.84 0.7
 -10 -3 8 21.29 1.4
 -10 -3 8 21.72 1.7
 -10 3 8 20.74 1.38
 10 3 -8 22.31 1.21
 -10 3 8 19.97 1.3
 -10 -3 8 22.68 1.37
 10 -3 -8 20.03 1.12
 -10 -3 7 158.56 4.08
 -10 3 7 173.06 4.18
 -10 -3 7 156.76 4.63
 10 -3 -7 153.42 3.48
 10 3 -7 161.08 3.82
 -10 3 7 158.9 3.92
 -10 -3 7 154.02 3.92
 10 -3 -7 158.83 3.7
 -10 -3 6 30.76 1.66
 -10 -3 6 29.13 1.83
 -10 3 6 30.52 1.65
 -10 -3 6 29.69 1.88
 10 -3 -6 29.6 1.35
 10 3 -6 32.09 1.56
 -10 3 6 30.29 1.51
 10 -3 -6 30.45 1.47
 10 -3 -5 689.24 11.63
 -10 -3 5 758.76 12.54
 -10 -3 5 769.7 13.23
 -10 3 5 753.29 12.38
 -10 -3 5 739.66 12.97
 10 -3 -5 705 11.81
 10 3 -5 756.12 12.37
 10 -3 -5 721.5 12.09
 10 -3 -4 9.51 0.82
 -10 -3 4 13.64 1.16
 -10 -3 4 13.9 1.44
 -10 3 4 10.05 0.98
 -10 -3 4 13.88 1.26
 10 -3 -4 9.58 0.87
 10 3 -4 13.84 1.12
 10 -3 -4 10.41 0.95
 10 -3 -3 153.43 3.6
 -10 -3 3 149.96 3.96
 -10 3 3 150.41 3.71
 -10 -3 3 141.31 3.85
 -10 -3 3 139.38 3.55
 10 -3 -3 154.35 3.65
 10 3 -3 147.83 3.84
 10 -3 -3 150.13 3.72
 10 -3 -2 503.04 8.74
 -10 -3 2 496.9 9.19
 -10 3 2 495.93 8.73
 10 -3 -2 506.75 8.77
 10 3 -2 515.43 9.09
 10 -3 -1 153.18 3.73
 -10 3 1 150.58 3.53
 -10 3 1 157.32 3.85
 -10 -3 1 146.84 3.89
 10 -3 -1 158.59 3.72
 10 3 -1 145.38 3.43
 10 3 -1 151.76 3.81
 10 -3 0 124.26 3.28
 -10 3 0 123.46 3.26
 -10 -3 0 118.46 3.48
 10 3 0 117.06 3.07
 10 -3 0 123.61 3.28
 10 3 0 122.58 3.31
 10 -3 1 320.24 6.26
 -10 3 -1 309.88 6.02
 -10 -3 -1 322.79 6.7
 10 3 1 314.77 6.48
 10 3 1 314.64 6.15
 10 -3 1 303.81 6.19
 10 3 1 323.18 6.37
 -10 -3 -2 2.4 0.78
 10 3 2 2.29 0.67
 10 3 2 2.13 0.6
 10 -3 2 2.37 0.65
 10 3 2 2.6 0.66
 -10 -3 -3 0.08 0.73
 10 3 3 0.42 0.54
 10 3 3 0.24 0.51
 10 -3 3 0.82 0.53
 10 3 3 0.25 0.53
 10 3 4 86.74 2.49
 10 -3 4 91.64 2.78
 10 3 4 92.32 2.82
 -10 -3 -4 93.24 3.14
 10 3 4 93.67 2.82
 10 -3 4 90.66 2.64
 10 -3 5 127.85 3.29
 10 3 5 121.23 3.21
 10 3 5 122.74 3.31
 10 -3 5 117.77 3.06
 10 -3 6 7.55 0.82
 10 3 6 7.58 0.76
 -10 -3 -6 7.26 0.97
 10 3 6 6.84 0.85
 10 -3 6 7.34 0.71
 10 -3 7 56.56 1.86
 10 3 7 54.25 1.74
 -10 -3 -7 58.72 2.2
 10 3 7 49.74 1.89
 -10 -3 -7 51.25 1.75
 10 -3 7 52.33 1.64
 10 -3 8 9.24 0.69
 10 3 8 8.47 0.57
 -10 -3 -8 8.91 0.87
 -10 -3 -8 8.9 0.87
 -10 -3 -8 8.04 0.68
 10 3 8 9.9 0.75
 -10 -3 -9 7.25 0.68
 -10 -3 -9 7.29 0.73
 10 3 9 8.45 0.66
 -10 -3 -9 6.3 0.54
 10 3 9 7.91 0.61
 -10 -3 -10 43.95 1.41
 10 3 10 43.64 1.23
 -10 -4 13 23.27 0.86
 -10 4 12 17.96 0.9
 -10 -4 12 18.64 0.94
 -10 -4 11 4.24 0.61
 -10 4 11 5.14 0.63
 -10 4 11 4.27 0.52
 -10 -4 10 130.08 3.28
 -10 4 10 140.2 3.35
 -10 4 10 134.99 3.21
 10 -4 -10 133.6 2.89
 -10 4 9 7.06 0.8
 -10 4 9 7.12 0.74
 10 -4 -9 6.38 0.66
 -10 4 8 40.77 1.79
 10 -4 -8 40 1.46
 -10 4 8 42.11 1.71
 -10 -4 7 5.12 0.84
 -10 4 7 7.37 0.88
 10 4 -7 6.04 0.66
 10 -4 -7 6.49 0.69
 -10 4 7 5.71 0.71
 10 -4 -6 22.67 1.1
 -10 -4 6 28.32 1.63
 -10 4 6 25.6 1.44
 10 4 -6 28.68 1.38
 10 -4 -6 25.74 1.29
 -10 4 6 23.61 1.27
 10 -4 -5 75.26 2.24
 -10 -4 5 78.57 2.76
 -10 4 5 76.8 2.5
 -10 4 5 71.84 2.57
 10 4 -5 79.81 2.49
 10 -4 -5 77.04 2.38
 10 -4 -5 72.7 2.4
 10 -4 -4 379.29 7.05
 -10 -4 4 378.54 7.7
 -10 4 4 403.34 7.37
 -10 4 4 382.25 7.49
 10 4 -4 371.49 7.3
 10 -4 -4 398.32 7.22
 10 -4 -4 404.69 7.36
 10 -4 -3 228.89 4.88
 -10 -4 3 237.44 5.34
 -10 4 3 232.17 4.89
 -10 4 3 230.98 5.1
 10 4 -3 240.24 5.17
 10 -4 -3 221.98 4.91
 10 -4 -2 123.57 3.26
 -10 4 2 120.06 3.07
 -10 -4 2 120.11 3.26
 10 4 -2 134.93 3.52
 10 -4 -2 121.25 3.25
 10 -4 -2 115.09 3.25
 10 4 -2 136.39 3.38
 10 -4 -1 17.31 1.19
 -10 -4 1 17.43 1.23
 10 4 -1 18.67 1.29
 10 -4 -1 18.25 1.2
 10 -4 -1 16.79 1.18
 10 4 -1 19.46 1.22
 10 -4 0 83.12 2.57
 -10 4 0 78.62 2.43
 -10 -4 0 73.79 2.65
 10 4 0 78.14 2.64
 10 4 0 71.3 2.16
 10 -4 0 82.39 2.51
 10 4 0 78.67 2.51
 10 -4 1 26.21 1.49
 -10 4 -1 27.79 1.3
 -10 -4 -1 29.49 1.72
 10 4 1 28.53 1.34
 10 -4 1 28.87 1.46
 10 4 1 29.06 1.48
 10 4 2 207.11 4.87
 -10 -4 -2 213.97 5.1
 10 4 2 207.21 4.52
 10 -4 2 212.18 4.58
 10 4 2 218.6 4.64
 10 4 3 136.71 3.46
 10 -4 3 144 3.56
 10 4 3 145.3 3.72
 -10 -4 -3 140.79 3.93
 10 4 3 137.06 3.42
 10 -4 3 138.23 3.32
 10 4 4 12.07 0.91
 10 -4 4 13.01 1.01
 10 4 4 12.71 1.04
 -10 -4 -4 12.9 1.22
 -10 -4 -4 11.77 0.94
 10 4 4 11.7 0.93
 10 -4 4 13.63 0.92
 10 4 5 58.3 1.79
 10 -4 5 58.03 1.97
 10 4 5 60.34 2.08
 -10 -4 -5 59.12 2.05
 10 4 5 60.31 2.03
 10 -4 5 54.26 1.76
 10 4 6 92.6 2.51
 -10 -4 -6 88.41 2.56
 10 4 6 92.9 2.57
 10 -4 6 86.5 2.15
 10 -4 7 5.86 0.59
 10 4 7 6.79 0.62
 -10 -4 -7 6.75 0.83
 -10 -4 -7 6.03 0.68
 10 4 7 6.64 0.68
 10 -4 8 39.56 1.18
 10 4 8 37.52 1.17
 -10 -4 -8 40.77 1.46
 -10 -4 -9 26.26 1.02
 10 4 9 26.16 0.85
 -10 -5 11 9.42 0.63
 -10 5 11 11.05 0.67
 -10 -5 10 4.54 0.56
 -10 5 10 3.6 0.5
 10 -5 -10 3.68 0.41
 -10 -5 9 14.91 0.98
 -10 5 9 13.18 0.91
 -10 5 9 14.21 0.94
 10 -5 -9 12.14 0.66
 10 -5 -9 13.82 0.81
 -10 -5 8 37.07 1.62
 -10 5 8 38.02 1.55
 10 -5 -8 35.9 1.31
 10 -5 -8 37.66 1.42
 -10 5 7 3.81 0.63
 -10 -5 7 3.08 0.68
 10 -5 -7 4.35 0.58
 10 -5 -7 3.83 0.63
 10 -5 -6 1.73 0.42
 -10 5 6 1.73 0.52
 10 -5 -6 1.94 0.5
 10 -5 -6 1.92 0.55
 10 -5 -5 130.17 3.13
 -10 5 5 139.49 3.4
 10 5 -5 132.32 3.17
 -10 5 5 142.72 3.56
 10 -5 -5 135.94 3.28
 10 -5 -4 15.8 1.02
 -10 5 4 14.57 1
 10 5 -4 16.72 1.06
 -10 5 4 15.34 1.13
 10 -5 -4 15.94 1.04
 10 5 -4 15.72 1.01
 10 -5 -3 307.47 5.9
 -10 5 3 302.64 5.74
 10 5 -3 306.85 6
 -10 5 3 302.38 6.07
 10 -5 -3 313.71 5.98
 10 -5 -3 303.81 6
 10 5 -3 303.69 5.83
 10 -5 -2 96.06 2.74
 10 5 -2 94.95 2.82
 10 -5 -2 97.59 2.74
 10 -5 -2 98.69 2.78
 10 5 -2 91.72 2.58
 10 -5 -1 15.87 1.12
 10 5 -1 15.09 1.13
 -10 -5 1 13.86 1.01
 10 -5 -1 15.65 1.05
 10 5 -1 14.41 0.98
 10 -5 0 65.51 2.18
 10 5 0 65.8 2.32
 -10 5 0 62.76 1.99
 -10 -5 0 57.33 2.16
 10 -5 0 64.9 2.08
 10 5 0 60.31 2
 10 5 1 17.55 1.18
 -10 -5 -1 15.93 1.23
 10 -5 1 17.99 1.08
 10 5 1 17.34 1.03
 10 5 2 205.87 4.53
 10 -5 2 208.78 4.45
 10 5 2 193.49 4.51
 -10 -5 -2 208.84 4.79
 10 -5 2 200.99 4.2
 10 5 3 68.14 2.16
 10 -5 3 68.19 2.16
 -10 -5 -3 65.33 2.39
 10 -5 3 65.83 1.92
 10 5 4 10.19 0.79
 10 -5 4 11.94 0.9
 10 5 4 10.49 0.87
 -10 -5 -4 11.31 1.07
 10 -5 4 10.75 0.69
 10 -5 5 14.43 0.88
 10 5 5 14.78 0.94
 -10 -5 -5 14.89 1.12
 10 5 5 13.8 0.79
 10 -5 6 8.9 0.64
 10 5 6 10.47 0.72
 -10 -5 -6 8.38 0.6
 10 5 6 9.61 0.58
 10 -5 7 1.61 0.28
 -10 -5 -7 1.32 0.29
 10 5 7 1.8 0.34
 -10 6 9 16.75 0.79
 -10 6 9 16 0.77
 10 -6 -9 16.73 0.71
 -10 6 8 19.08 0.91
 -10 6 8 19.66 0.95
 10 -6 -8 18.08 0.77
 10 -6 -8 18.49 0.86
 -10 6 7 1.51 0.41
 10 -6 -7 1.72 0.38
 10 -6 -7 1.84 0.42
 10 -6 -6 4.78 0.45
 -10 6 6 5.43 0.59
 10 -6 -6 4.86 0.55
 10 -6 -5 30.89 1.19
 -10 6 5 31.56 1.23
 10 -6 -5 31.95 1.29
 10 -6 -5 29.18 1.27
 10 6 -5 29.79 1.07
 10 -6 -4 26 1.16
 -10 6 4 24.72 1.06
 10 -6 -4 27.55 1.24
 10 -6 -4 26.18 1.22
 10 6 -4 23.27 0.96
 10 -6 -3 1.27 0.47
 10 6 -3 1.33 0.38
 10 -6 -3 1.25 0.46
 10 6 -3 1.36 0.33
 10 -6 -2 44.76 1.62
 10 6 -2 44.6 1.58
 10 -6 -2 46.47 1.62
 10 6 -2 41.66 1.33
 10 -6 -1 4.21 0.64
 10 6 -1 3.2 0.54
 -10 6 1 3.31 0.48
 10 -6 -1 2.84 0.5
 10 6 0 159.9 3.7
 10 6 0 161.14 3.57
 10 -6 0 155.27 3.34
 10 6 1 54.81 1.87
 10 -6 1 46.28 1.67
 10 6 1 52.55 1.78
 10 -6 1 47.94 1.52
 10 6 2 23.97 1.18
 10 -6 2 23.1 1.11
 10 6 2 24.78 1.16
 10 -6 2 21.26 0.89
 10 6 3 121.95 2.82
 10 -6 3 122.61 2.78
 10 6 3 125.6 2.88
 10 -6 4 33.22 1.18
 10 6 4 33.49 1.17
 10 -6 5 9.28 0.55
 10 6 5 9.87 0.63
 10 6 6 1.58 0.27
 -10 7 6 2.94 0.37
 10 -7 -6 2.93 0.32
 10 -7 -6 3.41 0.34
 10 7 -5 14.77 0.65
 10 -7 -5 14.3 0.61
 -10 7 5 18.62 0.81
 10 -7 -5 18.16 0.76
 10 -7 -5 19.63 0.78
 10 7 -4 5.83 0.49
 10 -7 -4 6.35 0.47
 -10 7 4 5.93 0.49
 10 -7 -4 6.77 0.5
 10 7 -3 20.78 0.92
 10 -7 -3 19.61 0.85
 -10 7 3 18.62 0.8
 10 -7 -3 20.02 0.81
 10 7 -2 8.26 0.63
 10 -7 -2 7.17 0.56
 10 -7 -2 6.9 0.49
 10 7 -1 1.26 0.38
 10 -7 -1 1.22 0.36
 10 -7 -1 0.85 0.23
 10 7 0 71.46 1.65
 10 7 1 22.7 0.93
 10 -7 1 21.88 0.87
 10 7 2 20.08 0.77
 10 7 2 21.62 0.85
 -11 0 14 21.4 0.98
 -11 0 13 3.45 0.43
 -11 0 13 3.85 0.68
 -11 0 12 24.02 1.1
 -11 0 12 25.95 1.53
 -11 0 11 6.36 0.67
 -11 0 11 5.63 0.66
 -11 0 11 5.76 0.99
 -11 0 10 51.02 2.13
 -11 0 10 48.39 1.75
 -11 0 10 47.32 1.92
 -11 0 9 3.5 0.59
 -11 0 9 3.47 0.74
 -11 0 9 2.98 0.77
 -11 0 8 14.18 1.23
 -11 0 8 12.9 0.93
 -11 0 8 12.43 1.19
 -11 0 7 78.43 2.35
 -11 0 7 82.48 2.89
 -11 0 6 86.76 2.98
 -11 0 6 77.78 2.32
 -11 0 6 87.1 2.94
 -11 0 5 21.73 1.48
 11 0 -5 19.08 1.03
 -11 0 4 26.79 1.61
 -11 0 4 23.42 1.54
 11 0 -4 27.32 1.28
 11 0 -3 20.13 1.05
 -11 0 3 22.66 1.48
 -11 0 3 20.36 1.44
 11 0 -3 20.19 1.15
 11 0 -2 1.71 0.51
 -11 0 2 3.16 0.81
 11 0 -2 2.05 0.55
 11 0 -2 1.51 0.56
 11 0 -1 593.24 10.05
 -11 0 1 599.11 10.7
 11 0 -1 601.25 10.26
 11 0 -1 593.29 10.13
 11 0 -1 589.94 10.11
 11 0 0 461.27 8.2
 -11 0 0 466.39 8.65
 11 0 0 456.32 8.2
 11 0 0 438.65 8.18
 11 0 0 460.56 8.17
 11 0 1 481 8.68
 -11 0 -1 483.65 8.9
 11 0 1 471.32 8.53
 11 0 1 490.08 8.72
 11 0 1 492.88 8.61
 11 0 2 48.83 1.95
 -11 0 -2 44.86 1.9
 11 0 2 46.15 1.77
 11 0 2 49.52 1.98
 11 0 2 47.81 1.87
 11 0 3 143.82 3.71
 11 0 3 135.02 3.27
 11 0 4 10.67 1
 -11 0 -5 84.61 2.82
 11 0 5 78.74 2.59
 -11 0 -6 73.72 2.53
 11 0 6 74.48 2.4
 -11 0 -7 5.73 0.77
 11 0 7 5.61 0.67
 -11 0 -8 21.95 1.13
 11 0 8 21.56 1.07
 11 0 8 21.57 1.04
 11 0 9 5.98 0.54
 11 0 9 6.47 0.54
 11 0 10 11.59 0.57
 -11 -1 13 12.07 0.73
 -11 1 13 9.85 0.55
 -11 -1 13 12.14 0.98
 -11 1 13 11.43 0.91
 -11 1 12 28.03 1.3
 -11 -1 12 26.73 1.19
 -11 1 12 26.41 1.03
 -11 -1 12 28.12 1.62
 -11 1 12 27.87 1.53
 -11 1 11 4.91 0.76
 -11 -1 11 3.96 0.62
 -11 1 11 4.5 0.51
 -11 1 11 3.76 0.57
 11 1 -11 4.55 0.56
 -11 1 10 43.92 1.89
 -11 -1 10 41.72 1.67
 -11 1 10 37.06 1.4
 -11 -1 10 39.52 1.73
 -11 1 10 41.17 1.77
 -11 -1 10 43.41 2.23
 -11 1 9 12.11 1.14
 -11 -1 9 12.19 0.95
 -11 1 9 10.46 0.76
 -11 -1 9 11.92 1.1
 -11 1 9 10.81 1.04
 -11 -1 9 13.18 1.41
 -11 -1 8 39.82 1.7
 -11 -1 8 39.6 1.96
 -11 1 8 43.34 1.97
 -11 -1 8 41.94 2.26
 -11 -1 7 45.27 1.83
 -11 -1 7 49.45 2.19
 -11 1 7 47.55 2.12
 11 -1 -7 43.27 1.53
 -11 1 6 5.06 0.83
 -11 -1 6 2.86 0.62
 -11 -1 6 2.8 0.82
 -11 1 6 3.56 0.85
 11 -1 -6 3.9 0.57
 -11 1 5 19.18 1.4
 -11 -1 5 18.89 1.16
 -11 -1 5 21.8 1.58
 11 -1 -5 19.46 1.1
 -11 1 4 8.38 1
 -11 -1 4 7.28 0.78
 -11 1 4 8.21 1.05
 11 1 -4 7.16 0.65
 11 -1 -4 8.24 0.79
 11 -1 -3 237.22 4.84
 -11 1 3 255.55 5.5
 -11 -1 3 224.89 4.92
 -11 -1 3 254.21 5.81
 -11 1 3 270.76 5.71
 11 1 -3 262.91 5.41
 11 1 -3 242.71 4.87
 11 -1 -3 248.76 5.08
 11 -1 -3 243.57 4.87
 11 -1 -2 93.14 2.61
 -11 1 2 90.29 2.83
 -11 -1 2 87.3 3.06
 -11 1 2 95.6 3.01
 11 1 -2 89.78 2.8
 11 1 -2 87.2 2.54
 11 -1 -2 95.87 2.75
 11 -1 -2 89.39 2.49
 11 1 -1 79.14 2.37
 -11 1 1 76.09 2.52
 11 -1 -1 76.61 2.39
 -11 -1 1 83.5 2.92
 -11 1 1 75.39 2.63
 11 1 -1 84.36 2.64
 11 1 -1 82.95 2.46
 11 -1 -1 81.07 2.5
 11 -1 -1 74.23 2.26
 11 1 -1 82.71 2.56
 11 1 0 191.01 4.29
 11 -1 0 192.68 4.33
 -11 -1 0 196.05 4.83
 -11 1 0 187.5 4.5
 11 1 0 199.8 4.52
 11 -1 0 191.13 4.22
 11 1 0 197.7 4.38
 11 -1 0 189.92 4.4
 11 -1 0 182.3 4.07
 11 1 0 201.11 4.46
 11 1 1 86.39 2.61
 11 -1 1 82.01 2.59
 -11 -1 -1 83.32 2.85
 -11 1 -1 81.43 2.6
 11 1 1 84.33 2.62
 11 -1 1 76.94 2.33
 11 1 1 83.56 2.61
 11 -1 1 85.23 2.63
 11 1 1 85.57 2.65
 11 -1 2 8.95 0.96
 -11 -1 -2 8.19 0.93
 -11 1 -2 7.59 0.79
 11 1 2 8.64 0.88
 11 -1 2 7.16 0.68
 11 1 2 8.02 0.9
 11 1 2 9.41 0.96
 11 -1 3 69.4 2.4
 11 1 3 68.82 2.25
 11 1 3 70.36 2.42
 11 -1 3 69.7 2.37
 11 1 4 92.29 2.62
 -11 -1 -4 95.37 3.09
 11 1 4 97.33 2.94
 11 -1 5 49.79 1.98
 11 1 5 45.31 1.63
 -11 -1 -5 50.32 2.18
 11 -1 6 1.15 0.56
 -11 -1 -6 1.22 0.67
 -11 1 -6 1.63 0.58
 11 1 6 1.17 0.54
 11 -1 6 1.58 0.56
 -11 -1 -7 23.17 1.37
 -11 1 -7 22.18 1.22
 11 1 7 25.9 1.29
 11 -1 7 22.24 1.15
 11 -1 7 22.29 1.05
 -11 -1 -8 0.84 0.48
 -11 1 -8 0.91 0.39
 11 1 8 0.44 0.4
 11 -1 8 0.83 0.38
 11 -1 8 0.86 0.32
 11 1 8 0.48 0.38
 -11 -1 -9 40.58 1.34
 11 1 9 47.42 1.44
 11 -1 9 43 1.26
 11 -1 9 43.18 1.22
 11 1 9 48.96 1.45
 -11 -1 -10 18.02 0.86
 11 1 10 19.36 0.76
 -11 -2 13 33.79 1.18
 -11 2 13 31.04 1.28
 -11 2 12 38.11 1.47
 -11 -2 12 38.6 1.42
 -11 2 11 22.05 1.21
 -11 -2 11 21.41 1.15
 -11 2 11 19.06 1.05
 -11 2 10 9.81 0.95
 -11 -2 10 10.73 0.92
 -11 2 10 10.17 0.92
 -11 -2 10 9.73 1.16
 11 2 -10 10.44 0.76
 -11 2 9 30.25 1.61
 -11 -2 9 32.05 1.54
 -11 -2 9 31.39 1.65
 -11 2 9 33.21 1.63
 -11 -2 9 32.57 1.96
 11 2 -9 32.99 1.44
 -11 -2 8 0.96 0.56
 -11 -2 8 0.32 0.85
 -11 -2 8 0.92 0.66
 -11 2 8 1.07 0.64
 11 2 -8 1.91 0.54
 11 -2 -8 1.17 0.38
 -11 2 7 13.94 1.18
 -11 -2 7 12.37 1.05
 -11 -2 7 11.2 1.22
 -11 -2 7 12.88 1.35
 -11 2 7 13.63 1.21
 11 2 -7 12.46 1.01
 11 -2 -7 11.1 0.83
 -11 2 6 67.67 2.46
 -11 -2 6 62.56 2.25
 -11 -2 6 64.67 2.65
 -11 -2 6 66.02 2.71
 -11 2 6 56.8 2.31
 11 2 -6 66.88 2.31
 11 -2 -6 60.91 2.05
 -11 2 5 28.48 1.59
 -11 -2 5 27.63 1.49
 -11 -2 5 31.04 1.9
 -11 -2 5 28.33 1.74
 11 2 -5 31.02 1.58
 11 -2 -5 28.11 1.38
 11 -2 -4 69.17 2.1
 -11 2 4 76.25 2.6
 -11 -2 4 70.5 2.44
 -11 -2 4 71.58 2.66
 -11 2 4 77.34 2.7
 11 2 -4 76.74 2.55
 11 -2 -4 75.91 2.36
 11 -2 -3 136.84 3.32
 -11 2 3 146.11 3.71
 -11 -2 3 139.2 3.61
 -11 -2 3 142.05 4.21
 -11 2 3 143.89 3.85
 -11 -2 3 138.76 3.51
 11 -2 -3 142.53 3.54
 11 -2 -2 483.8 8.7
 -11 2 2 492.53 8.92
 -11 -2 2 533.59 9.94
 -11 2 2 521.99 9.25
 -11 -2 2 497.36 9.03
 11 2 -2 497.78 8.56
 11 -2 -2 508.74 8.9
 11 2 -2 504.85 9.05
 11 -2 -1 2.71 0.67
 -11 -2 1 2.73 0.93
 -11 2 1 2.93 0.7
 -11 2 1 2.35 0.55
 -11 -2 1 2.6 0.71
 11 2 -1 2.19 0.73
 11 2 -1 1.69 0.49
 11 -2 -1 3.46 0.71
 11 2 -1 1.84 0.66
 11 -2 0 99.62 2.87
 -11 -2 0 104.84 3.41
 -11 2 0 100.03 2.92
 -11 -2 0 101.8 3.16
 11 2 0 100.69 3.06
 11 -2 0 93.34 2.56
 11 2 0 103.44 2.85
 11 2 0 101.95 2.99
 11 -2 1 172.18 4.12
 -11 2 -1 163.19 3.94
 -11 -2 -1 179.49 4.46
 11 2 1 183.9 4.27
 11 2 1 171.24 4.04
 11 2 1 172.18 4.19
 11 -2 2 223.65 4.9
 11 2 2 218.24 4.9
 -11 -2 -2 223.92 5.25
 11 2 2 215.98 4.85
 11 -2 2 224.79 4.84
 11 2 2 222.22 4.9
 11 2 3 319.97 6.33
 -11 -2 -3 315.89 6.82
 11 2 3 321.95 6.37
 11 -2 3 323.52 6.32
 11 2 4 49.57 1.89
 11 2 4 54.03 2.06
 11 -2 4 49.43 1.95
 11 -2 5 63.53 2.15
 11 2 5 58.05 1.95
 -11 -2 -5 58.26 2.37
 11 2 5 59.43 2.13
 11 -2 5 60.35 2.06
 11 -2 6 43.34 1.73
 11 2 6 41.04 1.46
 -11 -2 -6 46.26 1.99
 11 -2 6 42.99 1.62
 11 -2 7 11.12 0.83
 -11 -2 -7 12.09 1.01
 -11 2 -7 10.92 0.8
 11 -2 7 11.71 0.78
 -11 -2 -8 44.75 1.65
 11 2 8 47.69 1.58
 -11 -2 -9 4.85 0.48
 -11 -2 -9 5.87 0.61
 11 2 9 6.04 0.52
 -11 -2 -9 4.37 0.42
 -11 -2 -10 23.31 0.89
 -11 -3 13 74.06 1.75
 -11 3 12 67.84 1.89
 -11 -3 12 73.35 1.94
 -11 3 11 7.69 0.75
 -11 -3 11 8.14 0.73
 -11 3 11 7.89 0.66
 -11 -3 10 0.84 0.49
 -11 3 10 1.06 0.48
 -11 3 10 0.86 0.55
 -11 -3 9 32.04 1.52
 -11 -3 9 31.95 1.87
 -11 3 9 32.11 1.53
 11 3 -9 30.22 1.23
 11 -3 -9 30.28 1.19
 -11 -3 8 2.45 0.65
 -11 -3 8 3.34 0.95
 -11 3 8 2.92 0.73
 -11 3 8 2.58 0.67
 11 3 -8 3.46 0.57
 11 -3 -8 2.51 0.48
 -11 -3 7 1.58 0.61
 -11 -3 7 2 0.86
 -11 3 7 2.54 0.72
 -11 3 7 2.43 0.67
 11 -3 -7 1.85 0.39
 11 3 -7 2.1 0.52
 11 -3 -7 2.24 0.5
 -11 -3 6 15.28 1.18
 -11 3 6 15.12 1.17
 -11 -3 6 15.09 1.35
 11 -3 -6 14.91 0.91
 11 3 -6 16.25 1.12
 11 -3 -6 15.23 1.03
 11 -3 -5 0.34 0.34
 -11 -3 5 0.36 0.56
 -11 -3 5 0.56 0.62
 -11 3 5 0.27 0.63
 -11 3 5 0.27 0.53
 11 -3 -5 0.51 0.41
 11 3 -5 0.19 0.52
 11 -3 -5 0.77 0.51
 11 -3 -4 89.74 2.46
 -11 -3 4 87.49 2.82
 -11 3 4 89.18 2.74
 -11 -3 4 81.83 2.79
 -11 3 4 92.2 2.88
 11 -3 -4 81.07 2.43
 11 3 -4 92.96 2.83
 11 -3 -4 89.32 2.67
 11 -3 -3 153.75 3.63
 -11 -3 3 146.94 3.93
 -11 3 3 161.33 3.86
 -11 3 3 169.48 4.12
 -11 -3 3 136 3.56
 11 -3 -3 159.01 3.67
 11 3 -3 170.25 4.06
 11 -3 -3 166.77 3.84
 11 -3 -2 7.62 0.8
 -11 3 2 5.42 0.68
 -11 3 2 5.54 0.82
 -11 -3 2 5.65 0.79
 11 3 -2 5.39 0.86
 11 -3 -2 5.46 0.77
 11 3 -2 5.52 0.8
 11 -3 -1 26.83 1.4
 -11 3 1 25.97 1.43
 -11 -3 1 26.82 1.54
 11 3 -1 25.29 1.2
 11 3 -1 27.33 1.5
 11 -3 0 16.76 1.15
 -11 3 0 16.08 1.1
 -11 -3 0 16.4 1.26
 11 3 0 16.13 1.26
 11 3 0 15.45 1.01
 11 -3 0 16.73 1.16
 11 3 0 16.41 1.18
 11 -3 1 26.44 1.42
 -11 3 -1 24.34 1.25
 11 3 1 28.03 1.53
 -11 -3 -1 25.49 1.59
 11 3 1 24.98 1.3
 11 -3 1 26.32 1.42
 11 3 1 28.69 1.5
 11 -3 2 28.12 1.48
 11 3 2 28.58 1.52
 -11 -3 -2 27.05 1.66
 11 3 2 27.39 1.39
 11 -3 2 30.39 1.46
 11 3 2 27.57 1.44
 11 3 3 5.19 0.62
 11 3 3 7.23 0.85
 -11 -3 -3 6.33 1.01
 11 3 3 6.39 0.78
 11 -3 3 7.38 0.8
 11 -3 4 12.06 0.99
 11 3 4 11 0.93
 -11 -3 -4 11.45 1.19
 11 3 4 11.86 0.97
 11 -3 4 11.68 0.91
 11 -3 5 61.6 2.04
 11 3 5 58.02 1.93
 11 3 5 58.96 2.03
 11 -3 5 58.31 1.89
 11 -3 6 17.65 1.03
 11 3 6 15.79 0.89
 -11 -3 -6 17.12 1.21
 -11 -3 -6 16.45 1.08
 11 3 6 16.77 1.04
 11 -3 6 16.59 0.9
 11 -3 7 3.73 0.51
 11 3 7 3.87 0.4
 -11 -3 -7 4.38 0.67
 -11 -3 -7 4 0.6
 11 3 7 4.3 0.57
 11 -3 7 3.3 0.4
 -11 -3 -8 29.61 1.24
 -11 -3 -8 29.83 1.21
 11 3 8 30.88 1.12
 -11 -3 -9 20.35 0.86
 11 3 9 22.91 0.81
 -11 4 12 16.04 0.71
 -11 -4 12 15.19 0.7
 -11 4 11 176.57 3.35
 -11 4 11 146.24 2.99
 -11 4 10 30.76 1.24
 11 -4 -10 26.77 0.92
 -11 -4 9 14.18 0.99
 -11 4 9 15.6 1.01
 -11 4 9 14.97 1
 11 -4 -9 15.35 0.82
 -11 -4 8 14.94 1.09
 -11 4 8 15.36 1.06
 -11 4 8 14.81 1.06
 11 -4 -8 13.16 0.71
 11 -4 -8 14.22 0.87
 -11 -4 7 3.45 0.7
 -11 4 7 3.91 0.73
 11 4 -7 3.31 0.51
 11 -4 -7 2.93 0.46
 -11 4 7 3.5 0.69
 11 -4 -7 3.39 0.58
 -11 -4 6 6.73 0.88
 -11 4 6 7 0.8
 11 4 -6 6.16 0.7
 11 -4 -6 6.97 0.68
 11 -4 -6 6.92 0.74
 11 -4 -5 19.86 1.02
 -11 -4 5 20.58 1.36
 -11 4 5 22.76 1.28
 -11 4 5 22.62 1.37
 11 4 -5 22.31 1.25
 11 -4 -5 20.79 1.13
 11 -4 -5 21.37 1.23
 11 -4 -4 44.34 1.64
 -11 4 4 45.42 1.78
 -11 4 4 46.94 1.95
 11 4 -4 47.92 1.9
 11 -4 -4 43.64 1.68
 11 -4 -4 47.54 1.83
 11 -4 -3 127.45 3.2
 -11 4 3 128.47 3.22
 -11 4 3 137.6 3.57
 11 4 -3 139.68 3.55
 11 -4 -3 134.06 3.31
 11 4 -3 135.03 3.4
 11 -4 -2 136.23 3.36
 -11 4 2 145.04 3.58
 11 4 -2 145.62 3.66
 11 4 -2 142.74 3.51
 11 -4 -1 28.67 1.43
 -11 4 1 26.43 1.38
 -11 -4 1 26.07 1.42
 11 4 -1 26.94 1.47
 11 -4 -1 28.47 1.42
 11 4 -1 27.59 1.41
 11 -4 0 5.88 0.8
 -11 4 0 5.66 0.65
 11 4 0 5.68 0.82
 -11 -4 0 5.96 0.84
 11 -4 0 6.86 0.79
 11 4 0 6.03 0.77
 11 -4 1 113.21 3.07
 -11 -4 -1 109.19 3.23
 11 4 1 108.03 2.72
 11 -4 1 112.63 2.97
 11 4 1 120.75 3.07
 11 4 2 1.4 0.52
 -11 -4 -2 1.65 0.7
 11 4 2 1.52 0.6
 11 4 2 1.55 0.46
 11 -4 2 1.66 0.51
 11 4 3 53.64 1.81
 11 -4 3 56.58 1.98
 11 4 3 58.22 2.04
 -11 -4 -3 54.03 2.18
 11 4 3 51.9 1.8
 11 -4 3 58.68 1.88
 11 4 4 10.86 0.72
 11 -4 4 11.34 0.88
 11 4 4 11.78 0.91
 -11 -4 -4 11.86 1.09
 11 4 4 11.52 0.83
 11 -4 4 10.71 0.77
 11 -4 5 20.56 1.06
 11 4 5 19.18 1.02
 -11 -4 -5 18.14 1.21
 11 4 5 18.56 1.01
 11 -4 5 18.59 0.89
 11 -4 6 22.63 1.01
 11 4 6 22.51 0.99
 -11 -4 -6 20.66 0.97
 11 4 6 22.52 1.04
 11 -4 7 12.94 0.66
 11 4 7 10.75 0.57
 -11 -4 -7 13.35 0.87
 -11 -4 -7 11.14 0.66
 11 4 7 12.83 0.66
 -11 5 10 4.04 0.45
 -11 5 10 3.79 0.39
 11 5 -10 4.09 0.35
 -11 5 9 1.09 0.39
 -11 5 9 0.93 0.38
 11 -5 -9 0.59 0.27
 -11 5 8 35.97 1.36
 -11 5 8 38.08 1.43
 11 -5 -8 35.4 1.24
 -11 5 7 30.16 1.28
 11 -5 -7 28.7 1.09
 11 -5 -7 29.75 1.22
 -11 5 6 11.71 0.84
 -11 5 6 13.31 0.98
 11 -5 -6 12.5 0.79
 11 -5 -6 12.7 0.86
 11 5 -6 11.94 0.8
 11 -5 -5 2.65 0.44
 -11 5 5 3.08 0.67
 -11 5 5 2.72 0.51
 11 -5 -5 3.08 0.51
 11 5 -5 2.89 0.47
 11 -5 -5 2.94 0.57
 11 5 -5 3.45 0.53
 11 -5 -4 120.78 2.83
 -11 5 4 116.77 2.83
 11 5 -4 123.21 2.97
 -11 5 4 125.16 3.16
 11 -5 -4 120.97 2.92
 11 5 -4 125.84 2.94
 11 5 -3 63.58 2.09
 -11 5 3 70.39 2.21
 11 -5 -3 68.44 2.07
 11 -5 -3 71.25 2.15
 11 5 -3 64.44 2
 11 -5 -2 82.11 2.34
 11 5 -2 83.65 2.46
 -11 5 2 85.51 2.43
 11 -5 -2 88.07 2.43
 11 5 -2 85.6 2.36
 11 -5 -1 24.48 1.25
 11 5 -1 24.08 1.29
 -11 5 1 25.72 1.19
 11 -5 -1 26.19 1.25
 11 5 -1 21.85 1.12
 11 -5 0 103.18 2.68
 11 5 0 96.54 2.76
 11 -5 0 102.26 2.61
 11 5 0 101.63 2.54
 11 5 1 116.15 2.92
 11 5 1 106.91 2.87
 -11 -5 -1 103.35 2.88
 11 -5 1 113.28 2.72
 11 5 2 20.54 1.08
 -11 -5 -2 19.72 1.2
 11 -5 2 18.59 0.96
 11 5 3 14.42 0.85
 11 -5 3 15.09 0.92
 11 5 3 14.66 0.95
 -11 -5 -3 14.51 1.02
 11 -5 3 14.34 0.77
 11 5 4 19.09 0.84
 11 -5 4 22.4 1.02
 11 5 4 22.34 1.05
 -11 -5 -4 21.04 1.17
 11 -5 5 15.76 0.79
 11 5 5 15.27 0.81
 11 -5 6 13.68 0.61
 11 5 6 13.33 0.64
 -11 6 8 7.06 0.49
 11 -6 -8 6.78 0.42
 11 6 -7 20.71 0.8
 -11 6 7 21.39 0.83
 11 6 -6 0.89 0.33
 -11 6 6 0.88 0.37
 -11 6 6 0.43 0.24
 11 -6 -5 1.17 0.28
 -11 6 5 1.32 0.41
 11 -6 -4 31.14 1.1
 -11 6 4 32.51 1.25
 11 -6 -4 33.13 1.21
 11 6 -3 43.2 1.55
 11 -6 -3 39.17 1.32
 -11 6 3 40.7 1.38
 11 -6 -3 42.14 1.38
 11 -6 -2 51.11 1.56
 11 6 -2 48.31 1.49
 -11 6 2 46.83 1.44
 11 -6 -2 50.4 1.54
 11 6 -1 42.99 1.55
 11 -6 -1 43.87 1.45
 11 6 -1 43.91 1.45
 11 -6 -1 43.37 1.39
 11 6 0 9.36 0.73
 11 -6 0 9.05 0.68
 11 6 0 8.61 0.67
 11 -6 0 9.17 0.62
 11 6 1 4.67 0.54
 11 6 1 4.55 0.52
 11 -6 1 4.84 0.43
 11 6 2 36.52 1.23
 11 -6 2 39.66 1.26
 11 6 2 36.43 1.26
 11 -6 3 32.2 1.07
 11 6 3 31.1 1.02
 11 -6 4 24.11 0.81
 11 7 -2 51.85 1.3
 11 7 -1 4.7 0.37
 -12 0 13 58.6 1.78
 -12 0 12 3.04 0.34
 -12 0 12 3.25 0.68
 12 0 -12 3.67 0.39
 -12 0 11 3.5 0.43
 -12 0 11 3.69 0.51
 -12 0 10 12.57 0.77
 -12 0 10 12.95 0.97
 -12 0 10 13.38 1.22
 -12 0 9 3.37 0.5
 -12 0 9 3.9 0.72
 -12 0 8 52.5 1.72
 -12 0 8 58.33 2.26
 -12 0 7 3.41 0.83
 -12 0 6 118.31 3.63
 -12 0 6 123.16 3.64
 -12 0 5 12.37 1.23
 12 0 -5 12.57 0.83
 -12 0 4 6.93 1.04
 12 0 -4 6.05 0.67
 12 0 -4 6.85 0.74
 -12 0 3 133.21 3.8
 12 0 -3 131.56 3.45
 12 0 -3 126.3 3.16
 12 0 -3 121.72 3.19
 12 0 -2 333.26 6.35
 -12 0 2 368.84 7.31
 12 0 -2 368.14 6.86
 12 0 -2 353.57 6.62
 12 0 -2 340.75 6.56
 12 0 -1 11.32 0.91
 -12 0 1 11.04 1.13
 12 0 -1 11.02 0.95
 12 0 -1 10.42 0.91
 12 0 -1 10.69 0.91
 12 0 0 1.37 0.54
 -12 0 0 0.64 0.6
 12 0 0 0.29 0.47
 12 0 0 0.85 0.58
 12 0 0 0.25 0.46
 12 0 1 272.51 5.64
 -12 0 -1 270.18 5.82
 12 0 1 278.56 5.57
 12 0 1 280.08 5.57
 12 0 2 37.81 1.69
 -12 0 -2 34.65 1.59
 12 0 2 35.65 1.48
 12 0 2 38.17 1.71
 12 0 3 1 0.58
 12 0 3 0.47 0.34
 12 0 3 0.67 0.62
 -12 0 -4 6.77 0.91
 -12 0 -5 19.98 1.3
 12 0 5 20.75 1.2
 -12 0 -6 5.55 0.76
 12 0 6 6.61 0.72
 -12 0 -7 0.17 0.42
 12 0 7 0.21 0.34
 12 0 7 0.22 0.3
 -12 0 -8 2.41 0.38
 12 0 8 2.66 0.39
 12 0 8 2.61 0.35
 -12 1 13 11.17 0.72
 -12 -1 12 9.24 0.6
 -12 1 12 9.77 0.87
 -12 1 11 4.01 0.62
 -12 -1 11 4.05 0.52
 -12 1 11 4.01 0.52
 -12 -1 11 3.94 0.81
 12 1 -11 4.65 0.48
 -12 1 10 7.22 0.81
 -12 -1 10 6.79 0.66
 -12 -1 10 7.7 0.78
 -12 1 10 6.4 0.74
 -12 -1 10 8.56 1.07
 12 1 -10 6.74 0.66
 -12 1 9 65.06 2.36
 -12 -1 9 61.39 1.98
 -12 -1 9 61 2.26
 -12 1 9 66.96 2.3
 -12 -1 9 68.71 2.65
 12 1 -9 67.62 2.11
 -12 -1 8 8.05 0.78
 -12 -1 8 8.24 0.99
 -12 1 8 8.27 0.96
 -12 -1 8 8.85 1.14
 12 1 -8 8.82 0.85
 -12 1 7 45.1 2.02
 -12 -1 7 40.41 1.62
 -12 -1 7 45.23 2.11
 -12 1 7 45.54 2.03
 -12 -1 7 43.16 2.1
 12 1 -7 46.92 1.88
 -12 1 6 155.98 4.15
 -12 -1 6 154.71 3.61
 -12 -1 6 168.79 4.41
 -12 1 6 147.01 4.08
 -12 -1 6 164.01 4.31
 12 1 -6 167.21 4.01
 12 -1 -6 154.01 3.43
 -12 1 5 14.23 1.2
 -12 -1 5 14.25 0.95
 -12 -1 5 15.61 1.27
 12 -1 -5 13.53 0.93
 12 -1 -5 12.66 0.83
 -12 1 4 19.84 1.38
 -12 1 4 22.91 1.55
 -12 -1 4 19.35 1.33
 12 -1 -4 20.11 1.16
 12 -1 -4 19.99 1.05
 -12 1 3 417.9 8.01
 12 -1 -3 395.97 7.19
 -12 -1 3 450.33 8.45
 -12 1 3 417.56 8.13
 12 1 -3 447.71 7.92
 12 1 -3 383.42 7.21
 12 -1 -3 422.28 7.51
 12 -1 -3 406.7 7.2
 12 1 -3 423.15 7.69
 12 -1 -2 74.94 2.29
 -12 -1 2 80.04 2.88
 -12 1 2 78.5 2.69
 12 1 -2 79.97 2.61
 12 -1 -2 77.4 2.43
 12 1 -2 77.08 2.32
 12 -1 -2 75.51 2.4
 12 -1 -2 69.09 2.13
 12 1 -2 79.27 2.46
 12 -1 -1 116.72 3.1
 -12 -1 1 120.4 3.65
 -12 1 1 131.54 3.58
 12 1 -1 127.96 3.38
 12 -1 -1 120.78 3.15
 12 1 -1 119.4 3.17
 12 -1 -1 123.61 3.3
 12 -1 -1 123.33 2.98
 12 1 -1 126.86 3.31
 12 -1 0 157.21 3.77
 -12 -1 0 167.96 4.32
 -12 1 0 156.63 3.98
 12 1 0 163.35 3.93
 12 -1 0 152.98 3.61
 12 1 0 167.31 3.88
 12 -1 0 151.16 3.83
 12 1 0 152.22 3.84
 12 -1 1 85.83 2.63
 -12 -1 -1 77.01 2.7
 -12 1 -1 80.33 2.55
 -12 -1 -1 89.77 2.87
 12 1 1 80.99 2.53
 12 -1 1 78.8 2.28
 12 1 1 83.89 2.59
 12 -1 1 87.66 2.64
 12 1 1 84.67 2.58
 12 -1 2 4.77 0.76
 12 1 2 3.42 0.57
 -12 -1 -2 3.55 0.85
 12 1 2 4.63 0.72
 12 -1 3 51.92 2
 12 1 3 47.51 1.74
 12 1 3 54.67 2
 12 -1 4 0.78 0.56
 12 1 4 1.09 0.38
 12 1 4 0.65 0.52
 12 -1 4 0.76 0.52
 -12 -1 -5 2.73 0.66
 -12 1 -5 2.57 0.64
 12 -1 5 2.59 0.56
 -12 -1 -6 22.87 1.31
 -12 1 -6 22.2 1.21
 12 -1 6 22.85 1.14
 12 -1 6 22.25 0.95
 -12 1 -7 3.33 0.5
 -12 -1 -7 2.67 0.54
 12 1 7 3.24 0.51
 12 -1 7 2.98 0.47
 12 -1 7 2.4 0.32
 12 1 7 3.2 0.46
 -12 -1 -8 0.3 0.3
 12 1 8 0.4 0.28
 12 -1 8 0.64 0.25
 12 1 8 0.75 0.29
 -12 -1 -9 0.86 0.27
 -12 -2 12 23.25 0.92
 -12 2 12 22.68 1.13
 -12 2 11 51.6 1.72
 -12 -2 11 51.02 1.59
 -12 2 11 46.21 1.49
 -12 -2 11 49.43 1.93
 -12 2 10 14.15 1.01
 -12 -2 10 13.05 0.88
 -12 2 10 13.27 0.93
 -12 -2 10 13.47 1.15
 12 2 -10 13.05 0.76
 -12 -2 9 27.86 1.32
 -12 2 9 30.31 1.45
 -12 -2 9 28.46 1.68
 12 2 -9 30.43 1.29
 -12 2 8 21.55 1.33
 -12 -2 8 18.4 1.12
 -12 -2 8 18.98 1.34
 -12 2 8 19.68 1.28
 -12 -2 8 18.93 1.42
 12 2 -8 19 1.11
 12 -2 -8 17.48 0.87
 -12 2 7 22.52 1.39
 -12 -2 7 22.64 1.27
 -12 -2 7 23.97 1.56
 -12 2 7 21.51 1.39
 -12 -2 7 23.93 1.59
 12 2 -7 24.58 1.32
 12 -2 -7 20.89 1.05
 -12 2 6 26.59 1.52
 -12 -2 6 24.18 1.34
 -12 -2 6 25.93 1.7
 -12 -2 6 24.52 1.54
 12 2 -6 26.53 1.43
 12 -2 -6 25.27 1.22
 -12 2 5 49.82 2.06
 -12 -2 5 48.22 1.88
 -12 -2 5 51.22 2.4
 -12 2 5 50.04 2.16
 -12 -2 5 49.64 2.13
 12 2 -5 53.31 2.05
 12 -2 -5 47.64 1.77
 12 -2 -4 253.32 5
 -12 2 4 279.72 5.76
 -12 -2 4 257.39 5.44
 -12 2 4 288.11 5.97
 12 2 -4 283.08 5.75
 12 -2 -4 279.19 5.45
 12 -2 -3 29.92 1.33
 -12 2 3 30.58 1.55
 -12 -2 3 31.65 1.95
 -12 2 3 30.65 1.66
 -12 -2 3 29.99 1.45
 12 -2 -3 31.9 1.49
 12 2 -3 30.15 1.53
 -12 2 2 24.22 1.32
 12 -2 -2 24.13 1.23
 -12 -2 2 23.89 1.64
 -12 2 2 25.48 1.49
 -12 -2 2 21.05 1.31
 12 2 -2 22.94 1.41
 12 2 -2 21.85 1.11
 12 -2 -2 23.7 1.34
 12 2 -2 22.73 1.35
 12 -2 -1 1.15 0.53
 -12 -2 1 1.19 0.77
 -12 2 1 1.48 0.62
 -12 -2 1 0.69 0.59
 12 2 -1 1.32 0.64
 12 -2 -1 1.1 0.44
 12 2 -1 0.86 0.43
 12 -2 -1 1.67 0.64
 12 2 -1 0.75 0.6
 12 -2 0 134.54 3.31
 -12 2 0 126.59 3.31
 -12 -2 0 130.18 3.58
 12 2 0 130.58 3.43
 12 -2 0 117.64 2.87
 12 2 0 121.24 3.14
 12 -2 0 122.96 3.29
 12 2 0 133.73 3.41
 12 -2 1 16.61 1.13
 -12 2 -1 16.41 1.04
 -12 -2 -1 16.4 1.3
 12 2 1 16.5 1.15
 12 2 1 17.43 1.12
 12 2 1 16.7 1.17
 12 -2 2 21.37 1.29
 12 2 2 23.1 1.29
 -12 -2 -2 23.19 1.47
 12 2 2 22.03 1.27
 12 -2 2 21.58 1.27
 12 -2 3 1.94 0.59
 -12 -2 -3 2.56 0.8
 12 2 3 2.06 0.52
 12 2 3 2.07 0.59
 12 -2 3 2.06 0.59
 12 2 4 90.43 2.58
 12 -2 4 92.32 2.55
 12 -2 5 24.56 1.22
 12 2 5 23.19 1.03
 -12 -2 -5 24.75 1.42
 12 2 5 25.41 1.27
 12 -2 5 24.83 1.18
 12 -2 6 0.05 0.37
 -12 -2 -6 0.23 0.51
 -12 2 -6 0.31 0.39
 12 2 6 0.3 0.38
 12 -2 6 0.26 0.33
 -12 -2 -7 30.44 1.29
 -12 2 -7 26.57 1.01
 12 -2 7 29.69 1.04
 12 2 7 30.09 1.14
 -12 -2 -8 9.12 0.6
 -12 -2 -8 9.31 0.62
 12 2 8 9.93 0.59
 12 2 8 10.07 0.58
 -12 -3 12 68.02 1.59
 -12 3 11 142.96 2.97
 -12 -3 11 149.51 2.93
 -12 -3 10 43.92 1.53
 -12 3 10 40.79 1.46
 -12 3 9 10.29 0.87
 -12 -3 9 7.79 0.75
 -12 3 9 9.99 0.84
 12 3 -9 8.6 0.61
 -12 3 8 8.87 0.85
 -12 -3 8 7.55 0.78
 -12 3 8 8.29 0.87
 12 3 -8 7.36 0.66
 12 -3 -8 8.72 0.64
 -12 3 7 23.36 1.32
 -12 -3 7 22.57 1.26
 -12 3 7 22.19 1.34
 12 3 -7 20.28 1.13
 12 -3 -7 22.13 1.08
 -12 3 6 63.57 2.2
 -12 -3 6 62.24 2.18
 12 3 -6 66.59 2.15
 12 -3 -6 62.74 1.98
 -12 3 5 25.46 1.37
 -12 -3 5 23.77 1.34
 -12 3 5 26.66 1.51
 12 3 -5 24.36 1.34
 12 -3 -5 26.73 1.28
 12 -3 -4 1.59 0.42
 -12 3 4 1.47 0.65
 -12 3 4 1.62 0.54
 12 3 -4 1.55 0.57
 12 -3 -4 1.72 0.57
 12 -3 -3 196.91 4.18
 -12 3 3 197.39 4.35
 -12 3 3 215.45 4.72
 12 3 -3 212.06 4.65
 12 -3 -3 199.47 4.4
 12 -3 -2 41.54 1.62
 -12 3 2 43.51 1.82
 12 -3 -2 44.06 1.77
 12 -3 -1 16.43 1.07
 -12 3 1 17.8 1.14
 -12 -3 1 14.02 1.08
 12 -3 0 46.15 1.78
 -12 3 0 46.37 1.71
 -12 -3 0 43.29 1.9
 12 3 0 51.18 1.94
 12 3 0 41.71 1.54
 12 -3 0 40.65 1.72
 12 3 0 39.47 1.73
 12 -3 1 12.81 1.01
 12 3 1 14.09 1.07
 -12 -3 -1 13.36 1.17
 12 3 1 12.45 0.87
 12 -3 1 12.56 0.96
 12 3 1 11.6 0.96
 12 -3 2 5.1 0.7
 12 3 2 4.31 0.67
 -12 -3 -2 4.51 0.79
 12 3 2 4.4 0.61
 12 -3 2 5.58 0.72
 12 3 3 87.16 2.5
 -12 -3 -3 88.37 2.77
 12 3 3 86.92 2.43
 12 -3 3 89.11 2.44
 12 -3 4 5.18 0.67
 12 3 4 6.37 0.64
 -12 -3 -4 6.89 0.86
 -12 -3 -4 5.61 0.6
 12 3 4 7.09 0.7
 12 -3 4 6.02 0.64
 12 -3 5 5.65 0.63
 12 3 5 5.42 0.54
 -12 -3 -5 4.8 0.54
 12 3 5 5.43 0.6
 12 -3 5 5.55 0.55
 12 -3 6 26.32 1.07
 12 3 6 22.69 0.85
 -12 -3 -6 26.03 1.25
 -12 3 -6 25.23 0.98
 -12 -3 -6 22.97 1
 12 3 6 27.13 1.09
 12 -3 6 24.01 0.92
 -12 -3 -7 20.41 0.97
 12 3 7 19.71 0.85
 12 3 7 20.69 0.83
 -12 4 10 43.16 1.38
 -12 -4 10 46.43 1.38
 -12 4 10 42.59 1.3
 -12 -4 9 9.92 0.73
 -12 4 9 10.61 0.75
 12 -4 -9 9.14 0.51
 -12 4 8 35.52 1.4
 -12 -4 8 31.26 1.33
 -12 4 8 34.36 1.39
 12 -4 -8 33.09 1.15
 -12 4 7 29.96 1.33
 -12 -4 7 28.63 1.33
 12 4 -7 28.37 1.11
 12 -4 -7 27.76 1.15
 -12 4 6 23.33 1.19
 -12 4 6 23.58 1.3
 12 4 -6 24.66 1.14
 12 -4 -6 23.17 1.11
 12 4 -6 26.19 1.22
 -12 4 5 9.35 0.79
 -12 4 5 10.05 0.93
 12 4 -5 10.59 0.83
 12 -4 -5 9.45 0.78
 12 4 -5 9.41 0.79
 12 -4 -4 6.53 0.6
 -12 4 4 7.65 0.71
 -12 4 4 7.8 0.85
 12 4 -4 7.5 0.77
 12 -4 -4 7.12 0.73
 12 4 -4 7.72 0.75
 12 -4 -3 40.73 1.5
 -12 4 3 43.12 1.72
 12 4 -3 41.53 1.7
 12 -4 -3 40.24 1.6
 12 4 -3 42.2 1.64
 12 -4 -2 43.57 1.6
 -12 4 2 40.65 1.64
 12 4 -2 45.25 1.78
 12 4 -2 44.15 1.67
 12 -4 -1 64.01 2
 -12 4 1 61.49 1.96
 12 4 -1 69.07 2.22
 -12 -4 1 58.74 1.98
 12 -4 -1 64.81 2.07
 12 4 -1 66.68 2.06
 12 -4 0 39.64 1.55
 -12 -4 0 35.08 1.56
 12 -4 0 39.05 1.54
 12 4 0 38.66 1.53
 12 -4 1 19.26 1.08
 12 4 1 19.91 1.18
 -12 -4 -1 19.94 1.2
 12 -4 1 19.15 1.07
 12 4 2 20.99 1.01
 12 -4 2 20.49 1.1
 12 4 2 23.59 1.2
 -12 -4 -2 21.52 1.24
 12 4 2 19.67 0.92
 12 -4 2 20.7 1.04
 12 4 3 16.22 0.78
 12 4 3 18.58 1.01
 -12 -4 -3 19.16 1.17
 12 4 3 17.16 0.86
 12 -4 3 18.27 0.94
 12 -4 4 69.24 1.9
 12 4 4 65.73 1.84
 -12 -4 -4 65.36 2.09
 12 4 4 60.92 1.71
 12 -4 4 63.94 1.7
 12 -4 5 11.91 0.69
 12 4 5 10.86 0.64
 -12 -4 -5 11.42 0.83
 12 -4 5 9.3 0.51
 12 -4 6 0.9 0.26
 12 4 6 0.73 0.23
 -12 5 8 17.11 0.78
 12 -5 -8 16.18 0.67
 12 5 -8 16 0.67
 -12 5 7 0.35 0.29
 12 -5 -7 0.45 0.28
 12 5 -7 0.51 0.27
 -12 5 6 24.27 0.98
 -12 5 6 25.77 1.15
 12 -5 -6 24.77 1.02
 12 5 -6 24.7 0.98
 -12 5 5 11.71 0.68
 12 5 -5 11.85 0.68
 -12 5 5 13.07 0.87
 12 -5 -5 13.51 0.79
 12 5 -5 13.58 0.76
 12 -5 -4 11.15 0.66
 12 5 -4 12.59 0.76
 -12 5 4 12.3 0.83
 12 5 -4 12.84 0.77
 12 -5 -3 62.27 1.75
 12 5 -3 66.81 1.91
 -12 5 3 66.3 1.93
 12 -5 -3 63.34 1.87
 12 5 -3 68.76 1.85
 12 -5 -2 74.91 2
 12 5 -2 78.22 2.16
 -12 5 2 75.24 2.02
 12 -5 -2 76.69 2.08
 12 5 -2 78.88 2.03
 12 -5 -1 52 1.64
 12 5 -1 51.85 1.72
 12 -5 -1 52.6 1.64
 12 5 0 68.67 1.98
 12 -5 0 67.18 1.89
 12 5 0 67.02 1.98
 12 -5 0 66.42 1.84
 12 5 1 78.26 2.02
 12 -5 1 72.87 1.97
 12 5 1 76.41 2.08
 12 -5 1 73.48 1.9
 12 5 2 24.71 0.98
 12 -5 2 28.04 0.99
 12 -5 3 48.22 1.38
 12 5 3 51.05 1.44
 12 -5 3 39.13 1.1
 12 -5 4 1.52 0.3
 12 5 4 1.25 0.3
 12 6 -5 4.98 0.41
 12 6 -4 1.56 0.32
 12 -6 -4 1.57 0.28
 12 -6 -3 0.7 0.21
 12 -6 -3 0.62 0.25
 12 6 -2 27.8 1.02
 12 -6 -2 29.31 0.94
 12 -6 -2 30.8 0.97
 12 6 -1 27.26 0.99
 12 -6 -1 25.48 0.89
 12 6 -1 23.48 0.84
 12 -6 -1 25.58 0.85
 12 6 0 45.36 1.27
 12 -6 0 45.86 1.24
 12 6 0 42.68 1.2
 12 6 1 18.31 0.71
 -13 0 11 5.81 0.71
 13 0 -11 5.14 0.46
 -13 0 10 10.23 0.78
 -13 0 10 10.5 0.96
 13 0 -10 11.21 0.75
 -13 0 9 20.01 1.19
 -13 0 9 22.71 1.39
 13 0 -9 21.35 1.09
 -13 0 8 2.41 0.73
 -13 0 8 2.35 0.67
 13 0 -8 2.59 0.56
 -13 0 7 5.94 0.89
 -13 0 7 5.65 0.89
 13 0 -7 5.6 0.58
 -13 0 6 56.77 2.28
 13 0 -6 59.37 1.84
 13 0 -5 11.29 0.96
 13 0 -5 9.51 0.78
 -13 0 4 218.62 5.14
 -13 0 4 215.94 4.72
 13 0 -4 228.6 4.8
 13 0 -4 213.51 4.31
 13 0 -4 214.68 4.41
 -13 0 3 14.47 1.25
 13 0 -3 14.53 1.07
 13 0 -3 15.47 0.97
 13 0 -3 15.43 0.98
 -13 0 2 0.94 0.66
 13 0 -2 0.89 0.52
 13 0 -2 0.85 0.43
 13 0 -2 1.03 0.46
 -13 0 1 1.09 0.67
 13 0 -1 0.64 0.49
 13 0 -1 0.92 0.49
 13 0 -1 1.02 0.45
 -13 0 0 36.37 1.71
 13 0 0 35.09 1.49
 13 0 0 37.31 1.58
 -13 0 -1 11.92 0.96
 13 0 1 13.58 0.89
 13 0 1 14.22 1.03
 -13 0 -2 43.82 1.89
 13 0 2 44.63 1.73
 13 0 3 11.12 0.88
 -13 0 -4 5.37 0.75
 -13 0 -5 31.93 1.41
 13 0 5 31.54 1.29
 -13 0 -6 90.19 2.31
 13 0 6 90.09 2.18
 13 0 6 84.95 1.93
 -13 0 -7 1.79 0.33
 13 0 7 1.83 0.31
 -13 -1 11 5.31 0.67
 -13 1 11 4.38 0.63
 13 1 -11 4.34 0.37
 13 -1 -11 5.37 0.47
 -13 -1 10 13.09 0.66
 -13 1 10 14.42 0.88
 -13 -1 10 14.53 1.07
 -13 1 10 14.94 1.07
 13 1 -10 15.38 0.8
 -13 -1 9 10.33 0.65
 -13 -1 9 11.54 0.92
 -13 1 9 12.23 0.95
 -13 -1 9 11.96 1.03
 13 1 -9 11.91 0.81
 -13 -1 8 2.58 0.7
 -13 -1 8 2.03 0.66
 -13 1 8 3.14 0.63
 -13 1 8 2.73 0.62
 13 1 -8 2.85 0.51
 -13 1 7 12.77 1.03
 -13 -1 7 10.84 1.09
 -13 1 7 13.27 1.08
 -13 -1 7 11.59 1.04
 13 1 -7 11.64 0.93
 -13 -1 6 1.93 0.65
 -13 -1 6 1.79 0.74
 -13 1 6 1.49 0.62
 13 1 -6 2.37 0.62
 13 -1 -6 1.48 0.36
 -13 1 5 12.79 1.15
 -13 -1 5 12.7 1.03
 13 -1 -5 10.46 0.77
 13 1 -5 12.79 0.92
 -13 -1 4 61.05 2.46
 -13 1 4 58.15 2.3
 -13 -1 4 52.59 1.8
 13 1 -4 61.37 2.17
 13 -1 -4 57.12 2.02
 13 -1 -4 55.84 1.85
 13 1 -4 58.43 1.98
 -13 -1 3 237.18 5.39
 -13 1 3 235.31 5.2
 -13 -1 3 213.32 4.66
 13 1 -3 235.42 4.94
 13 -1 -3 228.88 4.75
 13 1 -3 215.43 4.35
 13 -1 -3 226.31 4.64
 13 1 -3 232.84 4.76
 13 -1 -2 8.32 0.72
 -13 -1 2 8.54 1.06
 -13 1 2 9.12 0.99
 -13 -1 2 8.89 0.89
 13 1 -2 9.12 0.91
 13 -1 -2 9.78 0.83
 13 1 -2 7.95 0.72
 13 -1 -2 8.76 0.8
 13 -1 -2 8 0.64
 13 1 -2 8.79 0.87
 13 -1 -1 127.25 3.12
 -13 -1 1 134.17 3.72
 -13 1 1 133.05 3.53
 -13 -1 1 125.84 3.4
 13 1 -1 137.06 3.4
 13 -1 -1 133.7 3.17
 13 1 -1 128.92 3.15
 13 -1 -1 138.13 3.29
 13 1 -1 131.82 3.26
 13 -1 0 133.83 3.27
 -13 1 0 141.35 3.5
 -13 -1 0 141.43 3.66
 13 1 0 140.57 3.41
 13 -1 0 130.15 3.1
 13 1 0 137.45 3.3
 13 -1 0 142.99 3.42
 13 1 0 146.29 3.42
 13 -1 1 2.9 0.59
 -13 -1 -1 3.28 0.75
 13 1 1 2.77 0.56
 13 1 1 3.29 0.56
 13 -1 1 2.75 0.6
 13 -1 2 8.84 0.81
 13 1 2 8.13 0.72
 -13 -1 -2 9.88 0.98
 13 1 2 9.39 0.82
 13 -1 2 7.96 0.82
 13 -1 3 44.86 1.66
 13 1 3 39.68 1.39
 -13 -1 -3 41.51 1.82
 13 1 3 45.44 1.68
 -13 1 -4 14.68 1.02
 13 1 4 15.13 0.96
 13 -1 4 16.44 0.96
 -13 -1 -5 12.23 0.93
 -13 1 -5 11.67 0.86
 13 1 5 11.03 0.78
 13 -1 5 11.22 0.77
 -13 -1 -6 18.28 0.98
 -13 1 -6 18.51 0.91
 13 -1 6 18.54 0.86
 13 1 6 18.56 0.82
 -13 -1 -7 26.37 0.97
 13 -1 7 26.36 0.87
 13 1 7 28.05 0.89
 -13 -2 10 32.23 1.08
 13 2 -10 30.48 0.99
 -13 2 9 14.99 1
 -13 -2 9 16.99 0.86
 -13 2 9 15.91 0.99
 -13 -2 9 15.29 1.08
 13 2 -9 16.86 0.85
 -13 2 8 13.94 1
 -13 -2 8 12.1 0.79
 -13 2 8 13.61 1.02
 -13 -2 8 12.68 1.02
 13 2 -8 13.33 0.86
 -13 2 7 44.73 1.78
 -13 -2 7 43.31 1.52
 -13 2 7 43.85 1.79
 -13 -2 7 42.92 1.8
 13 2 -7 47.58 1.68
 13 -2 -7 39.78 1.3
 -13 2 6 19.8 1.22
 -13 -2 6 19.64 1.03
 -13 -2 6 21.51 1.45
 -13 -2 6 19.73 1.22
 13 2 -6 22.35 1.23
 13 -2 -6 20.36 0.99
 -13 2 5 70.99 2.35
 -13 2 5 72.88 2.45
 13 2 -5 67.46 2.25
 13 -2 -5 67.73 2.02
 13 2 -5 69.53 2.17
 -13 2 4 1.93 0.67
 -13 2 4 2.44 0.59
 13 -2 -4 2 0.51
 13 2 -4 2.38 0.57
 13 -2 -3 50.73 1.63
 -13 2 3 57.2 2.12
 -13 -2 3 50.75 1.77
 13 -2 -3 54.57 1.81
 13 -2 -3 57.57 1.9
 13 2 -3 56.88 1.96
 13 -2 -2 21.03 1.08
 -13 2 2 21.48 1.3
 -13 -2 2 21.06 1.21
 13 2 -2 22.44 1.29
 13 -2 -2 20.49 1.05
 13 -2 -2 22.06 1.19
 13 2 -2 22.09 1.22
 13 -2 -1 61.87 1.99
 -13 2 1 65.85 2.19
 -13 -2 1 67.06 2.24
 13 2 -1 71.19 2.28
 13 -2 -1 60.07 1.81
 13 2 -1 64.66 1.91
 13 -2 -1 68.2 2.15
 13 2 -1 71.45 2.23
 13 -2 0 111.68 2.81
 -13 2 0 105.55 2.78
 -13 -2 0 108.09 3.06
 13 2 0 111.03 2.95
 13 2 0 100.04 2.64
 13 -2 0 116.95 2.92
 13 2 0 112.93 2.89
 13 -2 1 54.12 1.83
 13 2 1 55.14 1.9
 -13 -2 -1 53.37 2.03
 13 2 1 50.55 1.74
 13 -2 2 10.09 0.84
 13 2 2 9.25 0.76
 -13 -2 -2 9.59 0.94
 13 2 2 8.49 0.74
 13 -2 2 9.59 0.83
 13 -2 3 64.55 1.97
 13 2 3 59.89 1.81
 -13 -2 -3 64.76 2.2
 13 2 3 64.19 1.94
 13 -2 3 65.97 1.99
 13 -2 4 2.92 0.5
 13 2 4 2.77 0.39
 13 2 4 3.07 0.49
 13 -2 4 3.55 0.51
 -13 2 -5 46.48 1.51
 13 2 5 45.45 1.47
 13 -2 5 46.98 1.44
 -13 -2 -6 3.9 0.51
 -13 2 -6 2.69 0.35
 -13 -2 -6 2.95 0.37
 13 2 6 3.62 0.42
 13 -2 6 3.08 0.35
 13 2 7 16.15 0.62
 -13 3 10 65.15 1.7
 13 3 -10 80.82 1.76
 -13 3 9 22.18 1.03
 -13 -3 9 20.01 0.89
 -13 3 9 21.16 1
 -13 3 8 19.05 1.03
 -13 3 8 19.1 1.05
 13 3 -8 17.36 0.82
 -13 3 7 9.14 0.78
 13 3 -7 9.72 0.71
 13 -3 -7 8.54 0.59
 -13 3 6 47.2 1.71
 -13 3 6 50.56 1.86
 13 3 -6 49.57 1.68
 13 -3 -6 45.28 1.49
 -13 3 5 36.45 1.49
 -13 3 5 37.53 1.63
 13 3 -5 38.11 1.52
 13 -3 -5 38.57 1.42
 -13 3 4 34.26 1.4
 -13 3 4 34.91 1.55
 13 3 -4 37.5 1.55
 13 -3 -4 33.71 1.37
 13 -3 -3 12.66 0.77
 -13 3 3 14.16 1.02
 13 3 -3 13.77 1
 13 -3 -3 13.27 0.77
 13 -3 -3 13.61 0.92
 13 -3 -2 12.92 0.83
 -13 3 2 12.87 0.94
 -13 -3 2 13.68 0.87
 13 -3 -2 14.22 0.94
 13 -3 -1 37.24 1.41
 -13 3 1 34.95 1.41
 -13 -3 1 33.87 1.44
 13 3 -1 38 1.56
 13 -3 -1 31.04 1.38
 13 -3 0 41.27 1.52
 13 3 0 39.77 1.6
 -13 -3 0 37.68 1.59
 13 3 1 11.07 0.7
 13 -3 1 13.44 0.88
 13 3 1 12.92 0.91
 -13 -3 -1 13.08 0.98
 13 3 1 11.07 0.7
 13 -3 1 13.07 0.88
 13 -3 2 15.84 0.95
 13 3 2 16.65 0.94
 -13 -3 -2 16.65 1.08
 13 3 2 15.84 0.83
 13 -3 2 16.43 0.94
 13 -3 3 24.19 1.09
 13 3 3 24.52 1.05
 -13 -3 -3 24.45 1.24
 13 3 3 22.86 0.99
 13 -3 3 25.46 1.08
 13 3 4 9.35 0.58
 -13 -3 -4 9.33 0.78
 13 3 4 9.23 0.61
 13 -3 4 10.34 0.64
 -13 3 -5 8.33 0.53
 13 3 5 8.71 0.54
 13 -3 5 8.38 0.5
 -13 -3 -6 13.94 0.69
 13 3 6 13.56 0.58
 -13 4 9 54.12 1.44
 13 4 -9 60.19 1.38
 -13 4 8 12.82 0.74
 13 4 -8 13.75 0.68
 -13 4 7 4.66 0.49
 13 4 -7 3.63 0.35
 13 -4 -7 4.18 0.4
 13 4 -7 5.24 0.5
 -13 4 6 22.74 0.98
 -13 4 6 23.78 1.14
 13 4 -6 24.27 0.97
 13 -4 -6 23.53 0.96
 13 4 -6 24.57 1.02
 -13 4 5 25.55 1.04
 -13 4 5 27.71 1.24
 13 4 -5 25.97 1.1
 13 -4 -5 27.12 1.09
 13 4 -5 26.84 1.11
 -13 4 4 28.81 1.26
 13 4 -4 27.07 1.17
 13 -4 -4 24.95 1.08
 13 4 -4 27.55 1.15
 -13 4 3 18.81 1.01
 13 4 -3 20.14 1.04
 13 -4 -3 19.62 0.99
 13 4 -3 20.65 1
 13 -4 -2 34.92 1.25
 -13 4 2 36.67 1.34
 13 4 -2 38.72 1.44
 13 4 -2 37.88 1.38
 13 -4 -1 45.15 1.48
 13 4 -1 46.76 1.62
 13 -4 -1 47.82 1.56
 13 4 -1 49.78 1.57
 13 4 0 4.95 0.53
 13 -4 0 5.06 0.55
 -13 -4 0 4.24 0.51
 13 -4 0 5.02 0.56
 13 4 1 22.93 0.92
 13 -4 1 24.95 1.06
 13 4 1 25.59 1.12
 -13 -4 -1 22.92 1.06
 13 -4 1 23.86 1.02
 13 -4 2 24.89 1.03
 -13 -4 -2 25.57 1.12
 13 -4 2 26.27 1.02
 13 4 3 4.33 0.44
 -13 -4 -3 3.26 0.48
 13 -4 3 3.59 0.38
 13 4 4 28.51 0.9
 -13 -4 -4 30.86 1.1
 -13 5 6 1.77 0.31
 13 -5 -6 1.79 0.26
 -13 5 5 2.09 0.35
 13 -5 -5 2.52 0.33
 13 5 -5 2.09 0.28
 13 5 -4 7.51 0.48
 -13 5 4 7.82 0.53
 13 -5 -4 8.18 0.54
 13 5 -4 7.99 0.49
 13 5 -3 7.88 0.53
 13 5 -2 18.6 0.85
 13 5 -2 18.13 0.8
 13 -5 -2 17.02 0.78
 13 5 -1 46.26 1.34
 13 -5 -1 43.01 1.24
 13 5 -1 46.06 1.35
 13 -5 -1 45.51 1.3
 13 5 0 96.44 2.08
 13 -5 0 93.1 2.07
 13 5 0 105.83 2.23
 13 -5 0 104.54 2.12
 13 -5 1 16.99 0.71
 13 -5 1 15.57 0.64
 13 -5 2 17.36 0.68
 13 5 2 17.66 0.69
 -14 0 10 1.52 0.39
 14 0 -10 1.47 0.27
 -14 0 9 107.19 2.56
 14 0 -9 111.16 2.41
 -14 0 8 48.65 1.75
 -14 0 8 46.63 1.68
 14 0 -8 51.32 1.58
 -14 0 7 2.71 0.56
 -14 0 7 2.78 0.62
 14 0 -7 2.89 0.36
 -14 0 6 10.06 0.8
 14 0 -6 12.18 0.86
 14 0 -6 10.37 0.64
 -14 0 5 7.46 0.84
 14 0 -5 7.25 0.71
 14 0 -5 6.71 0.57
 -14 0 4 97.94 2.9
 14 0 -4 100.34 2.59
 14 0 -4 93.67 2.26
 -14 0 3 58.2 2.15
 -14 0 3 53.01 1.76
 14 0 -3 55.88 1.84
 14 0 -3 55.18 1.65
 14 0 -3 54.55 1.63
 -14 0 2 92.94 2.75
 -14 0 2 89.96 2.51
 14 0 -2 93.82 2.48
 14 0 -2 91.68 2.33
 -14 0 1 1.75 0.54
 -14 0 1 1.66 0.54
 14 0 -1 1.54 0.45
 14 0 -1 1.7 0.44
 14 0 0 25.57 1.1
 -14 0 0 28.43 1.36
 14 0 0 29.6 1.25
 14 0 1 10.92 0.65
 -14 0 -1 12.3 0.94
 14 0 1 12.39 0.82
 -14 0 -2 3.44 0.61
 14 0 2 3.22 0.51
 14 0 3 2.41 0.44
 -14 0 -4 13.92 0.85
 14 0 4 12.59 0.72
 14 0 4 11.98 0.56
 -14 0 -5 5.7 0.52
 -14 1 10 9.76 0.66
 14 -1 -10 10.75 0.57
 -14 1 9 24.29 1.07
 -14 -1 9 22.55 1.05
 -14 1 9 24.18 1.13
 14 1 -9 25.97 0.96
 14 1 -9 22.01 0.79
 -14 1 8 15.47 0.96
 -14 -1 8 13.21 0.84
 -14 1 8 14.66 0.95
 14 1 -8 16.5 0.86
 14 -1 -8 12.53 0.78
 14 1 -8 15.34 0.72
 -14 -1 7 2.76 0.5
 -14 1 7 2.48 0.56
 -14 -1 7 3.49 0.68
 -14 1 7 2.41 0.6
 14 1 -7 3.06 0.52
 14 -1 -7 2.7 0.47
 14 1 -7 2.85 0.43
 -14 -1 6 18.32 1.24
 -14 1 6 17.09 1.04
 14 -1 -6 19.29 1.01
 14 1 -6 19.48 0.93
 -14 1 5 8.82 0.88
 -14 1 5 7.98 0.72
 14 -1 -5 8.14 0.72
 14 -1 -5 7.53 0.55
 14 1 -5 7.93 0.65
 -14 -1 4 14.86 1.16
 -14 1 4 14.59 1.08
 14 1 -4 14.46 0.96
 14 -1 -4 14.21 0.89
 14 -1 -4 13.68 0.79
 14 1 -4 14.39 0.88
 -14 -1 3 29.28 1.54
 -14 1 3 27.73 1.41
 -14 -1 3 26.42 1.16
 14 1 -3 30.99 1.36
 14 -1 -3 28.23 1.22
 14 -1 -3 27.45 1.17
 14 1 -3 28.8 1.22
 -14 1 2 31.47 1.46
 -14 -1 2 27.08 1.26
 14 1 -2 32.02 1.37
 14 -1 -2 30.55 1.22
 14 1 -2 27.75 1.09
 14 -1 -2 32.02 1.28
 14 1 -2 30.73 1.27
 -14 1 1 8.13 0.77
 -14 -1 1 8.89 0.8
 14 1 -1 9.82 0.77
 14 -1 -1 7.84 0.62
 14 1 -1 8.35 0.65
 14 -1 -1 8.11 0.72
 14 1 0 27.94 1.2
 -14 -1 0 27.65 1.34
 14 1 0 27.67 1.16
 14 -1 0 27.54 1.22
 14 1 1 53.52 1.62
 -14 -1 -1 56.18 1.93
 14 1 1 54.58 1.68
 14 -1 1 55.26 1.75
 14 1 2 5.39 0.47
 -14 -1 -2 7.06 0.76
 14 1 2 6.16 0.58
 14 -1 2 6.47 0.62
 -14 -1 -3 9.1 0.78
 -14 1 -3 7.98 0.72
 14 1 3 8.74 0.63
 -14 1 -4 97.43 2.32
 14 1 4 92.76 2.14
 14 -1 4 94.18 2.16
 -14 -1 -5 1.35 0.33
 -14 1 -5 1.24 0.31
 14 1 5 1.22 0.27
 14 -1 5 1.58 0.29
 14 1 5 1.12 0.21
 -14 2 9 10.38 0.66
 -14 2 9 9.99 0.69
 14 -2 -9 11.91 0.62
 14 2 -9 11.14 0.56
 -14 2 8 22.71 1.07
 14 2 -8 22.85 0.92
 14 -2 -8 21.8 0.92
 14 2 -8 24.15 0.92
 14 2 -7 5.97 0.57
 14 -2 -7 6.14 0.56
 14 2 -7 5.88 0.53
 -14 2 6 31.37 1.37
 14 2 -6 29.39 1.21
 14 -2 -6 28.33 1.13
 14 2 -6 29.18 1.14
 -14 2 5 98.25 2.62
 14 2 -5 96.54 2.46
 14 -2 -5 90.54 2.27
 14 -2 -5 88.74 2.13
 14 2 -5 99.22 2.39
 -14 2 4 6.94 0.77
 14 -2 -4 6.36 0.57
 14 -2 -4 6.75 0.59
 14 2 -4 6.14 0.62
 -14 2 3 19.83 1.12
 14 2 -3 18.88 1.06
 14 -2 -3 17.74 0.87
 14 -2 -3 18.98 0.95
 14 2 -3 19.8 1
 14 -2 -2 5.33 0.47
 -14 2 2 6.29 0.68
 -14 -2 2 5.24 0.57
 14 2 -2 6.19 0.67
 14 -2 -2 6.09 0.49
 14 -2 -2 6.16 0.6
 14 2 -2 6.69 0.64
 14 -2 -1 27.31 1.08
 -14 2 1 28.32 1.2
 -14 -2 1 29.6 1.26
 14 2 -1 31.06 1.31
 14 -2 -1 30.82 1.24
 14 2 -1 30.63 1.24
 14 -2 0 59.09 1.72
 14 2 0 68.79 1.93
 -14 -2 0 62.94 1.97
 14 2 0 57.47 1.59
 14 -2 0 67.51 1.91
 14 -2 1 17.61 0.88
 14 2 1 17.78 0.91
 -14 -2 -1 18.06 1.03
 14 2 1 15.81 0.79
 14 -2 2 16.82 0.84
 14 2 2 16.25 0.78
 -14 -2 -2 16.44 0.98
 14 2 2 16.32 0.79
 14 2 3 3.25 0.31
 -14 -2 -3 4.51 0.57
 -14 2 -3 3.54 0.5
 14 2 3 3.36 0.39
 14 -2 3 3.68 0.44
 -14 -2 -4 55.69 1.6
 -14 2 -4 50.37 1.45
 14 2 4 52.27 1.35
 14 -2 4 53.87 1.4
 -14 3 8 82.84 1.98
 14 -3 -8 80.94 1.77
 14 3 -7 1.25 0.27
 14 -3 -7 1.01 0.26
 14 3 -7 1.9 0.33
 -14 3 6 11.21 0.78
 14 3 -6 11.34 0.67
 14 -3 -6 9.07 0.55
 14 -3 -6 8.52 0.5
 14 3 -6 11.25 0.67
 -14 3 5 4.4 0.57
 14 3 -5 3.91 0.48
 14 -3 -5 3.41 0.36
 14 -3 -5 4.05 0.42
 14 3 -5 4 0.48
 -14 3 4 5.57 0.6
 14 3 -4 5.72 0.59
 14 -3 -4 6.09 0.52
 14 3 -4 5.66 0.56
 -14 3 3 5.02 0.58
 14 3 -3 5.11 0.55
 14 -3 -3 4.49 0.51
 14 3 -3 4.8 0.53
 14 -3 -2 4.88 0.42
 -14 3 2 5.78 0.54
 14 -3 -1 3.1 0.39
 14 3 -1 2.84 0.47
 14 -3 -1 3.1 0.45
 14 -3 0 4.07 0.45
 14 3 0 4.68 0.51
 -14 -3 0 4.22 0.48
 14 -3 1 9.14 0.6
 14 3 1 9.56 0.63
 -14 -3 -1 8.06 0.62
 14 -3 1 9.84 0.64
 14 -3 2 7.11 0.52
 14 3 2 6.21 0.47
 -14 -3 -2 5.66 0.53
 14 -3 2 7.23 0.51
 -14 -3 -3 12.76 0.69
 -14 3 -3 11.66 0.63
 14 -3 3 12.24 0.59
 -14 4 6 6.46 0.47
 14 4 -6 7.2 0.44
 -14 4 5 4.31 0.42
 14 4 -5 4.24 0.36
 14 -4 -5 4.33 0.36
 14 4 -5 4.55 0.4
 -14 4 4 6.12 0.47
 14 4 -4 7.13 0.49
 14 -4 -4 6.3 0.46
 14 4 -4 7.17 0.49
 14 4 -3 22.22 0.89
 14 -4 -3 22.65 0.86
 14 4 -3 23.56 0.88
 14 4 -2 23.16 0.87
 14 -4 -2 21.64 0.87
 14 -4 -1 1.07 0.23
 14 -4 0 4.18 0.36
 14 4 0 5.13 0.44
 14 -4 0 5.29 0.42
 14 4 1 2.4 0.3
 14 -4 1 2.19 0.28
 15 0 -8 19.39 0.75
 -15 0 7 0.82 0.37
 15 0 -7 1.29 0.3
 15 0 -6 14.6 0.75
 -15 0 5 15.05 0.95
 15 0 -5 14.89 0.79
 -15 0 4 18.82 1.05
 15 0 -4 17.64 0.85
 15 0 -3 5.05 0.49
 -15 0 2 87.13 2.07
 15 0 -2 93.26 2.07
 15 0 -1 11.72 0.61
 -15 0 1 13.41 0.78
 15 0 -1 11.38 0.62
 -15 0 0 6.59 0.6
 15 0 0 6.18 0.48
 -15 0 -1 3.1 0.46
 15 0 1 2.7 0.35
 -15 0 -2 66.86 1.71
 15 0 2 58.84 1.49
 15 -1 -8 9.17 0.49
 15 1 -7 11.03 0.6
 15 -1 -7 11.04 0.59
 -15 1 6 33.69 1.26
 15 -1 -6 32.75 1.06
 -15 1 5 24.17 1.12
 15 1 -5 24.93 1.01
 15 -1 -5 23.22 0.91
 15 1 -5 21.17 0.79
 -15 1 4 20.43 1.03
 15 1 -4 21.69 0.95
 15 -1 -4 20.08 0.85
 15 1 -4 19.43 0.78
 -15 1 3 3.17 0.49
 -15 1 3 3.77 0.41
 15 1 -3 4.16 0.48
 15 -1 -3 3.13 0.36
 15 -1 -3 2.96 0.34
 -15 1 2 63.7 1.74
 -15 -1 2 52.62 1.49
 15 1 -2 72.16 1.77
 -15 1 2 66.74 1.74
 15 -1 -2 57.85 1.44
 15 -1 -2 66.23 1.61
 15 1 -1 19.83 0.84
 -15 1 1 21.43 0.96
 15 -1 -1 20.39 0.85
 15 1 0 13.79 0.63
 -15 -1 0 12.36 0.72
 -15 1 0 15.69 0.83
 15 1 0 11.27 0.56
 15 -1 0 14.27 0.7
 -15 -1 -1 2.26 0.39
 -15 1 -1 2.31 0.41
 15 1 1 1.72 0.26
 15 -1 1 2.34 0.34
 -15 -1 -2 51.91 1.44
 -15 1 -2 47.87 1.41
 15 -1 2 49.72 1.3
 -15 2 6 5.81 0.51
 15 2 -6 5.74 0.44
 15 2 -6 5.7 0.4
 -15 2 5 54.74 1.59
 15 2 -5 56.09 1.5
 15 2 -5 55.11 1.39
 -15 2 4 2.04 0.4
 15 -2 -4 2.23 0.27
 15 2 -4 2.68 0.34
 -15 2 3 0.23 0.28
 15 2 -3 0.13 0.27
 15 -2 -3 0.36 0.24
 15 2 -2 9.49 0.6
 15 -2 -2 9.41 0.56
 15 2 -1 7.82 0.53
 15 -2 -1 7.55 0.52
 15 2 0 15.09 0.67
 15 -2 0 16.65 0.73
 -15 2 -1 37.71 1.18
 15 -2 1 38.39 1.1
 15 3 -4 24.29 0.83
 15 3 -2 2.11 0.29
 15 -3 -2 1.84 0.26
 15 3 -1 3.44 0.32
 15 -3 -1 3.05 0.31

_iucr_refine_instructions_details
;
TITL chenshanchong_X8-1_collect in P21 #4
REM reset to P21 #4
CELL 1.54184 12.7064 7.7906 14.0773 90 99.007 90
ZERR 2 0.0001 0.0001 0.0001 0 0.001 0
LATT -1
SYMM -X,0.5+Y,-Z
SFAC C H O
UNIT 58 76 20
 
L.S. 4
PLAN  6
BOND
fmap 2
ACTA
REM <olex2.extras>
REM <HklSrc "%.\\chenshanchong_X8-1_collect.hkl">
REM </olex2.extras>
 
WGHT    0.072900    0.589400
FVAR       0.82732
O1    3    0.040572   -0.431157   -0.613464    11.00000    0.02965    0.01962 =
         0.02259    0.00112    0.01124   -0.00365
O2    3    0.009824   -0.149138   -0.519318    11.00000    0.02921    0.02333 =
         0.02904   -0.00654    0.01563   -0.00329
AFIX 147
H2    2    0.012018   -0.073412   -0.478598    11.00000   -1.50000
AFIX   0
O3    3    0.144528    0.151292   -0.546732    11.00000    0.02873    0.02290 =
         0.03690   -0.01082    0.01435   -0.00212
AFIX 147
H3    2    0.087264    0.185284   -0.534014    11.00000   -1.50000
AFIX   0
O4    3    0.297146   -0.169553   -0.775013    11.00000    0.02733    0.02153 =
         0.02387   -0.00204    0.01231   -0.00514
O5    3    0.323753   -0.426963   -1.022240    11.00000    0.03955    0.04949 =
         0.02272   -0.00475    0.00690   -0.00108
AFIX 147
H5    2    0.336980   -0.475460   -1.070706    11.00000   -1.50000
AFIX   0
O6    3    0.399796   -0.756158   -0.962771    11.00000    0.06782    0.03596 =
         0.06815   -0.01856    0.04808   -0.00054
AFIX 147
H6    2    0.364779   -0.726601   -1.014097    11.00000   -1.50000
AFIX   0
O7    3    0.244558   -0.755619   -0.853412    11.00000    0.02694    0.02217 =
         0.02755   -0.00370    0.00827    0.00019
O8    3   -0.219561   -0.549576   -1.016237    11.00000    0.03756    0.11629 =
         0.09774   -0.07310   -0.03222    0.02136
AFIX 147
H8    2   -0.252771   -0.458943   -1.020107    11.00000   -1.50000
AFIX   0
C1    1    0.167831   -0.313682   -0.697751    11.00000    0.02166    0.02016 =
         0.01702   -0.00090    0.00557    0.00087
C2    1    0.100445   -0.310759   -0.622242    11.00000    0.02107    0.01789 =
         0.01784    0.00156    0.00380   -0.00031
C3    1    0.109860   -0.158450   -0.552793    11.00000    0.02347    0.02172 =
         0.01945   -0.00363    0.00904   -0.00241
C4    1    0.127327    0.006202   -0.608374    11.00000    0.02542    0.02074 =
         0.02292   -0.00325    0.00611   -0.00024
AFIX  13
H4    2    0.064448    0.026913   -0.656916    11.00000   -1.20000
AFIX   0
C5    1    0.225190   -0.008101   -0.658258    11.00000    0.02800    0.01971 =
         0.02364   -0.00211    0.00911   -0.00398
AFIX  23
H5A   2    0.225325    0.085887   -0.703433    11.00000   -1.20000
H5B   2    0.289072    0.001048   -0.610774    11.00000   -1.20000
AFIX   0
C6    1    0.226298   -0.174731   -0.710532    11.00000    0.02199    0.02264 =
         0.01828    0.00011    0.00701    0.00063
C7    1    0.201995   -0.190487   -0.469920    11.00000    0.03119    0.02751 =
         0.02049   -0.00300    0.00173   -0.00377
AFIX  23
H7A   2    0.265863   -0.216425   -0.496951    11.00000   -1.20000
H7B   2    0.215213   -0.085795   -0.432665    11.00000   -1.20000
AFIX   0
C8    1    0.181917   -0.336453   -0.402330    11.00000    0.04073    0.04835 =
         0.02712    0.01001    0.00150   -0.00385
AFIX 137
H8A   2    0.170257   -0.441404   -0.438168    11.00000   -1.50000
H8B   2    0.120181   -0.310426   -0.373451    11.00000   -1.50000
H8C   2    0.242712   -0.349141   -0.352949    11.00000   -1.50000
AFIX   0
C9    1    0.318891   -0.321529   -0.818219    11.00000    0.02330    0.02345 =
         0.02119   -0.00254    0.00602    0.00112
C10   1    0.406679   -0.299592   -0.876709    11.00000    0.02535    0.02551 =
         0.02845   -0.00385    0.01154   -0.00347
AFIX  23
H10A  2    0.474318   -0.291624   -0.834098    11.00000   -1.20000
H10B  2    0.395952   -0.193493   -0.912993    11.00000   -1.20000
AFIX   0
C11   1    0.410274   -0.450079   -0.946190    11.00000    0.02751    0.03125 =
         0.02651   -0.00244    0.01192    0.00097
AFIX  13
H11   2    0.477449   -0.446659   -0.972145    11.00000   -1.20000
AFIX   0
C12   1    0.401099   -0.622314   -0.895364    11.00000    0.02887    0.02858 =
         0.03751   -0.00446    0.01692    0.00357
C13   1    0.297575   -0.623404   -0.852427    11.00000    0.02324    0.02389 =
         0.02122   -0.00047    0.00534    0.00065
C14   1    0.496033   -0.650143   -0.814460    11.00000    0.02448    0.04181 =
         0.06732    0.01554    0.01073    0.00414
AFIX  23
H14A  2    0.561586   -0.634194   -0.840621    11.00000   -1.20000
H14B  2    0.493804   -0.563250   -0.765464    11.00000   -1.20000
AFIX   0
C15   1    0.498360   -0.826033   -0.767549    11.00000    0.03970    0.06110 =
         0.12072    0.03908    0.01099    0.01073
AFIX 137
H15A  2    0.506399   -0.912741   -0.814336    11.00000   -1.50000
H15B  2    0.432971   -0.844527   -0.742911    11.00000   -1.50000
H15C  2    0.557179   -0.831965   -0.715761    11.00000   -1.50000
AFIX   0
C16   1    0.265756   -0.466984   -0.808082    11.00000    0.02109    0.02343 =
         0.01701   -0.00177    0.00531    0.00035
C17   1    0.169309   -0.474978   -0.757403    11.00000    0.02157    0.01716 =
         0.01905    0.00060    0.00580   -0.00018
AFIX  13
H17   2    0.177526   -0.573740   -0.713753    11.00000   -1.20000
AFIX   0
C18   1    0.066248   -0.497999   -0.828218    11.00000    0.02161    0.02401 =
         0.02374   -0.00717    0.00701   -0.00015
C19   1    0.045123   -0.398464   -0.911276    11.00000    0.03428    0.04595 =
         0.02491    0.00059    0.00010    0.00797
AFIX  43
H19   2    0.095805   -0.319664   -0.924638    11.00000   -1.20000
AFIX   0
C20   1   -0.049786   -0.414223   -0.974497    11.00000    0.04191    0.08264 =
         0.03332   -0.01841   -0.00952    0.02108
AFIX  43
H20   2   -0.062140   -0.345906   -1.029287    11.00000   -1.20000
AFIX   0
C21   1   -0.124287   -0.528416   -0.956750    11.00000    0.03448    0.07995 =
         0.05794   -0.04608   -0.01786    0.02281
C22   1   -0.105217   -0.632595   -0.875664    11.00000    0.02527    0.04963 =
         0.10345   -0.04407    0.01234   -0.01274
AFIX  43
H22   2   -0.156211   -0.712260   -0.864055    11.00000   -1.20000
AFIX   0
C23   1   -0.009605   -0.618240   -0.811339    11.00000    0.02967    0.02846 =
         0.05168   -0.00877    0.01107   -0.00688
AFIX  43
H23   2    0.003091   -0.688909   -0.757518    11.00000   -1.20000
AFIX   0
 
O9    3   -0.320477   -0.159024   -0.822911    11.00000    0.04177    0.16927 =
         0.06358    0.07136    0.01059    0.02213
C24   1   -0.136565   -0.121549   -0.806954    11.00000    0.04429    0.05270 =
         0.06759   -0.01658    0.00017   -0.00165
AFIX 137
H24A  2   -0.153664   -0.050388   -0.862916    11.00000   -1.50000
H24B  2   -0.086885   -0.208654   -0.819045    11.00000   -1.50000
H24C  2   -0.105364   -0.052472   -0.753397    11.00000   -1.50000
AFIX   0
C25   1   -0.234235   -0.202914   -0.784752    11.00000    0.04002    0.05678 =
         0.02909    0.00032    0.00510    0.01441
C26   1   -0.220724   -0.341940   -0.710847    11.00000    0.06707    0.07953 =
         0.04468    0.01948    0.00671    0.02382
AFIX 137
H26A  2   -0.196741   -0.293039   -0.648628    11.00000   -1.50000
H26B  2   -0.169066   -0.423345   -0.725911    11.00000   -1.50000
H26C  2   -0.287678   -0.398831   -0.710483    11.00000   -1.50000
AFIX   0
 
O10   3   -0.549415   -0.128782   -0.487635    11.00000    0.03646    0.20561 =
         0.09606   -0.04493    0.01373   -0.02114
C27   1   -0.454247   -0.213444   -0.606736    11.00000    0.07207    0.10663 =
         0.04892   -0.00825    0.00202   -0.00753
AFIX 137
H27A  2   -0.415650   -0.135179   -0.641164    11.00000   -1.50000
H27B  2   -0.523922   -0.232409   -0.642701    11.00000   -1.50000
H27C  2   -0.416630   -0.320563   -0.598000    11.00000   -1.50000
AFIX   0
C28   1   -0.464221   -0.140507   -0.512690    11.00000    0.03293    0.08072 =
         0.05293   -0.01075    0.00313   -0.01002
C29   1   -0.366340   -0.090084   -0.447814    11.00000    0.03544    0.05186 =
         0.05815   -0.00664   -0.00049   -0.00212
AFIX 137
H29A  2   -0.311046   -0.172050   -0.452766    11.00000   -1.50000
H29B  2   -0.380311   -0.086872   -0.382764    11.00000   -1.50000
H29C  2   -0.344015    0.021461   -0.465726    11.00000   -1.50000
AFIX   0
HKLF 4
 
REM  chenshanchong_X8-1_collect in P21 #4
REM R1 =  0.0443 for    5392 Fo > 4sig(Fo)  and  0.0445 for all    5450 data
REM    363 parameters refined using      1 restraints
 
END  
     
WGHT      0.0531      0.7411 

REM Highest difference peak  0.409,  deepest hole -0.492,  1-sigma level  0.055
Q1    1  -0.2266 -0.6157 -0.9819  11.00000  0.05    0.41
Q2    1  -0.2136 -0.5278 -1.0392  11.00000  0.05    0.36
Q3    1   0.6037 -0.6412 -0.8377  11.00000  0.05    0.36
Q4    1  -0.3138 -0.2093 -0.8632  11.00000  0.05    0.21
Q5    1  -0.1687 -0.5100 -0.9948  11.00000  0.05    0.20
Q6    1   0.3318 -0.8205 -0.9640  11.00000  0.05    0.19

  REM The information below was added by Olex2.
  REM
  REM R1 = 0.0443 for 5392 Fo > 4sig(Fo) and 0.0445 for all 13962 data
  REM n/a parameters refined using n/a restraints
  REM Highest difference peak 0.41, deepest hole -0.49
  REM Mean Shift 0, Max Shift -0.001.

  REM +++ Tabular Listing of Refinement Information +++
  REM R1_all = 0.0445
  REM R1_gt = 0.0443
  REM wR_ref = 0.1213
  REM GOOF = 1.031
  REM Shift_max = -0.001
  REM Shift_mean = 0
  REM Reflections_all = 13962
  REM Reflections_gt = 5392
  REM Parameters = n/a
  REM Hole = -0.49
  REM Peak = 0.41
  REM Flack = -0.02(4)

  
;
_olex2_submission_special_instructions  'No special instructions were received'
