# Supplementary material for: Highly Substituted Phenol Derivatives with Nitric Oxide Inhibitory Activities from the Deep-Sea-Derived Fungus Trichobotrys effuse FS524
Source: Mar Drugs. 2020 Feb 26;18(3):134. doi: 10.3390/md18030134 (PMC7143758; doi:10.3390/md18030134)
Supplement: Supplementary file 1 [file marinedrugs-18-00134-s001.zip › Supplementary Files/X-ray crystallographic data of compound 2.cif]

data_chenshanchong_x8-5_collect
_audit_creation_date               2019-12-30
_audit_creation_method
;
Olex2 1.2
(compiled 2018.05.29 svn.r3508 for OlexSys, GUI svn.r5506)
;
_shelxl_version_number             2013-2
_audit_contact_author_address      ?
_audit_contact_author_email        ?
_audit_contact_author_name         ''
_audit_contact_author_phone        ?
_publ_contact_author_id_orcid      ?
_publ_section_references
;
Dolomanov, O.V., Bourhis, L.J., Gildea, R.J, Howard, J.A.K. & Puschmann, H.
 (2009), J. Appl. Cryst. 42, 339-341.

Sheldrick, G.M. (2015). Acta Cryst. C71, 3-8.
;
_chemical_name_common              ?
_chemical_name_systematic          ?
_chemical_formula_moiety           '2(C23 H26 O8), H2 O'
_chemical_formula_sum              'C46 H54 O17'
_chemical_formula_weight           878.89
_chemical_absolute_configuration   ad
_chemical_melting_point            ?
_chemical_oxdiff_formula           'C82 H112 N14 O30 '
loop_
  _atom_type_symbol
  _atom_type_description
  _atom_type_scat_dispersion_real
  _atom_type_scat_dispersion_imag
  _atom_type_scat_source
 'C' 'C' 0.0181 0.0091 'International Tables Vol C Tables 4.2.6.8 and 6.1.1.4'
 'H' 'H' 0.0000 0.0000 'International Tables Vol C Tables 4.2.6.8 and 6.1.1.4'
 'O' 'O' 0.0492 0.0322 'International Tables Vol C Tables 4.2.6.8 and 6.1.1.4'

_shelx_space_group_comment
;
The symmetry employed for this shelxl refinement is uniquely defined
by the following loop, which should always be used as a source of
symmetry information in preference to the above space-group names.
They are only intended as comments.
;
_space_group_crystal_system        'monoclinic'
_space_group_IT_number             4
_space_group_name_H-M_alt          'P 1 21 1'
_space_group_name_Hall             'P 2yb'
loop_
  _space_group_symop_operation_xyz
 'x, y, z'
 '-x, y+1/2, -z'

_cell_length_a                     15.50080(10)
_cell_length_b                     7.54240(10)
_cell_length_c                     18.8223(2)
_cell_angle_alpha                  90
_cell_angle_beta                   107.3970(10)
_cell_angle_gamma                  90
_cell_volume                       2099.91(4)
_cell_formula_units_Z              2
_cell_measurement_reflns_used      18924
_cell_measurement_temperature      100(1)
_cell_measurement_theta_max        73.9470
_cell_measurement_theta_min        4.3790
_shelx_estimated_absorpt_T_max     ?
_shelx_estimated_absorpt_T_min     ?
_exptl_absorpt_coefficient_mu      0.889
_exptl_absorpt_correction_T_max    1.00000
_exptl_absorpt_correction_T_min    0.61100
_exptl_absorpt_correction_type     multi-scan
_exptl_absorpt_process_details     ?
_exptl_crystal_colour              'clear light colourless'
_exptl_crystal_colour_lustre       clear
_exptl_crystal_colour_modifier     light
_exptl_crystal_colour_primary      colourless
_exptl_crystal_density_diffrn      1.390
_exptl_crystal_density_meas        ?
_exptl_crystal_density_method      ?
_exptl_crystal_description         ad
_exptl_crystal_F_000               932
_exptl_crystal_preparation         ?
_exptl_crystal_recrystallization_method  ?
_exptl_crystal_size_max            0.09
_exptl_crystal_size_mid            0.06
_exptl_crystal_size_min            0.05
_exptl_special_details
;
 ?
;
_exptl_transmission_factor_max     ?
_exptl_transmission_factor_min     ?
_diffrn_reflns_av_R_equivalents    0.0275
_diffrn_reflns_av_unetI/netI       0.0269
_diffrn_reflns_Laue_measured_fraction_full  0.999
_diffrn_reflns_Laue_measured_fraction_max  0.988
_diffrn_reflns_limit_h_max         19
_diffrn_reflns_limit_h_min         -18
_diffrn_reflns_limit_k_max         9
_diffrn_reflns_limit_k_min         -9
_diffrn_reflns_limit_l_max         21
_diffrn_reflns_limit_l_min         -23
_diffrn_reflns_number              25362
_diffrn_reflns_point_group_measured_fraction_full  0.990
_diffrn_reflns_point_group_measured_fraction_max  0.960
_diffrn_reflns_theta_full          67.684
_diffrn_reflns_theta_max           74.297
_diffrn_reflns_theta_min           4.404
_diffrn_ambient_environment        N~2~
_diffrn_ambient_temperature        100(1)
_diffrn_detector                   'CCD plate'
_diffrn_detector_area_resol_mean   ?
_diffrn_measured_fraction_theta_full  0.999
_diffrn_measured_fraction_theta_max  0.988
_diffrn_measurement_details
;
List of Runs (angles in degrees, time in seconds):

  # Type    Start    End  Width  t~exp~   \w     \q     \k     \f   Frames
--------------------------------------------------------------------------
  1  \w    -20.00  21.00   0.50    0.50    --    0.00 -82.00 -90.00   82
  2  \w    -29.00  29.00   0.50    0.50    --    0.00 -82.00  90.00  116
  3  \w    -32.00  22.00   0.50    0.50    --    0.00 -82.00  30.00  108
  4  \w    -89.00   5.00   0.50    0.50    --    0.00 -38.00   0.00  188
  5  \w     70.00  95.00   0.50    1.95    --   95.80  68.00 -73.24   50
  6  \w    131.00 183.00   0.50    1.95    --   95.80  68.00 -73.24  104
  7  \w     70.00 141.00   0.50    1.95    --   95.80  67.00 -56.33  142
  8  \w    132.00 172.00   0.50    1.95    --   95.80  82.00-150.00   80
  9  \w     68.00  94.00   0.50    1.95    --   95.80  71.00 -53.91   52
 10  \w     12.00 111.00   0.50    1.95    --   95.80 -30.00 -90.00  198
 11  \w     76.00 102.00   0.50    1.95    --   95.80  45.00 -90.00   52
 12  \w     72.00  97.00   0.50    1.95    --   95.80  61.00-120.00   50
 13  \w    153.00 185.00   0.50    1.95    --   95.80  61.00-120.00   64
 14  \w     72.00  97.00   0.50    1.95    --   95.80  61.00 -30.00   50
 15  \w    140.00 185.00   0.50    1.95    --   95.80  61.00 -90.00   90
 16  \w      6.00 111.00   0.50    1.95    --   95.80 -45.00 -90.00  210
 17  \w     72.00  98.00   0.50    1.95    --   95.80  61.00 -90.00   52
 18  \w     12.00  49.00   0.50    1.95    --   95.80 -61.00 -90.00   74
 19  \w     63.00 108.00   0.50    1.95    --   95.80 -61.00 -90.00   90
 20  \w    130.00 179.00   0.50    1.95    --   95.80  61.00 -30.00   98
 21  \w     13.00 109.00   0.50    1.95    --   95.80 -61.00  90.00  192
 22  \w     72.00 134.00   0.50    1.95    --   95.80  61.00   0.00  124
 23  \w    109.00 183.00   0.50    1.95    --   95.80   0.00  60.00  148
 24  \w    157.00 183.00   0.50    1.95    --   95.80  67.00 -56.33   52
 25  \w     79.00 185.00   0.50    1.95    --   95.80  45.00   0.00  212
 26  \w     78.00 104.00   0.50    1.95    --   95.80  51.00 -61.90   52
 27  \w     73.00  99.00   0.50    1.95    --   95.80  61.00 -60.00   52
 28  \w     76.00 130.00   0.50    1.95    --   95.80  45.00 -60.00  108
 29  \w    152.00 177.00   0.50    1.95    --   95.80  82.00 -60.00   50
 30  \w     81.00 110.00   0.50    1.95    --   95.80  30.00 -60.00   58
 31  \w     75.00 101.00   0.50    1.95    --   95.80  54.00 -69.93   52
;
_diffrn_measurement_device         'four-circle diffractometer'
_diffrn_measurement_device_type    Diffraction
_diffrn_measurement_method         '\w scans'
_diffrn_orient_matrix_type        
 'CrysAlisPro convention (1999,Acta A55,543-557)'
_diffrn_orient_matrix_UB_11        -0.0949276000
_diffrn_orient_matrix_UB_12        -0.0647744000
_diffrn_orient_matrix_UB_13        -0.0020585000
_diffrn_orient_matrix_UB_21        -0.0390042000
_diffrn_orient_matrix_UB_22        0.0778786000
_diffrn_orient_matrix_UB_23        -0.0787792000
_diffrn_orient_matrix_UB_31        0.0175123000
_diffrn_orient_matrix_UB_32        -0.1774260000
_diffrn_orient_matrix_UB_33        -0.0339121000
_diffrn_radiation_monochromator    mirror
_diffrn_radiation_probe            x-ray
_diffrn_radiation_type             CuK\a
_diffrn_radiation_wavelength       1.54184
_diffrn_source                     'Rotating-anode X-ray tube'
_diffrn_source_type                'Rigaku (Cu) X-ray Source'
_diffrn_special_details            ?
_reflns_Friedel_coverage           0.799
_reflns_Friedel_fraction_full      0.979
_reflns_Friedel_fraction_max       0.926
_reflns_number_gt                  7983
_reflns_number_total               8231
_reflns_odcompleteness_completeness  99.93
_reflns_odcompleteness_iscentric   1
_reflns_odcompleteness_theta       66.97
_reflns_special_details
;
 Reflections were merged by SHELXL according to the crystal
 class for the calculation of statistics and refinement.
 
 _reflns_Friedel_fraction is defined as the number of unique
 Friedel pairs measured divided by the number that would be
 possible theoretically, ignoring centric projections and
 systematic absences.
;
_reflns_threshold_expression       'I > 2\s(I)'
_computing_cell_refinement         'CrysAlisPro 1.171.39.33c (Rigaku OD, 2017)'
_computing_data_collection         'CrysAlisPro 1.171.39.33c (Rigaku OD, 2017)'
_computing_data_reduction          'CrysAlisPro 1.171.39.33c (Rigaku OD, 2017)'
_computing_molecular_graphics      'Olex2 (Dolomanov et al., 2009)'
_computing_publication_material    'Olex2 (Dolomanov et al., 2009)'
_computing_structure_refinement    'ShelXL (Sheldrick, 2015)'
_computing_structure_solution      'ShelXS (Sheldrick, 2008)'
_refine_diff_density_max           1.339
_refine_diff_density_min           -0.637
_refine_diff_density_rms           0.058
_refine_ls_abs_structure_details
;
 Flack x determined using 3490 quotients [(I+)-(I-)]/[(I+)+(I-)]
 (Parsons and Flack (2004), Acta Cryst. A60, s61).
;
_refine_ls_abs_structure_Flack     0.04(4)
_refine_ls_extinction_coef         .
_refine_ls_extinction_method       none
_refine_ls_goodness_of_fit_ref     0.876
_refine_ls_hydrogen_treatment      mixed
_refine_ls_matrix_type             full
_refine_ls_number_parameters       591
_refine_ls_number_reflns           8231
_refine_ls_number_restraints       2
_refine_ls_R_factor_all            0.0483
_refine_ls_R_factor_gt             0.0472
_refine_ls_restrained_S_all        0.876
_refine_ls_shift/su_max            0.001
_refine_ls_shift/su_mean           0.000
_refine_ls_structure_factor_coef   Fsqd
_refine_ls_weighting_details
;
 w=1/[\s^2^(Fo^2^)+(0.2000P)^2^]
 where P=(Fo^2^+2Fc^2^)/3
;
_refine_ls_weighting_scheme        calc
_refine_ls_wR_factor_gt            0.1739
_refine_ls_wR_factor_ref           0.1779
_refine_special_details            ?
_olex2_refinement_description
;
1. Fixed Uiso
 At 1.2 times of:
  All C(H) groups, All C(H,H) groups
 At 1.5 times of:
  All C(H,H,H) groups, All O(H) groups, All O(H,H) groups
2. Restrained distances
 O6'-H6'
 0.86 with sigma of 0.001
3.a Free rotating group:
 O9(H9A,H9B)
3.b Ternary CH refined with riding coordinates:
 C17(H17), C17'(H17'), C4'(H4'), C4(H4), C11(H11), C11'(H11')
3.c Secondary CH2 refined with riding coordinates:
 C5'(H5'A,H5'B), C7(H7A,H7B), C7'(H7'A,H7'B), C10(H10A,H10B), C5(H5A,H5B),
 C10'(H10C,H10D), C14(H14A,H14B), C14'(H14C,H14D)
3.d Aromatic/amide H refined with riding coordinates:
 C23'(H23'), C19(H19), C20'(H20'), C23(H23), C22'(H22'), C22(H22), C20(H20),
 C19'(H19')
3.e Idealised Me refined as rotating group:
 C8(H8A,H8B,H8C), C15(H15A,H15B,H15C), C8'(H8'A,H8'B,H8'C), C15'(H15D,H15E,H15F)
3.f Idealised tetrahedral OH refined as rotating group:
 O8(H8), O8'(H8'), O6(H6), O2(H2), O2'(H2'), O3'(H3'), O5'(H5'), O5(H5)
;
_atom_sites_solution_hydrogens     mixed
_atom_sites_solution_primary       direct
_atom_sites_solution_secondary     ?
loop_
  _atom_site_label
  _atom_site_type_symbol
  _atom_site_fract_x
  _atom_site_fract_y
  _atom_site_fract_z
  _atom_site_U_iso_or_equiv
  _atom_site_adp_type
  _atom_site_occupancy
  _atom_site_site_symmetry_order
  _atom_site_calc_flag
  _atom_site_refinement_flags_posn
  _atom_site_refinement_flags_adp
  _atom_site_refinement_flags_occupancy
  _atom_site_disorder_assembly
  _atom_site_disorder_group
 O8 O 2.68500(13) 1.2207(3) 2.04538(12) 0.0228(4) Uani 1 1 d . . . . .
 H8 H 2.6793 1.2791 2.0075 0.034 Uiso 1 1 calc GR . . . .
 O4' O 1.73537(16) 0.7887(3) 1.60754(12) 0.0294(5) Uani 1 1 d . . . . .
 O1' O 1.97875(14) 1.0442(3) 1.79237(11) 0.0232(4) Uani 1 1 d . . . . .
 O8' O 2.17557(15) 1.1407(3) 1.54191(13) 0.0284(5) Uani 1 1 d . . . . .
 H8' H 2.1745 1.0681 1.5092 0.043 Uiso 1 1 calc GR . . . .
 O4 O 2.24518(13) 1.5784(3) 2.09344(11) 0.0209(4) Uani 1 1 d . . . . .
 O7 O 2.46954(16) 1.3233(3) 2.29341(13) 0.0314(5) Uani 1 1 d . . . . .
 O7' O 1.79089(18) 1.3738(3) 1.54758(12) 0.0307(5) Uani 1 1 d . . . . .
 O1 O 2.30751(13) 0.9829(3) 2.05111(11) 0.0203(4) Uani 1 1 d . . . . .
 O6 O 2.49087(16) 1.6218(3) 2.37520(12) 0.0299(5) Uani 1 1 d . . . . .
 H6 H 2.5277 1.5405 2.3836 0.045 Uiso 1 1 calc GR . . . .
 C1' C 1.8681(2) 0.9210(4) 1.68911(15) 0.0213(6) Uani 1 1 d . . . . .
 C17 C 2.36989(17) 1.2817(4) 2.14062(14) 0.0167(5) Uani 1 1 d . . . . .
 H17 H 2.3665 1.1769 2.1704 0.020 Uiso 1 1 calc R . . . .
 O2 O 2.16308(13) 0.9660(3) 1.92587(12) 0.0219(4) Uani 1 1 d . . . . .
 H2 H 2.2037 0.8946 1.9281 0.033 Uiso 1 1 calc GR . . . .
 C2' C 1.93945(18) 0.9123(4) 1.76139(15) 0.0183(5) Uani 1 1 d . . . . .
 C17' C 1.86346(19) 1.0842(4) 1.64187(15) 0.0214(6) Uani 1 1 d . . . . .
 H17' H 1.8624 1.1886 1.6726 0.026 Uiso 1 1 calc R . . . .
 C23' C 2.0152(2) 1.2154(4) 1.64618(15) 0.0245(6) Uani 1 1 d . . . . .
 H23' H 2.0100 1.2887 1.6844 0.029 Uiso 1 1 calc R . . . .
 O2' O 2.01408(13) 0.7401(3) 1.87104(10) 0.0216(4) Uani 1 1 d . . . . .
 H2' H 2.0377 0.8383 1.8795 0.032 Uiso 1 1 calc GR . . . .
 C13 C 2.43176(19) 1.4553(4) 2.26146(16) 0.0200(6) Uani 1 1 d . . . . .
 C5' C 1.8129(2) 0.6167(4) 1.71197(17) 0.0260(6) Uani 1 1 d . . . . .
 H5'A H 1.8318 0.5220 1.6851 0.031 Uiso 1 1 calc R . . . .
 H5'B H 1.7526 0.5889 1.7140 0.031 Uiso 1 1 calc R . . . .
 C6' C 1.8102(2) 0.7870(4) 1.67087(15) 0.0223(6) Uani 1 1 d . . . . .
 C19 C 2.52634(19) 1.1568(4) 2.15241(16) 0.0210(6) Uani 1 1 d . . . . .
 H19 H 2.5219 1.0885 2.1923 0.025 Uiso 1 1 calc R . . . .
 C21' C 2.1003(2) 1.1203(4) 1.56475(16) 0.0221(6) Uani 1 1 d . . . . .
 C16 C 2.36830(18) 1.4453(4) 2.18610(16) 0.0187(5) Uani 1 1 d . . . . .
 C3' C 1.96421(19) 0.7279(4) 1.79499(15) 0.0190(5) Uani 1 1 d . . . . .
 C9 C 2.30964(18) 1.5790(4) 2.16210(15) 0.0199(6) Uani 1 1 d . . . . .
 O3' O 1.83030(13) 0.7101(3) 1.83556(11) 0.0262(5) Uani 1 1 d . . . . .
 H3' H 1.8619 0.7115 1.8791 0.039 Uiso 1 1 calc GR . . . .
 C2 C 2.26830(17) 1.1230(4) 2.02783(15) 0.0173(5) Uani 1 1 d . . . . .
 C21 C 2.60969(18) 1.2437(4) 2.06915(15) 0.0195(5) Uani 1 1 d . . . . .
 C4' C 1.87761(19) 0.6255(4) 1.79135(16) 0.0216(6) Uani 1 1 d . . . . .
 H4' H 1.8935 0.5048 1.8099 0.026 Uiso 1 1 calc R . . . .
 C18 C 2.45640(17) 1.2712(4) 2.11753(15) 0.0177(5) Uani 1 1 d . . . . .
 C18' C 1.94665(19) 1.0976(4) 1.61388(16) 0.0210(6) Uani 1 1 d . . . . .
 O6' O 1.6347(2) 1.3918(4) 1.43904(16) 0.0507(9) Uani 1 1 d D . . . .
 C1 C 2.28827(18) 1.2839(4) 2.07220(15) 0.0172(5) Uani 1 1 d . . . . .
 O3 O 2.07879(15) 1.1743(3) 2.00148(11) 0.0191(4) Uani 1 1 d . . . . .
 C3 C 2.20110(18) 1.1344(4) 1.94998(15) 0.0184(5) Uani 1 1 d . . . . .
 C20' C 2.0316(2) 1.0019(5) 1.53144(17) 0.0263(6) Uani 1 1 d . . . . .
 H20' H 2.0362 0.9303 1.4925 0.032 Uiso 1 1 calc R . . . .
 C7 C 2.25441(19) 1.2057(5) 1.89878(15) 0.0236(6) Uani 1 1 d . . . . .
 H7A H 2.2819 1.3181 1.9184 0.028 Uiso 1 1 calc R . . . .
 H7B H 2.3027 1.1234 1.8995 0.028 Uiso 1 1 calc R . . . .
 C23 C 2.46560(18) 1.3768(4) 2.05911(16) 0.0206(6) Uani 1 1 d . . . . .
 H23 H 2.4203 1.4574 2.0365 0.025 Uiso 1 1 calc R . . . .
 C22' C 2.09281(19) 1.2269(4) 1.62248(16) 0.0232(6) Uani 1 1 d . . . . .
 H22' H 2.1389 1.3057 1.6454 0.028 Uiso 1 1 calc R . . . .
 C9' C 1.7186(2) 0.9399(4) 1.56610(17) 0.0268(6) Uani 1 1 d . . . . .
 C22 C 2.54163(19) 1.3632(4) 2.03433(16) 0.0218(6) Uani 1 1 d . . . . .
 H22 H 2.5468 1.4329 1.9951 0.026 Uiso 1 1 calc R . . . .
 C20 C 2.60304(19) 1.1421(4) 2.12881(16) 0.0218(6) Uani 1 1 d . . . . .
 H20 H 2.6494 1.0650 2.1528 0.026 Uiso 1 1 calc R . . . .
 C4 C 2.12219(19) 1.2551(4) 1.95245(15) 0.0189(5) Uani 1 1 d . . . . .
 H4 H 2.0792 1.2655 1.9025 0.023 Uiso 1 1 calc R . . . .
 C7' C 2.0185(2) 0.6283(5) 1.75203(18) 0.0278(6) Uani 1 1 d . . . . .
 H7'A H 2.0300 0.5090 1.7719 0.033 Uiso 1 1 calc R . . . .
 H7'B H 1.9821 0.6187 1.7004 0.033 Uiso 1 1 calc R . . . .
 C10 C 2.3041(2) 1.7423(5) 2.20474(17) 0.0274(6) Uani 1 1 d . . . . .
 H10A H 2.2413 1.7656 2.2008 0.033 Uiso 1 1 calc R . . . .
 H10B H 2.3266 1.8420 2.1830 0.033 Uiso 1 1 calc R . . . .
 C5 C 2.15654(18) 1.4397(4) 1.98196(15) 0.0200(5) Uani 1 1 d . . . . .
 H5A H 2.1753 1.5035 1.9443 0.024 Uiso 1 1 calc R . . . .
 H5B H 2.1079 1.5059 1.9922 0.024 Uiso 1 1 calc R . . . .
 C16' C 1.7751(2) 1.0781(4) 1.57916(16) 0.0235(6) Uani 1 1 d . . . . .
 C12 C 2.4501(2) 1.6376(4) 2.29737(16) 0.0230(6) Uani 1 1 d . . . . .
 C8 C 2.1964(2) 1.2324(6) 1.81862(17) 0.0315(7) Uani 1 1 d . . . . .
 H8A H 2.1571 1.3321 1.8159 0.047 Uiso 1 1 calc GR . . . .
 H8B H 2.1609 1.1279 1.8015 0.047 Uiso 1 1 calc GR . . . .
 H8C H 2.2347 1.2539 1.7878 0.047 Uiso 1 1 calc GR . . . .
 C19' C 1.9554(2) 0.9902(4) 1.55619(17) 0.0250(6) Uani 1 1 d . . . . .
 H19' H 1.9100 0.9096 1.5339 0.030 Uiso 1 1 calc R . . . .
 C6 C 2.23429(18) 1.4265(4) 2.05141(15) 0.0180(5) Uani 1 1 d . . . . .
 C13' C 1.7490(2) 1.2340(5) 1.53182(17) 0.0266(6) Uani 1 1 d . . . . .
 C11 C 2.3587(2) 1.7268(5) 2.28740(17) 0.0308(7) Uani 1 1 d . . . . .
 H11 H 2.3241 1.6558 2.3130 0.037 Uiso 1 1 calc R . . . .
 O5' O 1.5183(2) 1.0828(4) 1.41461(18) 0.0594(10) Uani 1 1 d . . . . .
 H5' H 1.5062 1.1748 1.3904 0.089 Uiso 1 1 calc GR . . . .
 C12' C 1.6686(3) 1.2185(5) 1.46084(19) 0.0417(10) Uani 1 1 d . . . . .
 O5 O 2.3684(2) 1.8994(5) 2.3168(2) 0.0628(11) Uani 1 1 d . . . . .
 H5 H 2.4039 1.8983 2.3590 0.094 Uiso 1 1 calc GR . . . .
 C15 C 2.6023(3) 1.6576(9) 2.2707(3) 0.0602(14) Uani 1 1 d . . . . .
 H15A H 2.6356 1.6494 2.3225 0.090 Uiso 1 1 calc GR . . . .
 H15B H 2.6356 1.7284 2.2455 0.090 Uiso 1 1 calc GR . . . .
 H15C H 2.5934 1.5410 2.2493 0.090 Uiso 1 1 calc GR . . . .
 C11' C 1.5949(3) 1.1113(5) 1.4783(2) 0.0415(9) Uani 1 1 d . . . . .
 H11' H 1.5752 1.1738 1.5164 0.050 Uiso 1 1 calc R . . . .
 C10' C 1.6290(3) 0.9274(5) 1.50767(19) 0.0383(8) Uani 1 1 d . . . . .
 H10C H 1.5856 0.8716 1.5285 0.046 Uiso 1 1 calc R . . . .
 H10D H 1.6347 0.8542 1.4669 0.046 Uiso 1 1 calc R . . . .
 C14 C 2.5109(2) 1.7433(5) 2.2623(2) 0.0339(7) Uani 1 1 d . . . . .
 H14A H 2.4798 1.7589 2.2097 0.041 Uiso 1 1 calc R . . . .
 H14B H 2.5208 1.8600 2.2849 0.041 Uiso 1 1 calc R . . . .
 C8' C 2.1083(3) 0.7138(7) 1.7548(3) 0.0531(12) Uani 1 1 d . . . . .
 H8'A H 2.1422 0.7367 1.8057 0.080 Uiso 1 1 calc GR . . . .
 H8'B H 2.0974 0.8233 1.7276 0.080 Uiso 1 1 calc GR . . . .
 H8'C H 2.1420 0.6352 1.7329 0.080 Uiso 1 1 calc GR . . . .
 C15' C 1.7640(4) 1.2351(10) 1.3761(3) 0.0680(14) Uani 1 1 d . . . . .
 H15D H 1.8227 1.2110 1.4101 0.102 Uiso 1 1 calc GR . . . .
 H15E H 1.7509 1.3593 1.3774 0.102 Uiso 1 1 calc GR . . . .
 H15F H 1.7630 1.2022 1.3266 0.102 Uiso 1 1 calc GR . . . .
 C14' C 1.6974(5) 1.1350(7) 1.3975(2) 0.0728(19) Uani 1 1 d . . . . .
 H14C H 1.7213 1.0174 1.4127 0.087 Uiso 1 1 calc R . . . .
 H14D H 1.6445 1.1216 1.3546 0.087 Uiso 1 1 calc R . . . .
 O9 O 1.91708(13) 1.3300(3) 1.94406(11) 0.0224(4) Uani 1 1 d . . . . .
 H9A H 1.8705 1.2672 1.9409 0.034 Uiso 1 1 d G . . . .
 H9B H 1.9077 1.4257 1.9645 0.034 Uiso 1 1 d G . . . .
 H3 H 2.035(3) 1.192(7) 1.989(2) 0.035(13) Uiso 1 1 d . . . . .
 H6' H 1.659(7) 1.472(7) 1.471(3) 0.20(6) Uiso 1 1 d D . . . .

loop_
  _atom_site_aniso_label
  _atom_site_aniso_U_11
  _atom_site_aniso_U_22
  _atom_site_aniso_U_33
  _atom_site_aniso_U_23
  _atom_site_aniso_U_13
  _atom_site_aniso_U_12
 O8 0.0165(8) 0.0223(10) 0.0307(10) 0.0023(9) 0.0088(7) 0.0029(8)
 O4' 0.0338(12) 0.0255(11) 0.0188(10) 0.0037(9) -0.0074(9) -0.0023(9)
 O1' 0.0263(10) 0.0210(10) 0.0199(9) -0.0011(8) 0.0033(8) -0.0021(8)
 O8' 0.0289(11) 0.0276(12) 0.0282(11) -0.0054(9) 0.0078(9) -0.0006(9)
 O4 0.0180(9) 0.0179(10) 0.0217(10) -0.0010(8) -0.0017(7) 0.0034(8)
 O7 0.0370(12) 0.0231(11) 0.0250(11) 0.0031(9) -0.0047(9) 0.0074(10)
 O7' 0.0478(14) 0.0218(11) 0.0225(10) 0.0034(8) 0.0103(10) 0.0070(10)
 O1 0.0211(9) 0.0185(9) 0.0208(9) 0.0013(8) 0.0055(7) 0.0015(8)
 O6 0.0304(11) 0.0298(12) 0.0216(10) -0.0032(9) -0.0042(8) 0.0086(9)
 C1' 0.0284(14) 0.0193(13) 0.0161(12) 0.0002(11) 0.0063(11) 0.0030(11)
 C17 0.0141(11) 0.0162(13) 0.0189(12) 0.0038(10) 0.0038(10) 0.0023(9)
 O2 0.0165(9) 0.0218(10) 0.0253(10) -0.0050(8) 0.0029(7) 0.0023(8)
 C2' 0.0177(12) 0.0190(13) 0.0185(12) -0.0007(11) 0.0062(10) 0.0023(10)
 C17' 0.0262(14) 0.0193(14) 0.0170(12) 0.0025(10) 0.0038(11) 0.0055(11)
 C23' 0.0346(15) 0.0220(14) 0.0158(12) -0.0021(11) 0.0057(10) 0.0011(13)
 O2' 0.0214(9) 0.0222(10) 0.0165(9) 0.0027(8) -0.0012(7) -0.0024(8)
 C13 0.0196(12) 0.0205(14) 0.0187(13) 0.0004(11) 0.0042(10) 0.0020(11)
 C5' 0.0279(14) 0.0233(15) 0.0200(14) 0.0031(11) -0.0031(11) -0.0059(12)
 C6' 0.0245(14) 0.0229(14) 0.0146(12) 0.0006(11) -0.0017(10) 0.0034(11)
 C19 0.0206(13) 0.0190(13) 0.0214(13) 0.0037(11) 0.0034(10) 0.0039(11)
 C21' 0.0236(13) 0.0199(13) 0.0207(13) 0.0024(11) 0.0035(10) 0.0033(11)
 C16 0.0183(12) 0.0173(13) 0.0199(13) 0.0012(10) 0.0046(10) -0.0013(10)
 C3' 0.0213(12) 0.0185(13) 0.0159(12) 0.0012(10) 0.0037(10) 0.0012(11)
 C9 0.0172(12) 0.0208(14) 0.0196(13) 0.0004(10) 0.0025(10) 0.0007(10)
 O3' 0.0223(10) 0.0363(12) 0.0183(9) 0.0009(9) 0.0037(7) 0.0002(9)
 C2 0.0152(11) 0.0208(13) 0.0169(12) 0.0002(10) 0.0066(10) -0.0012(10)
 C21 0.0154(11) 0.0195(13) 0.0232(12) -0.0050(11) 0.0050(10) -0.0019(10)
 C4' 0.0223(13) 0.0201(13) 0.0192(13) 0.0022(10) 0.0015(10) -0.0005(11)
 C18 0.0159(12) 0.0167(12) 0.0172(11) -0.0025(10) 0.0001(9) 0.0008(10)
 C18' 0.0268(14) 0.0170(13) 0.0175(12) 0.0025(10) 0.0040(10) 0.0050(11)
 O6' 0.069(2) 0.0216(12) 0.0346(13) 0.0037(10) -0.0254(13) 0.0070(13)
 C1 0.0142(11) 0.0187(13) 0.0174(12) 0.0007(10) 0.0027(9) 0.0000(10)
 O3 0.0125(9) 0.0220(10) 0.0220(9) 0.0024(8) 0.0042(8) 0.0021(8)
 C3 0.0150(11) 0.0213(13) 0.0178(12) -0.0008(10) 0.0032(10) -0.0013(10)
 C20' 0.0300(15) 0.0232(14) 0.0235(14) -0.0046(12) 0.0049(11) 0.0034(12)
 C7 0.0196(12) 0.0328(16) 0.0191(13) 0.0040(11) 0.0067(10) 0.0001(12)
 C23 0.0144(12) 0.0214(13) 0.0243(13) 0.0036(11) 0.0031(10) 0.0007(10)
 C22' 0.0235(13) 0.0229(13) 0.0209(12) -0.0004(11) 0.0030(10) -0.0020(11)
 C9' 0.0317(16) 0.0243(15) 0.0190(13) 0.0011(11) -0.0005(12) 0.0040(12)
 C22 0.0197(12) 0.0224(14) 0.0233(13) 0.0046(11) 0.0064(10) -0.0010(11)
 C20 0.0181(12) 0.0215(14) 0.0241(13) 0.0026(11) 0.0037(10) 0.0033(10)
 C4 0.0203(12) 0.0192(13) 0.0171(12) 0.0014(10) 0.0052(10) -0.0015(11)
 C7' 0.0288(15) 0.0274(15) 0.0279(15) -0.0054(12) 0.0099(12) 0.0050(13)
 C10 0.0229(14) 0.0238(15) 0.0276(15) -0.0029(12) -0.0042(11) 0.0075(12)
 C5 0.0172(12) 0.0207(13) 0.0188(13) 0.0029(10) 0.0001(10) -0.0012(10)
 C16' 0.0311(14) 0.0236(14) 0.0144(13) 0.0017(11) 0.0048(11) 0.0090(12)
 C12 0.0232(13) 0.0198(14) 0.0206(14) 0.0001(11) -0.0017(10) 0.0042(11)
 C8 0.0269(14) 0.0460(19) 0.0214(14) 0.0054(13) 0.0070(11) 0.0021(14)
 C19' 0.0260(14) 0.0214(14) 0.0270(14) -0.0045(12) 0.0072(11) -0.0008(11)
 C6 0.0164(12) 0.0168(13) 0.0185(12) 0.0025(10) 0.0015(10) -0.0036(10)
 C13' 0.0371(15) 0.0255(15) 0.0184(13) -0.0010(12) 0.0101(11) 0.0116(13)
 C11 0.0257(14) 0.0350(17) 0.0253(15) -0.0106(13) -0.0023(11) 0.0113(14)
 O5' 0.071(2) 0.0341(15) 0.0393(15) 0.0035(12) -0.0345(15) 0.0068(15)
 C12' 0.073(3) 0.0204(16) 0.0188(14) 0.0017(12) -0.0059(16) 0.0136(17)
 O5 0.0488(17) 0.0507(18) 0.0592(19) -0.0386(16) -0.0289(14) 0.0295(15)
 C15 0.0244(17) 0.082(4) 0.073(3) 0.015(3) 0.0130(18) -0.011(2)
 C11' 0.052(2) 0.0318(18) 0.0242(16) -0.0018(14) -0.0141(15) 0.0114(16)
 C10' 0.046(2) 0.0306(18) 0.0234(15) 0.0002(13) -0.0127(14) 0.0061(15)
 C14 0.0295(16) 0.0312(17) 0.0345(16) 0.0021(14) -0.0002(12) -0.0059(14)
 C8' 0.048(2) 0.048(2) 0.080(3) -0.024(2) 0.044(2) -0.007(2)
 C15' 0.077(3) 0.076(4) 0.060(3) -0.012(3) 0.034(3) -0.009(3)
 C14' 0.163(6) 0.034(2) 0.029(2) -0.0015(17) 0.041(3) 0.007(3)
 O9 0.0200(9) 0.0200(9) 0.0255(10) -0.0016(8) 0.0043(8) 0.0008(8)

_geom_special_details
;
 All esds (except the esd in the dihedral angle between two l.s. planes)
 are estimated using the full covariance matrix.  The cell esds are taken
 into account individually in the estimation of esds in distances, angles
 and torsion angles; correlations between esds in cell parameters are only
 used when they are defined by crystal symmetry.  An approximate (isotropic)
 treatment of cell esds is used for estimating esds involving l.s. planes.
;
loop_
  _geom_bond_atom_site_label_1
  _geom_bond_atom_site_label_2
  _geom_bond_distance
  _geom_bond_site_symmetry_2
  _geom_bond_publ_flag
 O8 C21 1.380(3) . ?
 O4' C6' 1.393(3) . ?
 O4' C9' 1.362(4) . ?
 O1' C2' 1.220(4) . ?
 O8' C21' 1.367(4) . ?
 O4 C9 1.377(3) . ?
 O4 C6 1.374(4) . ?
 O7 C13 1.219(4) . ?
 O7' C13' 1.227(5) . ?
 O1 C2 1.232(4) . ?
 O6 C12 1.416(3) . ?
 C1' C2' 1.476(4) . ?
 C1' C17' 1.508(4) . ?
 C1' C6' 1.327(4) . ?
 C17 C16 1.506(4) . ?
 C17 C18 1.530(4) . ?
 C17 C1 1.512(3) . ?
 O2 C3 1.417(4) . ?
 C2' C3' 1.528(4) . ?
 C17' C18' 1.535(4) . ?
 C17' C16' 1.518(4) . ?
 C23' C18' 1.380(4) . ?
 C23' C22' 1.404(4) . ?
 O2' C3' 1.412(3) . ?
 C13 C16 1.467(4) . ?
 C13 C12 1.521(4) . ?
 C5' C6' 1.494(4) . ?
 C5' C4' 1.532(4) . ?
 C19 C18 1.388(4) . ?
 C19 C20 1.393(4) . ?
 C21' C20' 1.388(4) . ?
 C21' C22' 1.385(4) . ?
 C16 C9 1.342(4) . ?
 C3' C4' 1.532(4) . ?
 C3' C7' 1.528(4) . ?
 C9 C10 1.487(4) . ?
 O3' C4' 1.415(4) . ?
 C2 C1 1.453(4) . ?
 C2 C3 1.525(4) . ?
 C21 C22 1.393(4) . ?
 C21 C20 1.388(4) . ?
 C18 C23 1.399(4) . ?
 C18' C19' 1.393(4) . ?
 O6' C12' 1.423(4) . ?
 C1 C6 1.347(4) . ?
 O3 C4 1.431(3) . ?
 C3 C7 1.542(4) . ?
 C3 C4 1.536(4) . ?
 C20' C19' 1.395(4) . ?
 C7 C8 1.521(4) . ?
 C23 C22 1.395(4) . ?
 C9' C16' 1.336(5) . ?
 C9' C10' 1.494(4) . ?
 C4 C5 1.534(4) . ?
 C7' C8' 1.520(5) . ?
 C10 C11 1.537(4) . ?
 C5 C6 1.493(4) . ?
 C16' C13' 1.458(4) . ?
 C12 C11 1.528(4) . ?
 C12 C14 1.527(5) . ?
 C13' C12' 1.535(5) . ?
 C11 O5 1.405(4) . ?
 O5' C11' 1.430(4) . ?
 C12' C11' 1.513(7) . ?
 C12' C14' 1.528(6) . ?
 C15 C14 1.522(6) . ?
 C11' C10' 1.527(5) . ?
 C15' C14' 1.430(9) . ?

loop_
  _geom_angle_atom_site_label_1
  _geom_angle_atom_site_label_2
  _geom_angle_atom_site_label_3
  _geom_angle
  _geom_angle_site_symmetry_1
  _geom_angle_site_symmetry_3
  _geom_angle_publ_flag
 C9' O4' C6' 117.7(2) . . ?
 C6 O4 C9 118.2(2) . . ?
 C2' C1' C17' 118.1(3) . . ?
 C6' C1' C2' 117.8(3) . . ?
 C6' C1' C17' 124.0(3) . . ?
 C16 C17 C18 111.6(2) . . ?
 C16 C17 C1 108.9(2) . . ?
 C1 C17 C18 109.9(2) . . ?
 O1' C2' C1' 122.3(3) . . ?
 O1' C2' C3' 121.1(2) . . ?
 C1' C2' C3' 116.6(2) . . ?
 C1' C17' C18' 111.0(2) . . ?
 C1' C17' C16' 107.9(3) . . ?
 C16' C17' C18' 113.0(2) . . ?
 C18' C23' C22' 121.3(3) . . ?
 O7 C13 C16 121.3(3) . . ?
 O7 C13 C12 121.4(2) . . ?
 C16 C13 C12 117.3(2) . . ?
 C6' C5' C4' 112.1(2) . . ?
 O4' C6' C5' 109.7(3) . . ?
 C1' C6' O4' 122.7(3) . . ?
 C1' C6' C5' 127.5(3) . . ?
 C18 C19 C20 121.3(3) . . ?
 O8' C21' C20' 122.9(3) . . ?
 O8' C21' C22' 117.5(3) . . ?
 C22' C21' C20' 119.6(3) . . ?
 C13 C16 C17 118.2(2) . . ?
 C9 C16 C17 123.3(3) . . ?
 C9 C16 C13 118.5(3) . . ?
 C2' C3' C4' 109.4(2) . . ?
 O2' C3' C2' 110.7(2) . . ?
 O2' C3' C4' 106.6(2) . . ?
 O2' C3' C7' 110.3(2) . . ?
 C7' C3' C2' 109.8(2) . . ?
 C7' C3' C4' 110.0(3) . . ?
 O4 C9 C10 111.5(2) . . ?
 C16 C9 O4 122.8(3) . . ?
 C16 C9 C10 125.7(3) . . ?
 O1 C2 C1 120.9(2) . . ?
 O1 C2 C3 120.9(3) . . ?
 C1 C2 C3 118.1(2) . . ?
 O8 C21 C22 121.6(3) . . ?
 O8 C21 C20 117.9(3) . . ?
 C20 C21 C22 120.6(3) . . ?
 C5' C4' C3' 112.0(2) . . ?
 O3' C4' C5' 106.8(2) . . ?
 O3' C4' C3' 110.3(2) . . ?
 C19 C18 C17 121.6(2) . . ?
 C19 C18 C23 118.5(3) . . ?
 C23 C18 C17 119.8(2) . . ?
 C23' C18' C17' 120.4(3) . . ?
 C23' C18' C19' 118.4(3) . . ?
 C19' C18' C17' 121.1(3) . . ?
 C2 C1 C17 117.4(2) . . ?
 C6 C1 C17 123.1(3) . . ?
 C6 C1 C2 119.5(2) . . ?
 O2 C3 C2 110.9(2) . . ?
 O2 C3 C7 111.2(2) . . ?
 O2 C3 C4 106.4(2) . . ?
 C2 C3 C7 106.3(2) . . ?
 C2 C3 C4 109.0(2) . . ?
 C4 C3 C7 113.1(2) . . ?
 C21' C20' C19' 120.2(3) . . ?
 C8 C7 C3 113.5(2) . . ?
 C22 C23 C18 121.0(3) . . ?
 C21' C22' C23' 119.6(3) . . ?
 O4' C9' C10' 110.2(3) . . ?
 C16' C9' O4' 123.0(3) . . ?
 C16' C9' C10' 126.8(3) . . ?
 C21 C22 C23 119.1(3) . . ?
 C21 C20 C19 119.4(3) . . ?
 O3 C4 C3 107.4(2) . . ?
 O3 C4 C5 109.4(2) . . ?
 C5 C4 C3 110.8(2) . . ?
 C8' C7' C3' 114.6(3) . . ?
 C9 C10 C11 112.4(3) . . ?
 C6 C5 C4 111.0(2) . . ?
 C9' C16' C17' 123.8(3) . . ?
 C9' C16' C13' 118.0(3) . . ?
 C13' C16' C17' 118.1(3) . . ?
 O6 C12 C13 110.5(2) . . ?
 O6 C12 C11 106.0(2) . . ?
 O6 C12 C14 110.4(3) . . ?
 C13 C12 C11 107.5(3) . . ?
 C13 C12 C14 109.7(3) . . ?
 C14 C12 C11 112.8(3) . . ?
 C18' C19' C20' 120.8(3) . . ?
 O4 C6 C5 112.1(2) . . ?
 C1 C6 O4 122.7(2) . . ?
 C1 C6 C5 125.2(3) . . ?
 O7' C13' C16' 121.0(3) . . ?
 O7' C13' C12' 120.6(3) . . ?
 C16' C13' C12' 118.4(3) . . ?
 C12 C11 C10 111.5(2) . . ?
 O5 C11 C10 106.9(3) . . ?
 O5 C11 C12 111.9(3) . . ?
 O6' C12' C13' 108.3(3) . . ?
 O6' C12' C11' 108.4(4) . . ?
 O6' C12' C14' 108.8(3) . . ?
 C11' C12' C13' 108.7(3) . . ?
 C11' C12' C14' 111.4(4) . . ?
 C14' C12' C13' 111.1(4) . . ?
 O5' C11' C12' 113.0(3) . . ?
 O5' C11' C10' 106.2(3) . . ?
 C12' C11' C10' 111.2(3) . . ?
 C9' C10' C11' 110.7(3) . . ?
 C15 C14 C12 114.2(3) . . ?
 C15' C14' C12' 113.9(5) . . ?

loop_
  _refln_index_h
  _refln_index_k
  _refln_index_l
  _refln_F_squared_meas
  _refln_F_squared_sigma
 0 0 2 1750.43 53.43
 0 0 3 158.47 5.68
 0 0 4 278.15 9.56
 0 0 -5 35.65 2.58
 0 0 5 38.67 2.48
 0 0 -6 548.49 18.65
 0 0 6 556.1 18.48
 0 0 -7 3.22 1.66
 0 0 7 2.71 1.32
 0 0 8 1941.56 59.77
 0 0 8 1816.23 58.79
 0 0 -8 1862.22 59.32
 0 0 9 483.52 15.53
 0 0 9 473.71 17.32
 0 0 9 507.53 18.44
 0 0 -9 479.84 17.89
 0 0 -10 252.76 11.3
 0 0 10 261.97 8.85
 0 0 -10 254.81 8.54
 0 0 10 275.1 11.93
 0 0 10 251.26 10.68
 0 0 -11 1.62 0.72
 0 0 11 0.72 1.21
 0 0 11 3.4 1.08
 0 0 -12 1097.64 34.72
 0 0 12 1153.43 35.18
 0 0 13 71.8 3.49
 0 0 -13 68.99 3.03
 0 0 14 1.76 1.24
 0 0 -14 1.36 1.29
 0 0 15 43.12 2.86
 0 0 -15 46.66 2.83
 0 0 -16 136.8 5.72
 0 0 16 132.54 5.67
 0 0 17 0.74 1.23
 0 0 -17 2.43 1.45
 0 0 18 20.29 1.87
 0 0 -18 18.86 1.97
 0 0 -19 54.9 3.15
 0 0 -19 50.45 2.96
 0 0 19 50.42 2.73
 0 0 -20 69.01 3.41
 0 0 -20 69.71 3.31
 0 0 -21 14.56 1.33
 0 0 -21 15.68 1.35
 0 0 -21 16.22 1.49
 0 0 -22 19.87 1.15
 0 0 -22 16.58 1.13
 0 0 -22 20.85 1.28
 0 1 0 0.07 0.54
 0 1 0 0.87 0.7
 0 -1 0 0.39 0.68
 0 -1 0 -0.07 0.54
 0 -1 -1 2632.77 83.2
 0 -1 -1 2676.61 83
 0 1 1 2900.52 83.29
 0 -1 -1 2772.3 83.05
 0 1 -1 2566.38 83.24
 0 1 1 2734.56 83.01
 0 1 1 2825.13 83.06
 0 1 2 2062.32 63.07
 0 -1 -2 2103.34 63.3
 0 -1 -2 1927.2 62.96
 0 -1 2 2043.4 63.15
 0 1 2 2183.23 63.06
 0 1 3 1223.63 39.27
 0 1 3 1278.16 39.37
 0 -1 3 1313.72 39.29
 0 -1 -3 1238.21 39.25
 0 -1 -4 176.67 6.8
 0 1 4 171.3 6.99
 0 -1 4 184.49 6.06
 0 1 4 185.61 6.95
 0 1 4 167.85 6.8
 0 1 5 455.82 16.45
 0 -1 5 476.22 15.35
 0 -1 -5 483.04 16.26
 0 1 5 486.76 16.4
 0 1 5 460.78 16.22
 0 1 -5 506.51 16.14
 0 1 6 155.81 6.83
 0 1 -6 164.85 6.6
 0 -1 -6 148.06 6.68
 0 1 6 157.67 6.89
 0 -1 6 149.54 5.76
 0 1 -7 127.46 5.76
 0 1 7 127.68 6.15
 0 -1 -7 122.07 5.93
 0 1 7 113.36 5.93
 0 -1 7 113.43 4.89
 0 1 -8 1363.23 43.27
 0 -1 -8 1277.78 43.49
 0 1 8 1382.59 43.84
 0 -1 8 1317.39 42.13
 0 1 8 1368.95 43.67
 0 -1 9 144.46 5.37
 0 1 -9 143.99 5.04
 0 -1 -9 129.23 7.13
 0 -1 9 137.05 6.12
 0 1 9 144.76 7.59
 0 1 -9 142.19 5.2
 0 1 -9 148.69 5.09
 0 1 9 159.72 7.66
 0 1 -9 150.23 7.2
 0 -1 9 151.75 7.68
 0 1 -10 975.48 32.76
 0 1 -10 943.38 29.8
 0 1 10 938 33.32
 0 1 10 987.27 29.85
 0 -1 10 1023.9 33.57
 0 1 10 961.99 33.03
 0 1 -10 948.08 29.64
 0 1 -10 946.76 29.61
 0 -1 10 973.82 30.05
 0 1 -10 954.84 29.42
 0 -1 10 898.55 31.08
 0 1 -11 61.26 2.71
 0 1 -11 62.82 2.94
 0 1 -11 65.65 2.79
 0 1 -11 63.56 2.51
 0 -1 11 67.99 3.22
 0 1 11 68.82 2.98
 0 1 -11 62.08 2.68
 0 1 -11 63.69 2.67
 0 1 -12 703.34 22.1
 0 1 -12 706.38 22.15
 0 1 -12 701.66 21.86
 0 1 12 729.55 22.49
 0 1 -12 685.24 22.04
 0 -1 12 713.75 22.71
 0 1 -12 699.43 22.41
 0 1 13 111.26 4.49
 0 1 -13 104.66 4.37
 0 -1 13 102.66 4.65
 0 1 -13 107.49 4.07
 0 1 -13 109.04 4.12
 0 1 -13 102.65 3.99
 0 1 -14 167.17 5.82
 0 1 -14 160.72 5.83
 0 1 14 167.08 6.32
 0 -1 14 163.53 6.56
 0 1 -14 156.85 6.15
 0 -1 15 26.93 2.39
 0 1 -15 27.56 2.17
 0 -1 -15 25.15 2.28
 0 1 15 27.05 2.05
 0 1 -15 26.77 1.94
 0 -1 -16 59.53 3.41
 0 1 -16 57.81 2.86
 0 -1 16 55.17 3.37
 0 1 16 54 2.96
 0 1 -16 55.5 3.16
 0 1 17 64.2 3.16
 0 -1 17 64.46 3.61
 0 -1 -17 66.19 3.64
 0 1 -17 64.09 3.42
 0 1 -17 62.52 2.99
 0 -1 -18 117.5 5.22
 0 1 -18 124.4 5.15
 0 -1 -18 127.51 5.39
 0 -1 18 118.47 5.24
 0 -1 -19 30.54 2.13
 0 1 -19 31.38 2.14
 0 -1 -19 31.96 2.27
 0 -1 -19 32.33 2.34
 0 -1 19 31.39 2.28
 0 1 -20 39.42 2.21
 0 -1 -20 36.62 2.33
 0 1 -20 39.98 2.48
 0 -1 -20 39.86 2.39
 0 -1 -20 39.57 2.18
 0 -1 -21 6.7 0.91
 0 1 -21 4.39 1.14
 0 1 -21 5.66 0.83
 0 1 -21 5.88 1.11
 0 -1 -21 5.52 1.01
 0 -1 -21 5.1 1.08
 0 1 -22 50.46 2.21
 0 1 -22 51.66 2.17
 0 -1 -22 52.18 2.14
 0 2 0 7088.81 211.86
 0 -2 0 6624.1 211.72
 0 -2 0 7345.26 211.44
 0 2 0 6675.44 211.41
 0 2 0 7153.3 211.65
 0 -2 1 1171.5 37.48
 0 2 -1 1080.94 38.22
 0 -2 -1 1266.66 37.55
 0 -2 -1 1149.69 38.04
 0 2 1 1227.23 37.58
 0 2 1 1246.38 37.74
 0 2 1 1266.43 38.16
 0 -2 1 1250.83 37.47
 0 2 2 1086.59 37.07
 0 2 2 1177.24 36.63
 0 -2 2 1187.72 36.51
 0 2 2 1168.84 36.77
 0 2 -2 1195.72 37.23
 0 -2 2 1117.74 37.28
 0 -2 2 1209.53 36.01
 0 2 3 207.67 7.94
 0 -2 3 222.32 8.48
 0 2 3 215.76 8.45
 0 -2 -3 214.36 7.96
 0 2 3 222.68 8.02
 0 -2 4 1209.58 37.38
 0 2 4 1142.72 36.93
 0 -2 -4 1127.43 36.87
 0 2 4 1152.52 36.89
 0 2 4 1202.4 37.55
 0 2 5 940.41 30.81
 0 -2 -5 969.28 30.93
 0 2 5 914.95 30.83
 0 -2 5 982.46 31.13
 0 2 -6 163.27 6.47
 0 2 6 141.08 6.72
 0 -2 -6 144.16 6.7
 0 -2 6 153.44 6.86
 0 2 6 146.19 6.8
 0 -2 -7 105.74 5.57
 0 2 7 100.4 5.84
 0 2 -7 97 3.86
 0 2 -7 103.38 5.19
 0 -2 7 107.72 3.97
 0 -2 7 102.05 5.45
 0 2 7 101.53 5.49
 0 2 -8 1471.9 42.78
 0 -2 8 1390.23 40.68
 0 2 8 1330.46 43.73
 0 2 -8 1389.37 40.47
 0 -2 -8 1370 40.55
 0 -2 -8 1420.56 43.4
 0 -2 8 1431.01 43.17
 0 2 8 1324.51 43.23
 0 2 -9 134.3 6.61
 0 -2 -9 125.51 4.35
 0 -2 -9 127.67 4.76
 0 -2 9 139.63 6.92
 0 -2 9 125.3 4.9
 0 2 -9 122.39 4.61
 0 2 9 129.68 7.01
 0 -2 -9 120.99 6.9
 0 2 9 128.15 7.28
 0 -2 -9 119.43 4.18
 0 2 -10 240.83 8.4
 0 2 -10 253.23 10.86
 0 2 -10 239 8.2
 0 -2 10 249.38 11.03
 0 2 -10 254.46 8.59
 0 -2 -10 252.48 8.63
 0 2 -10 248.86 8.41
 0 -2 10 257.21 11.4
 0 2 -11 194.44 7.03
 0 2 -11 203.37 7.25
 0 2 -11 198.86 7.07
 0 -2 -11 200.82 7.31
 0 2 -11 202.97 6.85
 0 2 -12 315.07 10.24
 0 2 -12 313.13 10.5
 0 2 -12 295.69 10.2
 0 2 -12 323.1 10.54
 0 2 -12 309.08 10.46
 0 2 -12 316.38 10.81
 0 2 -12 309.23 10.54
 0 -2 -12 323.9 10.93
 0 -2 13 19.51 2.12
 0 2 -13 20.69 1.64
 0 2 -13 19.35 1.53
 0 2 -13 21.17 1.37
 0 2 -13 19.26 1.55
 0 2 -13 19.87 1.34
 0 -2 -13 19.42 1.95
 0 2 -13 20.13 1.82
 0 2 -14 33.23 1.99
 0 -2 14 34.73 2.67
 0 2 -14 34.99 1.77
 0 2 -14 31.11 2.26
 0 2 -14 29.73 1.99
 0 -2 -14 32.47 2.42
 0 2 -14 29.1 1.9
 0 -2 -15 160.29 6.85
 0 2 -15 168 6.25
 0 2 -15 168.47 6.14
 0 2 -15 172.09 6.22
 0 2 -15 172.56 6.63
 0 -2 -15 183.65 6.82
 0 -2 15 169.93 7.01
 0 2 -15 167.41 6.53
 0 -2 -16 259.49 9.29
 0 2 -16 245.07 9.03
 0 2 -16 247.2 8.55
 0 2 -16 257.49 8.72
 0 -2 -16 266.52 9.54
 0 2 -16 261.44 9.16
 0 -2 16 239.42 9.49
 0 -2 17 37.63 2.87
 0 -2 -17 37.81 2.81
 0 2 -17 39.35 2.36
 0 -2 -17 37.21 2.6
 0 2 -17 35.73 2.3
 0 2 -17 37.81 1.99
 0 -2 -17 37.29 2.34
 0 -2 -18 48.78 3.13
 0 2 -18 55.29 2.69
 0 2 -18 54.71 2.76
 0 -2 18 56.33 3.22
 0 -2 -18 50.62 2.71
 0 -2 -18 52.32 2.97
 0 2 -19 89.2 3.68
 0 -2 -19 89.86 3.66
 0 -2 -19 90.56 3.93
 0 -2 19 90.92 4.14
 0 -2 -20 1.79 0.97
 0 2 -20 1.78 1.1
 0 2 -21 12.73 1.18
 0 -2 -21 13.62 1.06
 0 -3 0 0.19 0.64
 0 3 0 0.85 0.93
 0 3 0 -1.03 0.98
 0 3 -1 66.65 3.17
 0 3 1 68.25 3.7
 0 -3 1 72.59 2.92
 0 -3 -1 66.35 3.01
 0 3 1 61.19 4.07
 0 3 1 67.68 3.34
 0 3 -1 64.58 4.12
 0 3 1 64.46 3.02
 0 3 2 693.98 23.03
 0 3 -2 748.09 24.1
 0 3 2 724.88 23.81
 0 3 2 664.59 22.68
 0 -3 2 732.62 22.49
 0 3 2 704.36 24.15
 0 -3 3 981.66 33.09
 0 3 3 966.55 31.75
 0 3 3 1007.33 33.05
 0 -3 3 1045.26 31.54
 0 3 3 1018.13 32.9
 0 3 3 956.5 32.04
 0 3 4 991.96 32.35
 0 -3 4 1014.26 31.89
 0 3 4 974.59 32.08
 0 -3 4 1017.7 33.4
 0 3 4 985.11 33.18
 0 3 5 1050.4 35.4
 0 3 5 1104.03 35.76
 0 -3 5 1111.97 36.59
 0 3 5 1106.56 36.58
 0 -3 5 1113.47 35.3
 0 -3 6 1.85 0.84
 0 3 -6 1.45 0.84
 0 -3 6 -0.29 1.42
 0 -3 -6 1.66 0.68
 0 3 6 4.57 1.45
 0 3 -6 1.13 1.1
 0 3 6 0.75 1.39
 0 3 6 0.64 1.13
 0 3 -7 89.81 3.66
 0 -3 -7 93.62 3.16
 0 3 -7 90.13 3.62
 0 -3 -7 90.58 5.39
 0 -3 -7 85.08 3.51
 0 -3 7 86.84 5.63
 0 3 -7 87.52 4.68
 0 3 7 86.15 5.81
 0 3 7 82.54 5.05
 0 -3 7 90.36 3.67
 0 -3 -8 104.15 6.17
 0 -3 8 96.93 6.29
 0 -3 8 104.29 4.3
 0 3 -8 106.96 4.25
 0 -3 -8 100.3 4.12
 0 3 -8 111.82 5.62
 0 3 8 97.91 5.92
 0 -3 -8 111.58 3.67
 0 3 -8 103.22 4.17
 0 -3 -9 28.38 1.4
 0 -3 -9 29.86 1.71
 0 3 9 30.74 3.25
 0 -3 9 29.03 2.04
 0 3 -9 29.69 1.95
 0 -3 -9 28.04 1.88
 0 -3 -10 11.91 1.02
 0 -3 10 12.95 1.61
 0 3 -10 13.24 1.52
 0 3 -10 11.8 1.4
 0 3 -10 12.09 1.2
 0 -3 -10 13.69 1.43
 0 -3 -10 12.41 1.24
 0 3 -11 96.65 3.85
 0 3 -11 98.29 4.29
 0 -3 -11 92.8 4.16
 0 3 -11 97.71 4.07
 0 3 -11 91.86 4.01
 0 -3 11 93.04 4.36
 0 -3 -11 93.57 3.94
 0 3 -12 43.03 2.68
 0 -3 -12 43.87 2.46
 0 3 -12 42.42 2.48
 0 -3 12 39.14 2.75
 0 3 -12 41.38 2.13
 0 3 -12 45.23 2.59
 0 3 -12 44.19 2.3
 0 3 -12 44.72 2.54
 0 3 -12 46.43 2.32
 0 -3 -12 46.87 2.75
 0 3 -12 41.05 2.01
 0 3 -13 55.87 2.58
 0 3 -13 63.42 3.1
 0 3 -13 61.41 3.12
 0 3 -13 59.46 2.78
 0 -3 -13 59.97 3.09
 0 3 -13 59.43 3.04
 0 3 -13 60.04 2.8
 0 3 -13 60.85 3.3
 0 -3 -13 63.41 3.39
 0 3 -13 58.62 3.03
 0 -3 13 58.77 3.44
 0 3 -14 152.7 5.87
 0 3 -14 147.82 5.68
 0 -3 -14 153.57 5.93
 0 3 -14 149.27 5.78
 0 3 -14 151.65 5.81
 0 -3 14 142.76 6.35
 0 -3 -14 153.63 6.3
 0 3 -14 154.33 5.53
 0 3 -14 145.48 6.11
 0 3 -14 148.5 5.5
 0 -3 -15 12.47 1.6
 0 3 -15 10.53 1.29
 0 3 -15 13.99 1.44
 0 -3 -15 12.92 1.87
 0 3 -15 12.97 1.74
 0 3 -15 13.61 1.19
 0 3 -15 12.28 1.54
 0 -3 -16 206.79 7.61
 0 3 -16 206.27 7.32
 0 3 -16 199.96 7.4
 0 3 -16 212.29 7.8
 0 3 -16 207.07 7.36
 0 -3 -16 215 8.06
 0 3 -17 25.64 1.68
 0 3 -17 24.24 1.53
 0 -3 -17 24.24 1.89
 0 -3 -17 22.71 2.21
 0 3 -17 21.1 1.93
 0 -3 18 4.03 1.44
 0 3 -18 4.54 1.12
 0 -3 -18 5.52 1.13
 0 -3 -18 6.02 1.37
 0 3 -18 4.4 0.84
 0 3 -19 12.18 1.34
 0 -3 -19 10.35 1.09
 0 -3 -19 12.17 1.49
 0 -3 19 10.47 1.18
 0 3 -20 51.35 2.28
 0 -3 20 51.16 2.36
 0 3 -21 1.72 0.58
 0 -4 0 852.41 25.92
 0 4 0 792.11 26.58
 0 -4 0 827.41 25.78
 0 4 1 856.08 27.51
 0 4 -1 856.26 27.14
 0 -4 -1 829.11 26.36
 0 -4 1 859.48 26.58
 0 -4 1 838.15 26.46
 0 4 1 869.62 29.65
 0 -4 -1 890.42 26.53
 0 4 -1 771.09 29.05
 0 -4 2 108.28 4.19
 0 -4 2 107.42 4.26
 0 4 2 113.54 5.83
 0 4 2 114.26 5.18
 0 4 2 115.26 6.52
 0 -4 -2 109.43 4
 0 4 -2 120.43 6.38
 0 -4 -2 115.41 4.17
 0 4 -2 114.13 4.67
 0 4 -3 273.1 9.98
 0 4 3 291.42 12.4
 0 4 3 315.98 12.05
 0 -4 3 290.35 9.68
 0 4 3 293.49 10.96
 0 -4 -3 291.14 9.28
 0 4 3 281.35 10.31
 0 -4 3 279.67 9.57
 0 4 -4 859.58 26.41
 0 4 4 814.7 28.22
 0 4 4 899.67 29.6
 0 -4 4 831.33 26.65
 0 4 5 4.02 1.68
 0 4 5 4.15 1.65
 0 -4 -5 3.36 0.79
 0 4 -5 5.06 0.93
 0 -4 5 4.76 0.87
 0 4 5 3.82 1.24
 0 -4 -6 165.08 5.92
 0 -4 -6 165.49 5.61
 0 4 -6 173.1 6.03
 0 -4 6 159.63 5.98
 0 4 -6 172.13 6.06
 0 4 -7 446.59 14
 0 4 -7 437.35 13.99
 0 -4 7 419.78 13.98
 0 -4 -7 431.29 13.42
 0 -4 -7 396.39 13.82
 0 -4 8 8.07 1.29
 0 -4 -8 8.76 1.16
 0 4 -8 8.7 1.31
 0 4 -8 8.61 1.29
 0 -4 -8 11.21 0.93
 0 4 -9 40.68 2.39
 0 -4 -9 41.18 1.87
 0 -4 -9 36.86 2.26
 0 -4 9 38.83 2.44
 0 4 -9 42.73 2.47
 0 4 -9 41.42 2.48
 0 -4 10 128.68 5.39
 0 4 -10 125.44 5.21
 0 4 -10 127.89 5.43
 0 4 -10 133.11 5.07
 0 4 -10 139.12 5.35
 0 4 -10 133.8 5.2
 0 -4 -10 124.84 4.52
 0 -4 -10 133.75 5.28
 0 4 -11 62.98 3.2
 0 4 -11 63.38 3.12
 0 4 -11 66.25 3.42
 0 -4 -11 63.87 3.22
 0 4 -11 63.28 3
 0 4 -11 59.59 3.22
 0 -4 11 58.18 3.34
 0 -4 -11 53.3 2.42
 0 4 -12 5.05 1.15
 0 -4 -12 5.46 1.42
 0 4 -12 5.23 1.39
 0 4 -12 5.23 1.53
 0 -4 12 6.57 1.72
 0 4 -12 6.09 1.32
 0 4 -12 6.54 1.25
 0 -4 -13 35.69 2.52
 0 4 -13 34.47 2.15
 0 4 -13 37.93 2.21
 0 4 -13 32.77 1.99
 0 -4 13 35.15 2.7
 0 4 -13 33.91 1.87
 0 4 -13 38.78 2.53
 0 4 -13 35.64 2.34
 0 4 -13 38.49 2.42
 0 -4 -14 12.71 1.71
 0 4 -14 14.11 1.74
 0 4 -14 14.18 1.84
 0 4 -14 13.91 1.63
 0 4 -14 14.15 1.43
 0 4 -14 16.08 1.69
 0 4 -14 14.19 1.27
 0 4 -14 13.8 1.41
 0 -4 14 13.22 1.98
 0 -4 15 258.99 9.85
 0 4 -15 262.59 8.8
 0 4 -15 269.08 9.43
 0 4 -15 279.3 9.39
 0 4 -15 272.21 9.34
 0 4 -15 263.48 9.06
 0 4 -15 266.55 9.06
 0 -4 -15 276.31 9.8
 0 4 -15 275.75 9.75
 0 -4 -16 139.18 5.66
 0 4 -16 138.22 5.58
 0 4 -16 136.09 4.94
 0 4 -16 141.74 5.23
 0 4 -16 138.38 5.25
 0 4 -16 137.48 5.33
 0 -4 16 131.39 5.77
 0 4 -17 8.06 1.29
 0 4 -17 7.65 1.11
 0 4 -17 8.15 1.03
 0 -4 -17 7.94 1.42
 0 4 -17 8.02 1.13
 0 -4 17 7.05 1.37
 0 4 -18 1.43 0.74
 0 -4 18 1.8 0.97
 0 4 -18 1.11 0.72
 0 -4 18 1.93 1.3
 0 -4 19 8.6 1.19
 0 -4 19 7.29 0.8
 0 4 -19 7.83 0.69
 0 -5 0 0.16 0.95
 0 -5 0 0.45 0.89
 0 -5 -1 4.01 1.01
 0 -5 1 4.21 1.14
 0 -5 -1 5.7 1.02
 0 -5 1 3.37 1.06
 0 -5 2 188.85 6.65
 0 -5 2 190.45 6.85
 0 -5 2 199.31 7.01
 0 -5 -2 189.62 6.59
 0 -5 3 470.94 15.35
 0 5 -3 481.54 14.99
 0 -5 3 438.7 15.15
 0 -5 -3 465.66 14.82
 0 5 -4 4.13 0.87
 0 -5 4 3.95 1.27
 0 -5 4 2.98 1.22
 0 5 -4 3.25 0.87
 0 5 -5 129.08 4.84
 0 5 -5 132.62 4.98
 0 -5 5 121.38 5.17
 0 5 -5 133.89 5
 0 -5 5 129.99 5.31
 0 -5 -5 128.71 4.65
 0 5 -6 469.51 15.64
 0 -5 -6 501.42 15.32
 0 -5 6 462.46 15.97
 0 -5 6 461.32 16.05
 0 5 -6 493.84 15.76
 0 5 -6 494.48 15.83
 0 -5 -7 46.92 2.05
 0 5 -7 45.86 2.57
 0 5 -7 42.67 2.43
 0 -5 7 41.36 2.77
 0 5 -7 41.24 2.33
 0 5 -8 91.31 4.17
 0 -5 8 93.03 4.09
 0 -5 -8 96.1 3.55
 0 5 -8 94.86 4.1
 0 5 -8 99.32 4.26
 0 5 -9 18.97 1.88
 0 5 -9 20.52 1.83
 0 -5 9 20.11 1.79
 0 -5 9 15.42 2.08
 0 5 -9 17.51 1.81
 0 5 -9 18.93 1.84
 0 -5 -9 21.06 1.39
 0 5 -10 13.51 1.79
 0 -5 10 14.13 1.99
 0 -5 -10 13.19 1.15
 0 -5 10 12.5 1.66
 0 5 -10 12.19 1.59
 0 5 -10 11.68 1.56
 0 5 -10 13.41 1.61
 0 5 -10 11.96 1.66
 0 5 -11 398.61 13.15
 0 5 -11 397.64 13.51
 0 -5 11 386.6 13.64
 0 -5 11 386.45 13.43
 0 5 -11 389.6 13.24
 0 5 -12 35.41 2.1
 0 -5 12 39.99 2.93
 0 5 -12 39.52 2.23
 0 5 -12 37.77 2.35
 0 5 -12 39.48 2.58
 0 5 -12 39.29 2.48
 0 5 -12 37.79 2.36
 0 5 -12 35.32 2.47
 0 5 -13 112.58 4.82
 0 5 -13 110.48 4.27
 0 5 -13 106.42 4.57
 0 -5 13 106.39 4.94
 0 5 -13 106.69 4.41
 0 5 -13 108.24 4.7
 0 5 -13 104.04 4.13
 0 5 -13 111.94 4.41
 0 5 -13 111.26 4.63
 0 5 -14 23.38 1.87
 0 5 -14 23.4 1.69
 0 5 -14 24.84 2
 0 5 -14 23.99 1.44
 0 5 -14 21.93 2.06
 0 5 -14 25.72 1.92
 0 5 -14 24.42 1.58
 0 -5 14 23.93 2.22
 0 5 -14 26.39 1.72
 0 5 -15 352.77 11.36
 0 5 -15 337.63 10.88
 0 5 -15 333.64 11.35
 0 5 -15 333.15 11.41
 0 -5 15 323.23 11.64
 0 5 -15 346.08 11.12
 0 5 -16 160.1 5.56
 0 -5 16 156.37 6.05
 0 5 -16 164.54 5.8
 0 -5 16 157.3 6.18
 0 5 -16 167.88 5.89
 0 -5 17 26.04 1.75
 0 5 -17 28.33 1.61
 0 -5 17 32.09 2.04
 0 5 -18 123.67 4.18
 0 -5 18 112.64 4.23
 0 -5 18 126.11 4.48
 0 -6 0 973.8 31.24
 0 -6 0 1037.07 31.6
 0 -6 1 35.73 2.18
 0 -6 -1 34.99 2.04
 0 -6 1 39.47 2.41
 0 -6 2 25.71 2.04
 0 -6 -2 24.25 1.61
 0 -6 2 22.36 1.86
 0 6 -2 22.8 1.55
 0 -6 3 107.33 4.51
 0 6 -3 105.23 4.26
 0 6 -3 104.99 4.22
 0 -6 3 110.84 4.72
 0 -6 3 108.76 4.27
 0 6 -4 97.86 4.01
 0 6 -4 90.11 3.96
 0 -6 -4 88.95 3.73
 0 6 -4 91.3 3.77
 0 -6 4 94.31 3.97
 0 -6 4 109.09 4.52
 0 -6 4 104.77 4.33
 0 6 -5 30.14 2
 0 -6 5 32.61 2.33
 0 -6 5 31.4 2.07
 0 -6 5 33.15 2.46
 0 6 -5 29.45 1.83
 0 6 -5 31.05 2.04
 0 6 -5 30.84 1.86
 0 -6 -5 32.1 1.87
 0 6 -6 73.84 3.5
 0 6 -6 75.01 3.38
 0 -6 6 84.41 4.05
 0 -6 6 79.86 3.88
 0 6 -6 76.73 3.38
 0 6 -6 72.82 3.52
 0 -6 -6 81.69 3.17
 0 -6 7 62.46 3.45
 0 -6 7 56.97 3.27
 0 6 -7 55.03 2.88
 0 6 -7 60 3.04
 0 -6 -7 62.69 2.59
 0 6 -7 60.51 2.89
 0 6 -7 59.38 3.07
 0 6 -8 15.1 1.52
 0 -6 -8 13.69 1.26
 0 6 -8 13.46 1.63
 0 6 -8 15.41 1.51
 0 6 -8 14.07 1.56
 0 -6 8 13.87 2.02
 0 6 -8 13.2 1.52
 0 6 -9 80.66 3.79
 0 6 -9 76.23 3.75
 0 6 -9 80.77 3.57
 0 6 -9 83.62 3.77
 0 6 -9 79.47 3.7
 0 -6 9 74.56 3.96
 0 6 -10 26.87 2.05
 0 6 -10 24.77 1.94
 0 -6 10 26.52 2.37
 0 6 -10 27.59 2.06
 0 6 -10 26.68 1.89
 0 6 -10 28.64 2.1
 0 6 -11 45.39 2.57
 0 -6 11 45.05 2.98
 0 6 -11 41.12 2.5
 0 6 -11 42.89 2.58
 0 6 -11 44.32 2.43
 0 -6 11 46.13 3
 0 6 -11 43.23 2.52
 0 6 -11 41.11 2.29
 0 6 -11 42.25 2.58
 0 6 -12 2.38 1.21
 0 6 -12 2.13 1.1
 0 6 -12 0.68 0.93
 0 -6 12 2.19 1.62
 0 6 -12 1.89 1.08
 0 6 -12 2.03 1.02
 0 6 -12 1.52 1.03
 0 6 -12 1.81 1.15
 0 -6 12 2.61 1.48
 0 -6 13 36.71 2.48
 0 6 -13 38.75 1.94
 0 6 -13 38.07 2.3
 0 6 -13 37.45 2.08
 0 6 -13 40.06 2.05
 0 6 -13 40.26 2.1
 0 -6 13 37.45 2.52
 0 6 -14 3.38 0.81
 0 6 -14 2.2 0.99
 0 6 -14 4.05 0.89
 0 -6 14 4.34 1.42
 0 6 -14 4.4 0.73
 0 6 -14 3.4 0.93
 0 -6 14 3.62 1.25
 0 6 -14 4.47 0.91
 0 -6 15 37.81 2.15
 0 6 -15 39.41 1.93
 0 6 -15 37.09 1.62
 0 6 -15 37.27 1.97
 0 6 -15 37.47 1.78
 0 -6 16 57.58 2.58
 0 6 -16 59.82 2.45
 0 -6 16 60.01 2.57
 0 6 -17 17.12 0.94
 0 -6 17 15.57 1.07
 0 -7 0 0.33 0.9
 0 -7 1 312.35 9.94
 0 7 -1 276.57 9.65
 0 -7 2 148.48 5.72
 0 -7 2 136.15 5.28
 0 7 -2 133.28 5.08
 0 -7 -3 18.42 1.55
 0 -7 3 18.52 1.95
 0 -7 3 18.88 1.69
 0 7 -3 17.49 1.47
 0 7 -3 16.85 1.29
 0 7 -4 17.67 1.35
 0 7 -4 16.52 1.29
 0 -7 -4 19.06 1.53
 0 -7 4 21.19 2.04
 0 7 -4 15.29 1.46
 0 -7 4 18.62 1.79
 0 7 -4 17.9 1.38
 0 -7 5 137.31 5.38
 0 -7 5 139.4 5.59
 0 7 -5 130.04 4.98
 0 -7 -5 140.73 4.82
 0 7 -5 132.56 5.09
 0 7 -5 125.07 4.91
 0 7 -5 131.31 5.03
 0 -7 6 16.22 1.86
 0 -7 6 15.63 1.73
 0 -7 -6 16.94 1.25
 0 7 -6 16.64 1.43
 0 7 -6 14.11 1.34
 0 7 -6 14.41 1.46
 0 7 -6 15.52 1.38
 0 -7 6 14.96 1.44
 0 7 -7 113.29 4.53
 0 -7 -7 117.96 4.11
 0 -7 7 116.98 4.83
 0 7 -7 111.07 4.57
 0 7 -7 112.72 4.46
 0 7 -7 114.74 4.51
 0 -7 7 110.02 4.49
 0 7 -7 113.48 4.49
 0 -7 7 123.99 5.16
 0 -7 8 16.81 1.54
 0 -7 8 17.26 1.83
 0 7 -8 15.23 1.53
 0 -7 8 17.15 1.99
 0 7 -8 16.03 1.45
 0 7 -8 14.9 1.39
 0 7 -8 16.74 1.44
 0 7 -8 16.28 1.48
 0 7 -9 8.51 1.15
 0 7 -9 7.92 1.17
 0 -7 9 9.13 1.49
 0 -7 9 8.03 1.58
 0 7 -9 8.08 1.17
 0 7 -9 9.46 1.2
 0 7 -9 8.91 1.22
 0 -7 9 9.94 1.34
 0 7 -10 110.1 4.15
 0 7 -10 106.24 4.09
 0 7 -10 106.07 4.07
 0 7 -10 105.61 4.19
 0 -7 10 100.13 4.16
 0 7 -10 103.83 4.17
 0 7 -10 105.66 4.15
 0 7 -10 107.4 4.19
 0 -7 10 105.86 4.45
 0 7 -11 18.5 1.45
 0 7 -11 18.54 1.4
 0 7 -11 18.17 1.34
 0 7 -11 18.48 1.34
 0 7 -11 20.66 1.45
 0 7 -11 17.78 1.38
 0 -7 11 18.94 1.54
 0 -7 11 19.78 1.74
 0 7 -12 32.97 1.6
 0 -7 12 28.45 1.79
 0 -7 12 32.55 2.05
 0 -7 12 29.97 1.96
 0 7 -12 32.45 1.73
 0 7 -12 32.06 1.69
 0 7 -12 31.97 1.66
 0 7 -12 32.42 1.76
 0 -7 13 12.51 1.16
 0 7 -13 13.46 0.88
 0 7 -13 13.52 1.06
 0 -7 13 14.39 1.33
 0 7 -13 15.48 0.99
 0 7 -13 11.52 0.89
 0 -7 13 14.39 1.37
 0 7 -13 15.96 1.09
 0 7 -13 13.98 1.09
 0 7 -14 83.29 3.1
 0 7 -14 85.68 2.93
 0 -7 14 86.05 3.27
 0 7 -14 88.88 3.06
 0 -7 14 77.09 3.06
 0 -7 14 87.79 3.28
 0 7 -15 8.14 0.61
 0 -8 0 239.16 8.04
 0 -8 -1 16.78 1.36
 0 8 -1 13.12 1.07
 0 8 1 15.17 1.06
 0 -8 -2 46.96 2.13
 0 8 -2 40.73 2.02
 0 -8 3 9.97 1.08
 0 8 -3 9.71 1.1
 0 8 -3 10.29 0.87
 0 8 -3 10.43 0.92
 0 -8 -3 11.88 1.06
 0 -8 -4 7.23 0.86
 0 8 -4 6.35 0.77
 0 8 -4 4.13 0.77
 0 -8 4 5.92 1.01
 0 8 -4 3.1 0.9
 0 -8 5 14.24 1.24
 0 8 -5 11.51 1.18
 0 8 -5 12.65 1.06
 0 8 -5 13.69 1.01
 0 8 -6 52.8 2.37
 0 8 -6 54.33 2.24
 0 8 -6 52.55 2.3
 0 -8 6 50.85 2.4
 0 8 -6 54.95 2.37
 0 -8 7 42.72 2.11
 0 8 -7 43.49 1.91
 0 8 -7 43.7 2.03
 0 8 -7 42.58 1.97
 0 8 -7 41.95 2.03
 0 8 -7 40.37 1.81
 0 8 -8 17.62 1.07
 0 -8 8 13.9 1.23
 0 8 -8 15.44 1.19
 0 8 -8 17.26 1.14
 0 8 -8 15.9 1.01
 0 8 -9 66.44 2.5
 0 8 -9 63.34 2.47
 0 8 -9 67.8 2.44
 0 8 -9 61.17 2.38
 0 8 -9 65.1 2.49
 0 8 -9 56.32 2.28
 0 -8 9 57.8 2.53
 0 8 -10 117.6 3.79
 0 8 -10 116.62 3.76
 0 -8 10 105.36 3.83
 0 -8 11 83.39 3.21
 0 8 -11 87.99 3.13
 0 8 -11 94.7 3.18
 0 8 -11 98.06 3.16
 0 8 -11 94.97 3.21
 0 -9 0 0.34 0.48
 0 -9 1 1.45 0.57
 0 -9 2 63.9 2.3
 0 9 -2 63.58 2.16
 0 9 -2 58.41 2.16
 0 9 -3 107.76 3.75
 0 9 -3 118.84 3.77
 0 -9 3 115.25 3.85
 0 -9 4 5.22 0.66
 0 9 -4 6.16 0.61
 0 -9 5 82.23 3
 0 9 -5 85.18 2.95
 0 9 -6 0.79 0.36
 0 9 -6 -0.19 0.42
 1 0 -22 0.76 0.82
 1 0 -22 -0.16 0.69
 1 0 -21 34.09 2.15
 1 0 -21 32.07 1.99
 1 0 -21 33.86 2.03
 1 0 -20 31.22 2.14
 1 0 -20 33.5 2.43
 1 0 -19 5.53 1.72
 1 0 -19 3.48 1.38
 -1 0 18 3.37 1.23
 1 0 -18 4.3 1.48
 1 0 -17 3.12 1.33
 -1 0 17 5.34 1.47
 1 0 -16 11.43 1.72
 -1 0 16 10.3 1.61
 -1 0 15 124.39 5.46
 1 0 -15 136.6 5.53
 -1 0 14 21.47 1.95
 1 0 -14 20.7 1.86
 1 0 -13 55.32 2.86
 -1 0 13 49.82 2.82
 1 0 -13 51.85 2.44
 1 0 -12 49.98 2.35
 -1 0 12 53.88 2.78
 1 0 -11 105.2 3.98
 -1 0 11 110.94 4.36
 -1 0 11 100.42 6.01
 1 0 -11 103.96 6.43
 -1 0 10 31.02 2.9
 1 0 -10 29.83 3.16
 -1 0 10 31.9 3.47
 -1 0 10 28.9 1.81
 -1 0 9 413.45 15.15
 1 0 -9 401.73 15.33
 1 0 -8 160.05 7.19
 -1 0 8 158.79 7.09
 1 0 -7 126.29 5.78
 -1 0 7 122.18 5.65
 1 0 -6 0.9 1.39
 -1 0 5 732.44 23.25
 1 0 -5 706.09 23.18
 -1 0 4 280.8 9.34
 1 0 -4 259.53 9.29
 -1 0 3 618.16 19.52
 1 0 -3 619.76 19.54
 1 0 -2 0.48 0.72
 -1 0 2 0.69 0.65
 1 0 1 1643.01 49.59
 -1 0 -1 1578.05 49.48
 1 0 1 1647.35 49.48
 -1 0 -2 41.23 2
 1 0 2 45.02 2.26
 1 0 2 40.06 1.99
 -1 0 -3 178.07 6.5
 1 0 3 183.06 6.52
 1 0 3 189.62 6.89
 1 0 4 64.71 3.43
 1 0 4 57.62 2.98
 1 0 5 3715.25 115.67
 1 0 5 3871.57 116.3
 1 0 6 122.52 5.39
 1 0 6 123.79 5.9
 1 0 7 2967.43 93.22
 1 0 7 3083.45 94.15
 1 0 8 38.12 2.99
 -1 0 -8 40.46 3.43
 1 0 8 44.63 3.73
 -1 0 -9 3416.48 106.48
 1 0 9 3423.66 108.66
 1 0 9 3564.29 106.75
 1 0 9 3712.56 110.18
 -1 0 -9 3654.8 109.74
 -1 0 -10 41.86 2.09
 1 0 10 44.06 3.48
 1 0 10 44.03 2.38
 -1 0 -10 41.94 3.91
 1 0 10 48.67 4.35
 1 0 11 29.13 2
 1 0 12 22.99 1.9
 -1 0 -12 21.83 1.52
 1 0 13 120.94 5.08
 1 0 14 1.89 1.37
 1 0 15 0.25 1.35
 -1 0 -15 0.66 1.41
 1 0 16 38.3 2.71
 -1 0 -16 43.32 2.8
 1 0 17 12.78 1.74
 -1 0 -17 14.94 1.89
 1 0 18 57.64 3.07
 -1 0 -18 55.08 3.21
 -1 0 -19 2.71 1.44
 1 0 19 2.55 1.04
 -1 0 -19 1.72 1.17
 -1 0 -20 19.83 1.65
 -1 0 -20 19.52 1.73
 -1 0 -21 27.34 1.56
 -1 0 -21 28.46 1.69
 -1 0 -21 27.72 1.74
 1 1 -22 0.37 0.75
 1 1 -22 -0.03 0.78
 1 -1 -22 0.14 0.7
 1 1 -21 34.99 2.07
 1 -1 -21 31.58 1.84
 1 1 -21 35.94 2.11
 1 1 -21 30.77 1.73
 1 -1 -21 34.04 2.09
 1 -1 -21 32.26 2.02
 1 1 -20 9.94 1.25
 1 1 -20 7.87 1.53
 1 -1 -20 8.87 1.48
 1 -1 -20 10.6 1.49
 1 -1 -20 8.94 1.35
 1 -1 -19 30.66 2.22
 1 -1 -19 31.03 2.38
 1 1 -19 32.59 2.19
 1 1 -19 30.91 2.46
 1 -1 -19 34.8 2.47
 1 -1 -18 118.74 5.32
 1 1 -18 121.93 5.1
 1 -1 -18 121.95 5.36
 -1 -1 18 119.69 5.3
 1 1 -17 51.65 2.97
 -1 -1 17 49.22 3.22
 1 -1 -17 50.97 3.19
 1 -1 -17 49.62 3.19
 -1 -1 16 15.95 1.98
 1 1 -16 21.33 1.97
 -1 1 16 18.47 1.69
 1 -1 -16 18.88 2.12
 1 1 -16 18.42 1.6
 -1 -1 15 73.74 3.88
 1 1 -15 70.6 3.05
 1 -1 -15 77.61 3.83
 -1 1 15 70.51 3.46
 1 1 -15 70.73 3.38
 1 1 -15 72.1 3.59
 1 1 -14 37.67 2.27
 -1 1 14 40.77 2.41
 1 -1 -14 40.88 2.64
 -1 -1 14 41.79 2.68
 1 1 -14 38.14 2.03
 1 1 -14 40.45 1.99
 1 1 -14 40.32 2.46
 1 1 -13 149.9 5.3
 1 1 -13 148.56 5.63
 -1 -1 13 153.4 6
 -1 1 13 151.34 5.69
 1 -1 -13 151.3 5.89
 1 1 -13 145.72 5.32
 1 1 -13 141.68 5.33
 1 1 -12 643.64 20.39
 1 1 -12 656.93 20.34
 1 1 -12 648.83 20.37
 -1 -1 12 647.46 20.93
 1 1 -12 635.3 20.62
 -1 1 12 663.82 20.69
 1 -1 -12 624.91 20.79
 -1 1 11 22.14 1.52
 -1 1 11 24.97 3.11
 -1 -1 11 20.44 1.75
 1 1 -11 19.4 1.26
 1 1 -11 21.53 1.35
 1 1 -11 21.03 1.35
 1 1 -11 20.03 1.17
 -1 -1 11 18.63 2.28
 1 1 -11 20.78 2.74
 1 -1 -11 16.54 1.46
 1 1 -11 23.14 1.57
 -1 1 10 41.76 3.86
 1 1 -10 39.29 1.74
 1 1 -10 38.89 1.85
 1 1 -10 40.49 1.95
 1 1 -10 41.81 1.93
 1 1 -10 40.25 2.07
 1 1 -10 39.65 1.76
 -1 1 10 43.04 3.8
 -1 -1 10 40.9 3.01
 -1 -1 10 45.55 3.23
 1 1 -10 39.68 1.91
 1 1 -10 39.8 3.48
 -1 -1 10 41.33 2.27
 -1 -1 9 4.47 1.3
 -1 1 9 4.35 1.73
 1 1 -9 6.14 0.79
 -1 -1 9 6.23 1.45
 1 1 -9 5.39 1.58
 1 1 -9 6.48 0.82
 -1 1 9 5.37 1.77
 1 1 -9 5.31 0.92
 1 1 -9 5.72 0.89
 -1 -1 9 6.13 1.08
 1 1 -8 1685.41 52.28
 -1 -1 8 1639.9 51.55
 -1 1 8 1666.79 52.87
 -1 1 8 1577.7 52.7
 -1 1 7 994.55 34.01
 1 1 -7 1034.22 33.58
 -1 -1 7 1063.41 33.12
 -1 1 7 1066.48 34.24
 -1 -1 6 892.55 28.21
 -1 1 6 859.36 29
 1 1 -6 885.98 28.35
 1 1 -5 686.05 20.95
 -1 1 5 652.18 21.59
 -1 -1 5 663.44 20.91
 1 -1 -4 8.68 1.53
 1 1 -4 8.21 1.13
 -1 -1 4 9.18 1.37
 -1 1 3 8466.31 273.67
 1 1 -3 9434.19 273.2
 -1 -1 3 9194.3 273.54
 1 -1 -3 8719.74 273.65
 1 1 -2 101.51 3.58
 -1 1 2 106.25 4.28
 -1 -1 2 117.6 4.24
 1 1 -2 111.28 4.12
 -1 -1 1 912.82 27.1
 1 1 -1 822.27 27.04
 -1 1 1 871.55 27.04
 1 1 0 415.22 13.09
 1 1 0 384.77 12.5
 1 -1 0 435.79 13.19
 -1 -1 0 420.14 13.19
 -1 -1 0 429.27 13.14
 1 1 0 403.28 13.13
 -1 -1 -1 1557.15 51.82
 1 1 1 1703.17 51.83
 -1 -1 -1 1603.39 51.36
 -1 -1 -1 1651.61 51.74
 1 1 2 1008.78 30.84
 -1 -1 -2 1013.77 30.5
 -1 -1 -3 6804.91 206.61
 1 1 3 6610.08 206.63
 1 1 3 6923.05 206.62
 -1 -1 -3 6823.54 206.33
 1 1 4 2041.72 64.61
 -1 -1 -4 2130.76 64.38
 1 -1 4 2079.92 63.36
 1 1 4 2091.32 64.68
 -1 -1 -4 2037.5 64.61
 1 1 5 31.61 2.83
 1 -1 5 35.09 2.62
 -1 -1 -5 34 2.64
 1 1 5 35.9 2.88
 1 -1 5 36.51 1.9
 1 -1 6 4.94 1
 -1 -1 -6 5.05 1.55
 1 -1 6 5.41 1.65
 1 1 6 3.07 1.69
 1 1 6 3.19 1.64
 -1 1 -7 390.64 13.88
 1 1 7 361.37 14.12
 1 -1 7 396.97 14.04
 -1 -1 -7 372.69 13.9
 1 -1 7 353.68 12.52
 1 1 7 367.19 13.94
 1 1 8 1.81 1.62
 -1 -1 -8 1.15 1.42
 -1 1 -8 1.68 0.85
 -1 1 -8 0.24 1.39
 1 -1 8 1.3 0.87
 -1 1 -8 1.35 0.71
 1 -1 8 2.06 0.94
 1 -1 8 2.31 1.48
 1 1 8 0.89 1.29
 1 1 9 241.18 8.14
 -1 1 -9 251.36 10.62
 1 -1 9 243.61 10.79
 -1 -1 -9 247.8 10.78
 1 1 9 242.27 10.95
 1 1 9 225.01 10.41
 -1 -1 -9 240.27 7.97
 1 -1 9 236.85 8.3
 -1 1 -9 236.24 7.98
 1 -1 9 241.16 9.12
 -1 1 -9 242.46 8.16
 -1 1 -10 607.31 22.32
 -1 1 -10 575.84 18.81
 1 -1 10 606.71 22.71
 1 -1 10 627.13 19.52
 1 1 10 582.14 22.19
 -1 1 -10 598.52 19.03
 -1 1 -10 614.18 19.09
 -1 1 -10 620.77 19.29
 1 1 10 627.22 19.32
 -1 1 -11 61.72 2.78
 1 -1 11 63.11 3.19
 -1 1 -11 63 2.71
 1 1 11 64.69 3
 -1 1 -11 66.86 3
 -1 1 -12 114.15 4.57
 1 1 12 126.59 4.97
 1 -1 12 127.5 5.21
 -1 1 -12 124.31 4.67
 -1 1 -12 126.82 4.58
 -1 1 -13 51.71 2.74
 1 1 13 50.64 2.77
 -1 1 -13 52.12 2.44
 1 -1 13 50.14 2.98
 -1 1 -13 52.08 2.38
 1 -1 14 14.32 1.8
 1 1 14 18.1 1.75
 -1 1 -14 15.2 1.56
 1 1 15 3.69 1.25
 -1 1 -15 2.1 1.05
 1 -1 15 2.32 1.56
 1 1 16 86.6 3.96
 -1 1 -16 88.55 4.22
 1 -1 16 86.34 4.34
 -1 1 -16 82.14 3.7
 -1 1 -17 3.04 0.93
 1 1 17 2.4 1.08
 1 -1 17 3.36 1.58
 -1 1 -17 1.27 1.31
 -1 1 -18 43.09 2.62
 -1 -1 -18 42.88 2.76
 1 -1 18 41.11 2.74
 -1 -1 -18 41.34 2.76
 1 -1 19 8.4 1.47
 -1 -1 -19 5.43 1.15
 -1 1 -19 7.38 1.27
 -1 -1 -19 6.81 1.48
 -1 -1 -19 6.21 1.49
 -1 1 -20 1.48 0.94
 -1 -1 -20 1.94 1.11
 -1 -1 -20 1.52 1.06
 -1 -1 -20 1.42 0.86
 -1 -1 -21 4.41 0.88
 -1 1 -21 2.08 0.86
 -1 1 -21 1.89 0.67
 -1 -1 -21 2.73 0.87
 1 2 -22 25.77 1.4
 1 2 -22 24.41 1.28
 1 -2 -21 26.41 1.61
 1 2 -21 27.9 1.69
 1 2 -21 29.08 1.81
 1 2 -20 50.47 2.64
 1 -2 -20 52.78 2.61
 1 -2 -20 46.56 2.31
 1 2 -19 100.4 4.31
 1 -2 -19 93.53 4.19
 1 2 -19 94.43 3.84
 1 -2 -19 94.14 3.97
 1 2 -18 124.46 5.11
 1 -2 -18 134.75 5.29
 -1 -2 18 136.64 5.75
 1 -2 -18 138.98 5.57
 1 -2 -17 14.52 1.93
 -1 -2 17 11.02 2.05
 1 -2 -17 15.63 1.7
 1 2 -17 13.84 1.27
 1 2 -17 16.14 1.62
 1 2 -17 14.44 1.55
 1 -2 -16 510.11 16.4
 1 2 -16 481.94 16.22
 -1 -2 16 500.16 16.8
 1 2 -16 496.15 15.98
 1 2 -16 480.91 16.36
 1 -2 -16 495.82 16.55
 1 2 -16 486.22 15.85
 1 -2 -15 758.14 23.92
 1 2 -15 751.61 23.39
 1 -2 -15 675.84 23.92
 1 2 -15 741.21 23.42
 1 2 -15 723.56 23.59
 -1 -2 15 724.86 24.12
 1 2 -15 752.4 23.33
 1 2 -15 744.71 23.79
 1 2 -14 295.25 10.04
 1 2 -14 285.9 10.21
 1 2 -14 300.95 9.79
 1 2 -14 303.41 10.14
 1 2 -14 301.6 10.09
 1 -2 -14 293.43 10.65
 -1 -2 14 278.76 10.71
 1 2 -14 300.85 10.45
 1 -2 -14 304.89 10.53
 1 2 -13 34.81 2.26
 1 2 -13 35.27 2.02
 1 -2 -13 34.84 2.39
 1 2 -13 33.49 1.98
 -1 -2 13 33.34 2.53
 1 2 -13 36.73 1.87
 1 2 -13 33.67 1.8
 1 2 -12 206.18 6.92
 1 2 -12 188.19 6.87
 1 2 -12 202.85 6.89
 1 2 -12 190.67 6.62
 1 2 -12 195.57 6.63
 1 -2 -12 197.8 7.22
 1 2 -12 185.65 6.45
 1 2 -12 200.88 7.18
 1 2 -11 159.36 5.41
 1 -2 -11 151.49 5.81
 1 2 -11 143.58 7.67
 1 2 -11 155.52 5.57
 1 2 -11 153.32 5.6
 1 2 -11 156.48 5.82
 1 2 -11 144.19 5.21
 1 2 -11 153.09 5.57
 1 2 -11 150.62 5.56
 1 2 -11 150.89 5.35
 1 2 -10 35.12 1.91
 1 2 -10 34.97 2.04
 1 -2 -10 31.93 1.97
 -1 -2 10 31.27 3.15
 -1 2 10 27.3 3.22
 1 2 -10 35.21 1.9
 1 2 -10 33.71 1.73
 1 2 -10 35.53 1.89
 1 2 -10 32.21 3.08
 1 -2 -9 86.37 3.49
 1 2 -9 83.95 3.33
 1 2 -9 90.79 4.94
 -1 -2 9 87.47 5.12
 -1 2 9 78.51 5.55
 1 -2 -9 84.68 5.43
 1 2 -9 85.65 3.37
 -1 -2 9 78.51 3.57
 -1 2 9 80.72 5.22
 1 2 -9 80.94 3.2
 -1 2 8 31.85 3.14
 -1 2 8 32.39 3.28
 1 -2 -8 35.59 1.87
 -1 -2 8 33.73 1.92
 1 2 -8 38.56 2.82
 1 2 -8 32.69 1.63
 -1 2 8 29.12 2.88
 -1 -2 8 35.09 1.97
 -1 -2 8 34.87 3.03
 1 2 -8 33.21 1.83
 1 -2 -8 30.53 3.13
 -1 -2 7 317.71 12.02
 1 -2 -7 298.35 12.16
 -1 -2 7 312.06 10.44
 -1 2 7 314.71 12.34
 1 2 -7 325.94 11.53
 -1 2 7 320.99 12.07
 1 -2 -6 159.6 7.09
 -1 -2 6 166.18 7.09
 1 2 -6 160.23 6.43
 -1 2 6 158.48 7.21
 -1 2 6 164.85 6.93
 -1 2 5 76.18 4.5
 1 2 -5 87.44 3.75
 1 -2 -5 81.86 4.33
 -1 2 5 82.77 4.11
 -1 2 5 79.86 4.39
 -1 -2 5 81.39 4.37
 1 2 -4 1145.98 35.02
 -1 2 4 1085.25 35.43
 -1 2 4 1044.12 36.1
 -1 -2 4 1172.67 34.82
 -1 2 4 1135.01 35.99
 -1 -2 4 1098.2 36.02
 -1 2 3 323.96 11.13
 -1 -2 3 304.65 10.96
 -1 -2 3 316.23 11.27
 -1 2 3 319.52 11.23
 -1 2 3 283.31 10.39
 -1 -2 3 324.55 10.29
 1 2 -3 317.87 11.08
 1 2 -2 139.94 5.78
 -1 -2 2 131.53 5.42
 -1 2 2 134.52 4.86
 -1 2 2 137.8 5.59
 -1 -2 2 139.73 5.12
 -1 2 2 132.81 5.5
 -1 2 2 139.08 5.77
 1 2 -1 317.58 11.49
 -1 -2 1 312.06 10.98
 1 2 -1 339.33 10.28
 -1 -2 1 315.36 11.01
 -1 2 1 318.74 10.2
 -1 2 1 337.66 11.21
 -1 2 1 330.76 11.05
 -1 2 1 315.57 11.48
 1 2 0 447.92 16.05
 1 2 0 468.03 14.97
 -1 2 0 516.58 15.42
 -1 -2 0 500.23 15.69
 1 2 0 488.57 15.69
 -1 2 0 481.57 16.09
 -1 -2 0 454.87 15.78
 1 2 0 433.86 15.66
 1 -2 0 496.29 16.21
 -1 -2 -1 778.19 25.64
 -1 -2 -1 807.52 25.97
 1 2 1 810.32 25.2
 1 2 1 814.95 25.72
 1 2 1 800.31 25.97
 -1 2 -1 812.45 24.93
 1 2 2 318.91 10.85
 1 2 2 337.51 11.36
 -1 -2 -2 327.85 11.59
 1 2 2 327.41 11.6
 -1 -2 -2 307.72 11.17
 -1 -2 -2 315.44 10.84
 1 2 3 1056.34 33.02
 1 -2 3 948.59 33.08
 -1 -2 -3 1104.73 33.46
 -1 -2 -3 1079.42 32.99
 -1 -2 -3 1015.8 32.54
 1 2 3 964.7 32.51
 1 2 3 1094.98 33.53
 -1 -2 -4 380.78 13.96
 -1 -2 -4 376.04 13.26
 1 2 4 402.46 13.73
 -1 -2 -5 2369.44 73.53
 1 2 5 2355.09 73.87
 1 -2 5 2359.66 73.94
 1 -2 6 573.66 19.97
 1 2 6 562.35 20.01
 -1 -2 -6 553.54 19.64
 1 2 6 550.98 20.25
 1 -2 6 592.07 19.46
 -1 2 -7 130.19 6.26
 -1 2 -7 125.9 4.64
 1 -2 7 127.02 6.18
 1 2 7 123.76 6.79
 -1 -2 -7 129.04 6.43
 1 -2 7 130.67 4.76
 1 2 7 116.45 6.46
 1 -2 7 125.14 6.42
 1 -2 8 291.25 11.39
 1 -2 8 264.23 9.27
 1 -2 8 265.69 9.31
 -1 -2 -8 258.95 11.41
 -1 2 -8 285.67 11.33
 -1 -2 -8 255.8 8.82
 1 2 8 262.31 11.58
 -1 2 -8 274.07 9.11
 1 -2 8 270.46 11.45
 1 2 8 263.46 11.81
 -1 -2 -8 290.53 8.66
 1 -2 9 394.67 13.1
 -1 -2 -9 391.92 12.64
 -1 -2 -9 399.77 15.83
 1 2 9 391.43 15.97
 -1 2 -9 398.23 12.87
 -1 -2 -9 393.09 12.37
 1 -2 9 400.67 15.55
 -1 -2 -9 390.02 12.56
 1 -2 9 398.31 15.64
 -1 2 -9 400.51 13.01
 1 2 9 400.27 16.24
 -1 2 -9 421.39 15.57
 1 -2 9 376.78 13.04
 -1 -2 -9 404.43 13.01
 -1 2 -10 15.06 1.37
 -1 2 -10 16.46 1.53
 -1 -2 -10 14.83 1.51
 1 -2 10 12.66 1.55
 1 -2 10 14.95 1.63
 -1 -2 -10 14.97 1.24
 -1 2 -10 13.61 1.12
 -1 -2 -10 14.5 1.29
 1 -2 10 13.66 2.43
 -1 -2 -11 88.85 3.83
 -1 2 -11 84.5 3.57
 -1 2 -11 84.04 3.59
 -1 2 -11 87.39 3.82
 -1 2 -11 81.68 3.33
 -1 -2 -12 713.43 22.52
 -1 2 -12 700.47 22.14
 -1 2 -12 699.01 22.12
 -1 2 -12 682.48 21.8
 -1 2 -12 719.79 22.41
 -1 2 -12 678.87 21.81
 -1 -2 -13 284.17 9.65
 -1 2 -13 250.86 8.7
 -1 2 -13 258.2 9.03
 -1 2 -13 257.78 9.1
 -1 2 -13 265.45 9.03
 -1 2 -13 260.6 9.45
 -1 2 -13 273.93 9.16
 -1 -2 -14 67.19 3.53
 -1 2 -14 60.05 2.97
 -1 2 -14 60.19 3.29
 1 -2 14 59.93 3.58
 -1 2 -14 61.99 2.61
 -1 2 -14 62.94 2.87
 -1 2 -14 59.47 2.86
 -1 2 -15 639.54 20.44
 -1 2 -15 657.21 20.53
 -1 2 -15 643.79 20.58
 -1 2 -15 648.73 21.04
 -1 -2 -15 655.12 21.36
 1 -2 15 615.41 21.3
 -1 -2 -16 120.01 5.39
 -1 2 -16 119.46 4.64
 -1 -2 -16 120.25 5.23
 -1 2 -16 123.52 5.09
 -1 2 -16 122.67 5.11
 1 -2 16 124.91 5.54
 -1 2 -17 44.18 2.45
 1 -2 17 40.69 2.9
 -1 2 -17 38.63 2.46
 -1 -2 -17 42.53 2.94
 -1 -2 -17 42.48 2.38
 -1 -2 -17 38.9 2.61
 -1 2 -18 60.57 2.81
 1 -2 18 60.33 3.32
 -1 2 -18 58.91 2.92
 -1 -2 -18 57.58 3.25
 -1 -2 -18 57.38 3
 -1 -2 -18 58.63 2.77
 -1 -2 -19 2.11 1.28
 -1 2 -19 3.21 0.9
 -1 -2 -19 3.49 1.12
 1 -2 19 2.81 1.33
 -1 -2 -20 12.67 1.14
 -1 2 -20 12.94 1.39
 -1 -2 -20 13.08 1.39
 -1 -2 -21 -0.03 0.67
 -1 2 -21 0.38 0.65
 1 3 -21 40.2 1.88
 -1 -3 20 1.41 0.9
 1 3 -20 2.44 0.8
 1 -3 -19 29.7 2.13
 1 -3 -19 27.44 1.77
 1 3 -19 27.52 1.84
 1 3 -18 55.16 2.96
 1 -3 -18 59.73 2.92
 -1 -3 18 55.68 2.85
 1 3 -18 58.77 2.6
 1 -3 -18 59.9 3.28
 1 3 -17 18.46 1.55
 1 -3 -17 20.64 2.09
 1 3 -17 21.97 1.52
 1 3 -17 18.95 1.8
 1 -3 -17 19.63 1.79
 1 3 -16 144.52 5.42
 1 3 -16 142.71 5.12
 1 3 -16 139.25 5.5
 1 -3 -16 133.21 5.41
 1 -3 -16 153.77 6.17
 1 -3 -16 141.21 5.69
 1 3 -16 149.46 5.93
 1 -3 -15 138.25 5.66
 1 -3 -15 129.28 5.37
 1 3 -15 146.53 5.49
 1 -3 -15 143.76 6.02
 1 3 -15 148.68 5.48
 1 3 -15 135.41 5.79
 1 3 -15 142.52 5.18
 1 3 -15 138.65 5.51
 1 3 -14 121.79 4.46
 1 -3 -14 131.59 5.49
 1 3 -14 124.38 4.94
 1 3 -14 120.41 4.68
 1 3 -14 128.24 5.3
 1 3 -14 126.88 5.07
 1 3 -14 126.04 4.96
 1 -3 -14 114.85 4.84
 1 3 -14 129.41 4.73
 1 -3 -14 124.03 5.11
 1 3 -13 78.16 3.53
 1 3 -13 76.87 3.6
 1 3 -13 74.26 2.99
 1 3 -13 77.44 3.3
 1 -3 -13 74.91 3.54
 1 3 -13 76.5 3.11
 -1 -3 13 73.38 3.92
 1 -3 -13 65.79 3.67
 1 3 -13 74.52 3.26
 1 -3 -13 76.46 3.4
 1 3 -13 76.72 3.75
 1 3 -13 74.11 3.46
 -1 -3 12 58.23 3.3
 1 3 -12 56.47 2.59
 1 3 -12 59.77 2.74
 1 -3 -12 63.98 3.24
 1 3 -12 58.34 3.14
 1 -3 -12 58 2.94
 1 -3 -12 59.58 2.81
 1 3 -12 60.74 2.95
 1 3 -12 61.58 2.95
 1 3 -12 55.29 2.49
 1 3 -12 58.94 2.97
 1 3 -12 57.5 2.75
 1 3 -11 79.37 3.68
 1 3 -11 76.88 3.56
 1 3 -11 80.29 3.56
 -1 -3 11 80.07 3.88
 1 -3 -11 79.21 3.5
 1 -3 -11 79.72 3.73
 1 -3 -11 75.64 3.32
 1 3 -11 82.15 3.38
 1 3 -10 9.92 1.14
 1 -3 -10 8.92 1.3
 1 3 -10 8.92 1.2
 1 3 -10 9.73 1.27
 -1 -3 10 8.75 1.51
 1 3 -10 9.8 1.32
 1 -3 -10 9.04 1.16
 1 3 -9 509.35 15.91
 1 3 -9 486.19 15.66
 1 3 -9 498.34 15.77
 -1 -3 9 491.76 16.04
 1 -3 -9 475.93 15.64
 -1 -3 9 500.9 19.02
 1 -3 -9 478.38 15.88
 1 3 -9 499.59 15.84
 -1 3 9 441.09 18.08
 1 3 -8 95.77 3.8
 1 -3 -8 92.17 3.57
 -1 3 8 98.54 6
 1 3 -8 93.98 4.78
 1 3 -8 93.27 3.89
 1 -3 -8 92.68 3.78
 -1 3 8 94.95 6.22
 -1 -3 8 92.05 3.87
 -1 -3 8 96.8 5.95
 1 3 -8 93.06 3.7
 -1 3 8 85.17 5.16
 -1 -3 7 83.08 3.48
 -1 3 7 83.48 5.56
 1 -3 -7 84.14 3.42
 1 3 -7 82.67 4.16
 -1 3 7 83.43 5.3
 1 3 -7 87.88 3.46
 -1 3 7 75.43 4.56
 1 3 -7 87.26 3.39
 -1 -3 7 85.49 5.36
 1 3 -6 38.08 2.44
 -1 -3 6 42.29 3.22
 1 -3 -6 42.4 2.01
 -1 3 6 41.54 3.59
 -1 -3 6 39.04 3.56
 -1 3 6 42.71 3.48
 -1 3 6 36.02 2.82
 -1 -3 6 42.14 2.09
 1 3 -6 41.32 2
 1 3 -6 44.64 2.06
 -1 -3 5 331.51 12.19
 1 3 -5 335.19 11.13
 -1 3 5 318.9 12.44
 -1 -3 5 320.68 12.8
 -1 3 5 315.14 12.66
 -1 3 5 321.51 11.72
 -1 3 5 325.09 12.87
 -1 3 4 156.74 6.38
 -1 3 4 167.19 7.21
 -1 3 4 173.09 7.52
 1 3 -4 161.5 5.9
 -1 -3 4 171.44 6.94
 -1 -3 4 162.18 5.66
 -1 3 4 172.1 7.64
 -1 3 3 131.08 5.33
 -1 3 3 150.61 6.85
 -1 -3 3 150.73 5.99
 -1 3 3 140.16 6.41
 -1 -3 3 136.09 5.25
 -1 3 3 147.63 6.34
 1 3 -3 151.47 6.67
 1 3 -2 16.42 2.21
 -1 -3 2 15.04 1.49
 -1 3 2 17.24 1.89
 -1 3 2 17.02 2.16
 -1 -3 2 17.51 1.73
 -1 3 2 15.18 1.14
 -1 3 2 17.14 1.85
 1 3 -2 15.76 1.09
 -1 3 1 521.75 18.13
 -1 -3 1 508.09 17.14
 1 3 -1 503.7 16.16
 -1 3 1 527.97 17.33
 -1 3 1 530.43 17.34
 1 3 -1 493.3 17.98
 -1 -3 1 510.35 16.99
 1 3 0 236.74 10.01
 -1 3 0 251.69 9.02
 -1 -3 0 271.48 9.58
 1 3 0 243.73 9.08
 1 3 0 246.16 8.44
 -1 -3 0 264.45 9.1
 -1 3 0 239.74 9.97
 -1 -3 -1 784.44 24.13
 1 3 1 653.38 23.3
 1 3 1 681.49 22.84
 1 3 1 767.83 24.17
 -1 -3 -1 771.06 23.45
 -1 -3 -2 119.33 5.14
 -1 -3 -2 111.66 5.58
 1 3 2 110.01 4.73
 1 3 2 103.5 5
 1 3 2 124.7 5.78
 1 -3 3 170.93 5.98
 1 3 3 174.1 7.84
 1 3 3 159.1 7.04
 1 -3 3 166.2 7.93
 1 3 3 179.58 6.92
 1 -3 3 176.07 6.13
 1 -3 4 8467.97 253.56
 1 -3 4 8534.55 251.25
 1 3 4 8545.7 253.53
 1 -3 4 7944.65 251.39
 1 3 4 8053.17 252.47
 1 3 5 1493.24 48.91
 -1 3 -5 1537.92 45.99
 -1 -3 -5 1449.18 47.6
 -1 -3 -5 1519.94 45.56
 1 -3 5 1441.44 46.73
 1 3 5 1475.1 47.99
 1 -3 5 1464.83 48.8
 1 -3 5 1447.43 46.15
 1 -3 6 134.52 5.22
 1 -3 6 137.51 5.95
 1 3 6 139.3 7.44
 -1 -3 -6 130.31 6.52
 1 -3 6 129.95 4.92
 1 3 6 129.65 6.69
 -1 -3 -6 126.03 4.77
 -1 -3 -6 138.72 4.53
 -1 3 -6 138.72 5.02
 -1 3 -6 136.54 4.89
 1 -3 6 137.9 7.36
 -1 -3 -7 344.42 11.81
 -1 -3 -7 361.93 14.21
 -1 -3 -7 370.62 11.55
 1 -3 7 342.44 13.27
 -1 3 -7 376.37 12.03
 -1 3 -7 362.15 11.87
 1 -3 7 354.17 11.96
 1 3 7 336.93 14.19
 1 -3 7 360.17 12.2
 -1 -3 -7 377.44 11.43
 1 3 7 343.07 14.96
 1 -3 7 339.71 14.7
 -1 3 -8 46.45 2.44
 1 -3 8 42.74 2.43
 -1 -3 -8 43.59 1.99
 -1 -3 -8 43.7 3.81
 1 3 8 40.86 3.79
 -1 -3 -8 41.29 2.24
 -1 -3 -8 43.91 1.88
 -1 3 -8 43.51 3.55
 -1 3 -9 19.83 1.76
 -1 -3 -9 21.94 1.34
 -1 -3 -9 19.53 1.57
 1 -3 9 21.59 1.8
 -1 -3 -9 21.26 1.26
 -1 -3 -10 153.97 5.51
 -1 -3 -10 169.63 6.23
 -1 -3 -10 151.84 5.7
 -1 -3 -10 179.47 6
 1 -3 10 167.49 6.39
 -1 3 -10 173.78 6.19
 -1 3 -11 503.96 15.95
 -1 3 -11 481.71 15.92
 -1 -3 -11 466.9 15.74
 -1 3 -11 496.25 15.7
 1 -3 11 494.41 16.26
 -1 -3 -11 515.91 16.17
 -1 -3 -11 459.59 15.45
 -1 3 -12 776.23 24.83
 -1 3 -12 780.51 24.52
 -1 3 -12 759.97 24.2
 -1 3 -12 769.79 24.49
 -1 -3 -12 766 24.78
 -1 -3 -12 769.07 24.41
 1 -3 12 747.41 24.86
 1 -3 13 482.4 16.37
 -1 -3 -13 468.59 15.82
 -1 -3 -13 480.94 16.26
 -1 3 -13 508.27 16.3
 -1 3 -13 481.21 15.95
 -1 3 -13 468.32 15.83
 -1 3 -13 484.35 15.87
 -1 3 -13 473.03 15.56
 -1 3 -13 481.32 15.89
 -1 3 -13 493.24 15.57
 -1 3 -14 242.49 8.52
 -1 3 -14 245.52 8.57
 -1 -3 -14 241.65 8.61
 -1 3 -14 245.83 8.96
 -1 3 -14 238.79 8.63
 -1 -3 -14 241.79 9.04
 -1 3 -14 237.7 8.19
 1 -3 14 238.98 9.18
 -1 3 -14 236.41 8.19
 -1 3 -15 115.28 4.61
 -1 3 -15 120.55 4.73
 -1 -3 -15 108.58 4.73
 -1 -3 -15 120.09 5.25
 1 -3 15 102.98 5.18
 -1 3 -15 110.76 4.72
 -1 3 -15 125.59 5.14
 -1 3 -15 118.94 4.68
 -1 -3 -16 28.21 2.01
 -1 3 -16 28.88 1.8
 -1 3 -16 27.9 1.89
 -1 -3 -16 29.74 2.37
 -1 3 -16 28.63 2.13
 -1 3 -16 26.86 1.73
 -1 3 -16 25.43 1.77
 -1 -3 -17 15.25 1.78
 -1 3 -17 14.87 1.15
 -1 3 -17 13.74 1.24
 -1 3 -17 12.07 1.51
 -1 -3 -17 13.69 1.4
 -1 3 -18 28.77 1.85
 -1 -3 -18 28.77 2.09
 1 -3 19 8.02 1.06
 -1 3 -19 10.02 1.21
 -1 -3 -19 8.25 1.3
 -1 3 -20 12.51 1.04
 1 -3 20 14.02 1.14
 1 4 -20 23.09 1.24
 -1 -4 20 25.45 1.32
 -1 -4 19 9.49 1.24
 1 4 -19 10.3 0.84
 -1 -4 18 50.62 2.55
 -1 -4 18 53.91 2.87
 1 4 -18 55.17 2.43
 1 4 -17 123.02 4.59
 1 4 -17 121.51 4.86
 1 4 -17 105.44 4.36
 -1 -4 17 109.59 4.72
 1 4 -17 121.51 4.48
 1 4 -16 75.78 3.57
 1 4 -16 81.74 3.51
 1 4 -16 79 3.25
 1 -4 -16 82.3 3.94
 -1 -4 16 74.83 3.75
 1 4 -16 89.37 3.97
 -1 -4 15 56.51 3.4
 1 4 -15 55.89 2.7
 1 4 -15 58.25 3.01
 1 -4 -15 54.34 3.27
 1 4 -15 56.81 2.49
 1 4 -15 58.91 3.24
 1 4 -15 56.07 2.69
 1 4 -15 58.69 2.93
 1 4 -15 60.46 2.98
 1 4 -14 62.72 2.95
 1 4 -14 58.21 2.61
 1 4 -14 66.19 2.99
 1 4 -14 62.92 3.24
 1 4 -14 55.51 3.31
 1 -4 -14 61.14 3.43
 1 4 -14 60.05 2.74
 -1 -4 14 60.43 3.58
 1 4 -14 66.08 3.21
 1 4 -14 66.62 3.24
 1 4 -13 29.31 2.22
 1 4 -13 30.31 2.15
 1 -4 -13 28.02 2.33
 1 4 -13 26.83 1.78
 1 4 -13 25.4 1.88
 -1 -4 13 27.1 2.49
 1 4 -13 28.62 1.92
 1 4 -13 25.96 1.65
 1 4 -13 26.07 2.09
 1 4 -12 143.3 5.55
 1 4 -12 154.62 5.61
 1 4 -12 142.66 5.32
 1 -4 -12 152.63 6.03
 1 4 -12 150.98 5.76
 1 4 -12 142.03 5.77
 1 4 -12 151.5 5.87
 1 4 -12 148.91 5.82
 1 4 -12 135.61 5.39
 -1 -4 12 139.1 6.03
 1 4 -11 34.83 2.4
 1 4 -11 34.29 2.17
 1 4 -11 34.86 2.41
 1 4 -11 31.37 2.24
 1 4 -11 34.3 2.25
 -1 -4 11 33.62 2.49
 1 4 -11 33.4 2.27
 1 -4 -11 35.38 2.38
 -1 -4 10 105.55 4.69
 1 4 -10 114.44 4.72
 1 4 -10 108.79 4.43
 1 -4 -10 105.01 4.6
 1 4 -10 111.57 4.52
 -1 -4 9 54.38 2.88
 1 4 -9 48.47 2.73
 1 4 -9 55.28 2.89
 1 -4 -9 54.31 2.79
 1 4 -9 57.22 2.75
 1 4 -9 54.12 2.71
 1 4 -8 166.04 6.01
 -1 -4 8 155.59 6.11
 1 4 -8 170.74 6.22
 1 4 -8 164.7 6.03
 1 4 -8 164.7 6.1
 1 -4 -8 158.14 6.02
 1 4 -7 589.15 19.1
 1 -4 -7 620.57 18.44
 1 -4 -7 557.18 18.92
 -1 -4 7 574.71 19.02
 1 4 -7 598.44 18.95
 1 4 -7 594.32 18.92
 1 4 -6 59.82 2.73
 -1 4 6 56.63 4.13
 1 -4 -6 54.65 2.26
 -1 4 6 55.35 4.54
 1 4 -6 58.27 2.62
 1 4 -6 60.31 2.62
 -1 -4 6 55.79 2.65
 1 4 -5 12.3 1.13
 -1 4 5 10.56 2.15
 1 4 -5 12.3 1.12
 -1 -4 5 12.78 1.13
 -1 4 5 10.21 1.79
 -1 4 5 12.16 2.18
 1 4 -5 11.99 1.15
 1 4 -4 1166.79 36.61
 -1 4 4 1178.29 40.13
 -1 4 4 1234.48 39.63
 1 4 -4 1188.21 36.68
 1 4 -4 1237.39 36.79
 -1 -4 4 1147.96 36.87
 -1 4 4 1227.98 39.02
 1 4 -3 463.68 16.88
 1 4 -3 418.65 13.91
 -1 4 3 426.8 15.76
 -1 4 3 462.33 16.41
 -1 -4 3 434.17 14.18
 -1 -4 3 436.2 14.23
 1 -4 -3 455.55 14.02
 1 4 -3 440.81 14
 -1 4 3 456.74 17.19
 -1 -4 2 10.43 1.13
 -1 4 2 9.53 1.59
 -1 -4 2 9.27 1.17
 -1 4 2 13.33 2.27
 1 4 -2 11.5 2.08
 -1 -4 2 10.31 1.26
 1 -4 -2 9.26 0.97
 -1 4 2 9.96 1.64
 -1 -4 1 143.12 5.03
 1 4 -1 161.84 7.61
 1 -4 -1 148.44 5.04
 -1 4 1 150.52 6.38
 -1 4 1 163.51 7.74
 -1 4 1 149.3 6.29
 -1 -4 1 138.15 4.89
 -1 -4 1 140.54 5.59
 -1 -4 1 154.69 5.16
 1 4 0 503.83 18.43
 -1 4 0 514.18 18.42
 -1 -4 0 472.98 16.2
 1 -4 0 491.12 15.5
 -1 -4 0 486.52 15.41
 1 4 0 441.3 15.54
 -1 -4 0 501.95 15.53
 -1 4 0 519.84 16.85
 -1 -4 -1 313.91 10.23
 -1 -4 -1 326.21 11.26
 1 4 1 303.33 10.75
 1 -4 1 317.91 10.4
 -1 4 -1 332.31 11.57
 1 -4 1 286.85 10.22
 -1 -4 -1 340.38 10.38
 1 4 2 113.32 6.66
 1 -4 2 121.72 4.58
 1 4 2 112.49 5.08
 1 -4 2 117.67 4.48
 -1 -4 -2 125.08 4.35
 1 4 2 120.71 5.47
 1 4 3 1042.81 35.39
 -1 -4 -3 1029.93 31.78
 1 4 3 973.55 33.38
 -1 4 -3 1042.87 31.95
 1 4 3 1060.18 34.93
 1 4 4 29.05 2.59
 -1 4 -4 30.52 1.76
 -1 -4 -4 28.42 1.54
 1 4 4 29.93 3.32
 1 4 4 29.7 3.27
 -1 -4 -5 36.98 1.83
 -1 4 -5 42.57 2.03
 -1 4 -5 38.92 2.13
 -1 -4 -5 40.14 1.84
 1 -4 5 37.42 1.98
 -1 -4 -6 549.74 16.83
 -1 4 -6 528.21 17.25
 1 -4 6 505.39 17.11
 -1 -4 -6 540.42 16.75
 -1 4 -6 538.17 17.05
 -1 -4 -7 7.26 0.9
 -1 4 -7 7.65 1.26
 1 -4 7 6.52 1.13
 -1 4 -7 6.7 1.19
 -1 -4 -7 9.15 0.91
 -1 -4 -7 5.32 0.93
 -1 4 -8 35.72 2.23
 -1 -4 -8 32.78 1.74
 1 -4 8 34.3 2.2
 -1 4 -8 31.66 2.19
 -1 -4 -8 33.71 2.01
 -1 -4 -8 37.96 1.73
 1 -4 9 50.18 2.86
 -1 -4 -9 48.22 2.22
 -1 -4 -9 51.15 2.68
 -1 4 -9 52.78 2.76
 -1 4 -9 55.04 2.89
 -1 -4 -10 4.23 1.04
 -1 4 -10 3.57 1.35
 1 -4 10 3.21 1.36
 -1 -4 -10 4.05 1.18
 -1 4 -10 2.93 1.24
 1 -4 11 6.84 1.51
 -1 -4 -11 6.89 1.34
 -1 4 -11 7.07 1.41
 -1 -4 -11 7.28 1.11
 -1 4 -11 7.31 1.33
 -1 4 -11 6.16 1.47
 1 -4 12 43 2.91
 -1 4 -12 44.47 2.64
 -1 4 -12 37.7 2.57
 -1 -4 -12 43.97 2.7
 -1 4 -12 42.65 2.41
 -1 4 -13 94.07 3.88
 -1 4 -13 84.54 3.5
 -1 4 -13 88.94 3.65
 -1 4 -13 95.68 4.15
 -1 4 -13 87.11 3.86
 -1 4 -13 98.64 4.16
 -1 4 -13 104.44 4.26
 -1 4 -13 78.04 4.2
 1 -4 13 86.04 4.4
 -1 -4 -13 93.25 4.3
 -1 4 -13 96.67 4.26
 -1 -4 -14 144.01 5.93
 1 -4 14 142.89 6.14
 -1 4 -14 144.09 5.35
 -1 4 -14 141.81 5.64
 -1 4 -14 146.91 6.01
 -1 4 -14 151.33 5.68
 -1 4 -14 143.72 5.37
 -1 4 -14 139.69 5.71
 -1 4 -14 139.91 5.1
 -1 4 -15 10.46 1.57
 1 -4 15 9.4 1.7
 -1 4 -15 8.95 1.28
 -1 4 -15 8.28 1.04
 -1 4 -15 9.76 1.37
 -1 4 -15 8.38 1.39
 -1 -4 -15 8.18 1.52
 -1 4 -15 8.84 1.05
 -1 4 -16 85.32 3.78
 -1 4 -16 78.55 3.35
 -1 4 -16 77.73 3.45
 -1 -4 -16 83.71 3.8
 -1 4 -16 75.7 3.02
 1 -4 16 73.95 3.81
 -1 4 -16 75.88 3.29
 -1 4 -17 8.95 1.26
 -1 4 -17 10.35 1
 -1 4 -17 10.57 1.12
 -1 -4 -17 10.33 1.4
 1 -4 17 8.7 1.42
 1 -4 18 8.2 1.38
 -1 4 -18 8.06 0.92
 -1 4 -18 8.05 0.84
 1 -4 18 6.79 1.11
 1 -4 19 12.88 0.98
 1 -4 19 13.95 1.24
 -1 -5 19 92.45 3.39
 -1 -5 19 94.62 3.45
 -1 -5 18 9.01 1.19
 1 5 -18 9.39 0.9
 -1 -5 18 8.71 0.87
 -1 -5 17 14.21 1.61
 1 5 -17 16.52 1.29
 -1 -5 17 13.75 1.34
 1 5 -16 68.03 2.77
 1 5 -16 68.67 3.06
 -1 -5 16 59.61 3.31
 1 5 -16 70.67 3
 1 5 -16 65.66 2.55
 -1 -5 16 62.97 3.16
 1 5 -15 66.71 3.11
 1 5 -15 66.91 2.63
 1 5 -15 66 3.11
 1 5 -15 70.17 2.96
 1 5 -15 66.2 3.18
 -1 -5 15 63.48 3.55
 1 5 -15 67.1 2.76
 -1 -5 15 63.78 3.36
 1 5 -14 49.54 2.3
 1 5 -14 50.55 2.93
 1 5 -14 52.51 2.59
 1 5 -14 52.04 2.83
 -1 -5 14 49.64 3.02
 1 5 -14 52.1 2.75
 1 5 -14 50.85 2.41
 1 5 -14 51.72 2.56
 -1 -5 14 47.17 3.22
 1 5 -14 47.9 2.72
 1 5 -13 38.61 2.23
 1 5 -13 37.77 2.28
 -1 -5 13 38.38 2.75
 1 5 -13 36.81 2.12
 1 5 -13 36.15 2.51
 1 5 -13 35.16 2.02
 1 5 -13 36 2.37
 1 5 -12 450.45 14.83
 1 5 -12 479.65 15.06
 -1 -5 12 443.23 15.49
 1 5 -12 465.31 14.74
 1 5 -12 462 14.94
 1 5 -12 475.1 15.4
 1 5 -11 3.53 1.26
 1 5 -11 1.03 1.27
 1 5 -11 2.13 1.41
 1 5 -11 2.51 1.11
 1 5 -11 1.67 1.13
 1 5 -11 1.67 1.27
 -1 -5 11 1.69 1.61
 -1 -5 10 19.5 2.17
 1 5 -10 19.65 1.89
 -1 -5 10 21.24 2.33
 1 5 -10 20.44 1.93
 1 5 -10 22.94 1.92
 1 5 -10 21.27 1.99
 1 5 -10 21.64 1.8
 1 5 -9 9.34 1.46
 -1 -5 9 12.72 1.86
 1 5 -9 8.69 1.49
 1 5 -9 9.23 1.46
 -1 -5 9 8.56 1.81
 1 5 -9 9.91 1.35
 1 5 -8 6.33 1.31
 1 5 -8 5.74 1.28
 -1 -5 8 6.99 1.68
 -1 -5 8 6.94 1.58
 1 5 -8 8.08 1.25
 1 5 -8 5.85 1.14
 1 5 -8 8.09 1.39
 1 -5 -7 1.8 0.76
 1 5 -7 1.25 1.07
 1 5 -7 1.69 0.97
 1 5 -7 1.09 1.06
 -1 -5 7 1.23 1.4
 1 5 -7 1.38 0.98
 1 5 -6 408.61 13.24
 1 5 -6 408.14 13.11
 -1 -5 6 391.52 13.46
 1 5 -6 392.59 13.23
 1 5 -6 396.89 13.25
 1 -5 -6 397.96 12.71
 1 -5 -5 29.02 1.67
 1 5 -5 31.94 1.82
 1 5 -5 32.48 1.89
 1 5 -5 33.14 1.98
 -1 -5 5 31.82 2.18
 -1 -5 4 197.87 7.34
 -1 -5 4 203.69 7.44
 1 5 -4 207.1 7.01
 1 5 -4 201.59 7.04
 -1 -5 3 57.14 2.89
 -1 -5 3 55.4 2.66
 1 5 -3 53.38 2.52
 -1 -5 3 58.73 2.85
 -1 -5 2 187.95 6.74
 1 5 -2 179.21 6.32
 -1 -5 2 175.19 6.38
 -1 -5 2 180.29 6.57
 1 -5 -2 189.94 6.53
 1 -5 -1 62.32 2.82
 -1 -5 1 59.94 2.92
 1 -5 -1 55.55 2.56
 -1 -5 1 57.91 2.62
 -1 -5 1 59.79 2.77
 -1 -5 0 22.99 1.46
 -1 -5 0 21.13 1.65
 1 -5 0 22.1 1.68
 -1 -5 0 22.73 1.62
 1 -5 0 22.21 1.53
 1 -5 1 618.88 20.1
 -1 -5 -1 625.48 19.85
 -1 -5 -1 655.39 20.1
 1 -5 1 614 19.91
 1 -5 2 24.09 1.75
 1 -5 2 23.81 1.81
 -1 -5 -2 25.43 1.61
 1 -5 3 135.31 5.27
 -1 -5 -3 140.92 4.97
 1 -5 3 135.67 5.37
 -1 5 -3 132.44 5.03
 1 -5 4 42.82 2.49
 -1 5 -4 43.17 2.19
 -1 -5 -4 41.36 2.08
 1 -5 4 44.25 2.59
 -1 5 -4 46.31 2.29
 -1 -5 -4 43.47 2.11
 -1 5 -5 64.61 2.93
 -1 -5 -5 63.04 2.71
 1 -5 5 66.06 3.32
 -1 5 -5 64.04 3.01
 -1 -5 -5 60.19 2.7
 1 -5 5 65.25 3.23
 -1 5 -5 64.68 2.99
 -1 -5 -6 34.08 1.79
 -1 5 -6 34.33 2.08
 -1 5 -6 33.86 2.19
 -1 -5 -6 35.99 1.86
 -1 5 -6 35 2.21
 1 -5 6 36.72 2.47
 -1 5 -7 418.65 13.65
 -1 -5 -7 414.98 13.03
 1 -5 7 404.15 13.5
 -1 5 -7 401.48 13.53
 1 -5 7 394.1 13.91
 -1 5 -7 404.91 13.66
 -1 5 -8 257.44 9.07
 -1 5 -8 249.18 9.15
 -1 -5 -8 265.92 8.43
 -1 5 -8 248.53 8.99
 1 -5 8 243.6 8.94
 -1 5 -9 157.38 5.95
 -1 5 -9 152.41 5.93
 -1 -5 -9 147.76 5.28
 1 -5 9 149.7 5.93
 -1 5 -9 150.71 6.03
 -1 5 -10 146.24 5.96
 -1 -5 -10 140.81 5.09
 1 -5 10 144.96 5.86
 -1 5 -10 153.32 5.82
 -1 5 -10 144.11 5.68
 -1 5 -11 162.27 5.92
 -1 -5 -11 140.76 5.27
 1 -5 11 154.55 6.15
 -1 5 -11 155.9 6.2
 -1 5 -11 162.87 6.09
 -1 5 -12 35.95 2.5
 -1 5 -12 36.18 2.27
 -1 5 -12 35.19 2.49
 -1 5 -12 36.09 2.34
 1 -5 12 34.16 2.49
 -1 5 -12 36.03 2.57
 -1 5 -12 39.7 2.62
 1 -5 12 33.83 2.75
 -1 5 -12 38.68 2.49
 -1 5 -13 58.28 2.91
 -1 5 -13 60.36 3.21
 -1 5 -13 62.89 2.8
 -1 5 -13 63.26 3.18
 -1 5 -13 61.15 3.13
 -1 5 -13 65.02 3.33
 -1 5 -13 58.55 2.63
 1 -5 13 59.81 3.51
 -1 5 -13 64.35 2.93
 1 -5 13 61.87 3.32
 -1 5 -14 24.7 2.08
 -1 5 -14 29.83 1.82
 -1 5 -14 33.37 2.22
 -1 5 -14 28.09 2.02
 -1 5 -14 28.65 1.64
 -1 5 -14 28.87 1.98
 1 -5 14 28.56 2.4
 -1 5 -14 31.45 1.87
 -1 5 -15 34.35 1.63
 1 -5 15 35.25 2.42
 -1 5 -15 36.5 2.18
 -1 5 -15 36.61 1.85
 -1 5 -15 34.13 1.83
 -1 5 -15 38.61 2.12
 -1 5 -15 35.64 2.06
 1 -5 16 83.16 3.7
 -1 5 -16 82.84 3.1
 -1 5 -16 84.3 3.34
 -1 5 -16 84.68 3.43
 -1 5 -17 129.69 4.58
 1 -5 17 128.33 4.79
 1 -5 17 128.94 4.91
 -1 5 -18 16.48 0.92
 1 -5 18 17.81 1.27
 -1 -6 17 2.42 0.55
 -1 -6 17 2.69 0.79
 1 6 -17 2.28 0.57
 -1 -6 17 1.9 0.76
 -1 -6 16 10.59 1.08
 1 6 -16 8.7 0.98
 1 6 -16 8.75 0.68
 -1 -6 16 9.18 1.28
 -1 -6 16 9.08 1.21
 1 6 -15 30.86 1.73
 1 6 -15 32.82 1.54
 -1 -6 15 32.42 1.99
 1 6 -15 31.68 1.65
 1 6 -15 30.52 1.41
 -1 -6 14 40.69 2.46
 1 6 -14 38.98 1.83
 1 6 -14 39.94 1.95
 1 6 -14 41.46 2.09
 1 6 -13 19.42 1.68
 1 6 -13 18.78 1.71
 1 6 -13 19.6 1.47
 1 6 -13 18.3 1.56
 1 6 -13 20.67 1.51
 1 6 -13 20.34 1.42
 -1 -6 13 20.55 1.96
 1 6 -13 16.71 1.61
 -1 -6 13 17.97 2.08
 1 6 -12 116.88 4.63
 1 6 -12 108.2 4.48
 1 6 -12 118.9 4.44
 1 6 -12 111.49 4.59
 1 6 -12 111.76 4.63
 -1 -6 12 109.88 4.95
 1 6 -12 108.49 4.63
 -1 -6 12 104.76 4.9
 1 6 -12 111.64 4.31
 1 6 -11 11 1.53
 1 6 -11 11.83 1.39
 1 6 -11 13.78 1.62
 1 6 -11 10.68 1.47
 1 6 -11 13.56 1.47
 -1 -6 11 12 1.93
 1 6 -11 12.21 1.51
 -1 -6 11 13.49 2.12
 1 6 -11 11.76 1.55
 1 6 -10 34.46 2.34
 1 6 -10 35.84 2.4
 1 6 -10 37.57 2.21
 -1 -6 10 29.86 2.62
 1 6 -10 34.47 2.35
 -1 -6 10 34.85 2.76
 1 6 -10 34.79 2.27
 1 6 -10 37.3 2.36
 -1 -6 9 48.21 3.25
 1 6 -9 59.61 2.9
 1 6 -9 54.79 2.9
 1 6 -9 55.07 2.91
 1 6 -9 54.01 2.93
 1 6 -9 57.31 2.91
 -1 -6 9 53.28 3.25
 1 6 -9 49.21 2.79
 -1 -6 8 59.27 3.45
 1 6 -8 62.19 2.9
 1 6 -8 67.96 3.12
 1 6 -8 59.46 3.11
 1 6 -8 61.89 3.09
 1 6 -8 57.16 2.95
 1 6 -8 59.41 3.08
 1 6 -7 14.58 1.34
 1 6 -7 14.26 1.54
 1 6 -7 16.09 1.44
 1 6 -7 16.96 1.69
 1 -6 -7 15.01 1.18
 1 6 -7 16.32 1.58
 1 6 -7 15.3 1.55
 -1 -6 7 15.36 2
 1 6 -6 15.84 1.34
 -1 -6 6 15.54 1.91
 1 -6 -6 15.97 1.26
 -1 -6 6 15.05 1.73
 1 6 -6 15.06 1.54
 1 6 -6 15.96 1.54
 1 6 -6 17.83 1.6
 -1 -6 6 16.89 2.01
 1 6 -6 16.08 1.53
 1 6 -6 13.5 1.25
 -1 -6 5 21.6 2.07
 1 6 -5 18.06 1.37
 1 6 -5 19.24 1.53
 1 6 -5 19.25 1.57
 1 6 -5 21.36 1.68
 -1 -6 5 19.74 1.73
 -1 -6 5 19.82 1.96
 1 -6 -5 18.63 1.41
 -1 -6 4 361.78 12.34
 -1 -6 4 382.66 12.59
 1 6 -4 364.27 11.99
 1 6 -4 367.12 12.02
 -1 -6 4 340.64 12.05
 1 6 -4 363.24 12.06
 -1 -6 3 118.28 4.95
 1 6 -3 111.33 4.39
 -1 -6 3 115.7 4.8
 1 6 -3 119.99 4.51
 -1 -6 3 112.02 4.54
 1 6 -3 117.93 4.45
 -1 -6 2 352.93 11.75
 1 6 -2 332.2 11.37
 -1 -6 2 356.96 11.51
 -1 -6 2 352 11.96
 1 -6 -1 271.45 9.17
 -1 -6 1 263.27 9.37
 1 -6 -1 274.19 9.53
 -1 -6 1 286.34 9.7
 1 -6 0 68.66 3.27
 1 -6 0 64.42 2.98
 -1 -6 0 67.65 3.1
 1 -6 1 136.3 5.32
 -1 -6 -1 128.77 4.97
 1 -6 1 127.51 5.01
 -1 -6 -2 306.2 10.25
 1 -6 2 323.8 10.77
 1 -6 2 294.1 10.4
 -1 6 -3 50.4 2.55
 1 -6 3 52.51 2.83
 -1 -6 -3 55.43 2.57
 1 -6 4 21.14 1.63
 -1 -6 -4 20.25 1.5
 1 -6 4 21.32 1.93
 -1 6 -4 22.07 1.64
 1 -6 4 24.22 2.1
 -1 -6 -4 21.59 1.68
 -1 -6 -5 16.36 1.42
 1 -6 5 20.19 2.03
 -1 6 -5 16.8 1.4
 1 -6 5 14.95 1.82
 -1 6 -5 18.58 1.58
 -1 6 -6 405.71 13.63
 -1 -6 -6 429.56 13.28
 1 -6 6 401.71 13.93
 -1 6 -6 393.15 13.58
 1 -6 6 422.68 14.17
 -1 -6 -7 31.46 1.73
 1 -6 7 29.8 2.48
 1 -6 7 28.63 2.5
 -1 6 -7 25.35 2
 -1 6 -7 27.17 1.94
 -1 6 -7 26.49 1.94
 -1 6 -7 25.96 2
 -1 -6 -8 399.26 12.86
 1 -6 8 400.31 13.92
 1 -6 8 404.04 13.79
 -1 6 -8 398.23 13.54
 -1 6 -8 412.92 13.6
 -1 6 -8 400.33 13.39
 -1 6 -8 399.69 13.45
 -1 6 -9 3.9 1.19
 1 -6 9 3.57 1.67
 -1 -6 -9 4.15 1.03
 -1 6 -9 4.51 1.42
 -1 6 -9 4.28 1.33
 -1 6 -9 5.15 1.36
 1 -6 9 2.87 1.64
 -1 6 -10 72.81 3.33
 -1 6 -10 70.67 3.5
 -1 6 -10 72.66 3.47
 -1 6 -10 69.2 3.49
 1 -6 10 71.69 3.8
 -1 -6 -10 63.81 2.74
 -1 6 -10 73.78 3.41
 -1 6 -11 106.8 4.54
 -1 6 -11 109.66 4.45
 -1 6 -11 112.19 4.57
 -1 6 -11 107.97 4.49
 -1 6 -11 110.37 4.45
 -1 6 -11 109.41 4.6
 1 -6 11 106.59 4.88
 -1 6 -12 49.13 2.7
 -1 6 -12 54.46 2.57
 -1 6 -12 53.28 2.74
 -1 6 -12 50.68 2.48
 -1 6 -12 48.25 2.36
 1 -6 12 52.44 2.99
 -1 6 -12 51.92 2.58
 1 -6 13 16.06 1.82
 -1 6 -13 15.6 1.15
 -1 6 -13 14.63 1.44
 1 -6 13 16.88 1.91
 -1 6 -13 17.06 1.35
 -1 6 -13 14.83 1.39
 -1 6 -13 12.27 1.27
 -1 6 -13 14.7 1.25
 -1 6 -14 5.74 1.06
 -1 6 -14 6.02 1.03
 1 -6 14 3.79 1.25
 -1 6 -14 6.03 1.01
 -1 6 -14 4.63 0.89
 -1 6 -14 6.09 0.68
 -1 6 -14 5.44 0.8
 -1 6 -14 5.69 0.89
 1 -6 14 4.92 1.41
 -1 6 -15 150.36 5.32
 1 -6 15 150.22 5.57
 -1 6 -15 154.49 5.3
 -1 6 -15 146.65 4.93
 1 -6 15 149.45 5.53
 -1 6 -15 157.14 5.15
 1 -6 16 2.62 0.87
 1 -6 16 2.15 0.74
 1 -6 16 2.15 0.84
 -1 6 -16 2.76 0.64
 -1 -7 15 22.26 1.18
 1 7 -15 21.84 1.11
 -1 -7 15 24.83 1.3
 1 7 -14 26.21 1.32
 1 7 -14 27.84 1.25
 -1 -7 14 26.24 1.47
 1 7 -14 25.96 1.37
 1 7 -14 25.37 1.15
 -1 -7 14 26.42 1.53
 -1 -7 14 24.19 1.57
 1 7 -13 5.42 0.74
 1 7 -13 4.12 0.77
 1 7 -13 6.07 0.82
 1 7 -13 4.57 0.73
 1 7 -13 5.86 0.8
 -1 -7 13 4.81 1
 1 7 -13 5.26 0.84
 -1 -7 13 4.65 1.13
 -1 -7 13 4.45 1.05
 1 7 -12 22.61 1.41
 -1 -7 12 21.32 1.64
 1 7 -12 22.62 1.49
 -1 -7 12 21.88 1.79
 1 7 -12 21.78 1.46
 1 7 -12 22.29 1.36
 -1 -7 12 23.93 1.79
 1 7 -12 25.8 1.48
 1 7 -11 162.07 6.27
 -1 -7 11 183.42 6.78
 1 7 -11 186.21 6.28
 -1 -7 11 180.13 6.49
 1 7 -11 188.54 6.33
 1 7 -11 176.42 6.33
 1 7 -11 178.4 6.36
 1 7 -11 183.84 6.38
 1 7 -11 189.67 6.32
 -1 -7 11 185.22 6.67
 -1 -7 10 59.63 2.94
 1 7 -10 57.98 2.74
 1 7 -10 67 2.83
 1 7 -10 63.33 2.77
 -1 -7 10 65.54 3.19
 1 7 -10 60.76 2.85
 1 7 -10 60.74 2.8
 1 7 -10 60.05 2.8
 1 7 -9 51.98 2.53
 1 7 -9 52.56 2.54
 1 7 -9 51.57 2.52
 -1 -7 9 53.62 2.97
 -1 -7 9 51.71 2.69
 1 7 -9 52.53 2.55
 1 7 -9 53.29 2.52
 1 7 -9 53.38 2.59
 1 7 -8 79.45 3.42
 1 7 -8 75.9 3.42
 1 7 -8 77.44 3.33
 1 7 -8 78.4 3.38
 1 7 -8 79.43 3.33
 1 7 -8 78.17 3.36
 -1 -7 8 77.24 3.47
 -1 -7 8 73.96 3.67
 1 7 -7 8.87 1.22
 1 7 -7 9.62 1.15
 -1 -7 7 10.48 1.62
 1 7 -7 9.62 1.15
 -1 -7 7 8.53 1.36
 1 7 -7 8.76 1.15
 1 7 -7 9.42 1.28
 -1 -7 7 6.18 1.63
 1 7 -6 266.81 9.41
 -1 -7 6 284.63 9.9
 1 7 -6 278.89 9.45
 -1 -7 6 278.73 9.59
 1 7 -6 281.95 9.52
 1 7 -6 283.23 9.61
 1 7 -6 287.71 9.55
 -1 -7 6 298.78 10.16
 1 7 -5 11.54 1.11
 -1 -7 5 12.1 1.83
 -1 -7 5 14.19 1.73
 -1 -7 5 12.76 1.37
 1 7 -5 11.64 1.12
 1 7 -5 11.75 1.28
 1 -7 -5 11.67 1.14
 1 7 -5 11.77 1.37
 1 7 -5 12.04 1.16
 -1 -7 4 27.14 1.77
 1 7 -4 24.76 1.74
 1 7 -4 26.54 1.73
 1 7 -4 27.75 1.64
 1 -7 -4 25.25 1.67
 -1 -7 4 25.62 2.06
 1 7 -3 541.48 17.36
 1 -7 -3 525.85 17.26
 -1 -7 3 591.88 18.09
 1 7 -3 527.86 17.42
 -1 -7 3 561.93 17.72
 -1 -7 2 677.39 20.97
 1 7 -2 650.93 20.67
 1 7 -2 640.77 20.59
 1 7 -1 0.31 0.69
 -1 -7 1 0.58 1.04
 -1 -7 0 986.43 30.85
 -1 -7 -1 411.22 13.19
 1 -7 1 396.52 13.19
 1 -7 2 7.91 1.25
 -1 -7 -2 7.75 1.32
 -1 -7 -2 7.31 1.08
 1 -7 2 7.53 1.53
 -1 7 -3 197.87 7.35
 -1 -7 -3 218.78 7.41
 1 -7 3 226.09 8.01
 1 -7 3 226.54 7.68
 -1 7 -3 209.25 7.42
 -1 7 -4 238.28 8.48
 -1 7 -4 239.6 8.55
 1 -7 4 256.25 8.81
 -1 -7 -4 267.86 8.48
 1 -7 4 254.18 9.15
 -1 7 -4 250.51 8.62
 -1 7 -5 33.04 1.83
 1 -7 5 37.53 2.55
 -1 -7 -5 40.61 1.99
 -1 7 -5 36.46 2.08
 1 -7 5 38.75 2.33
 -1 7 -5 35.21 2.05
 -1 7 -5 33.17 1.98
 -1 7 -6 79.8 3.49
 -1 7 -6 73.67 3.21
 -1 7 -6 81.56 3.51
 -1 -7 -6 87.79 3.22
 1 -7 6 86.8 4.01
 -1 7 -6 73.76 3.36
 -1 7 -6 78.29 3.54
 1 -7 6 82.25 3.69
 -1 7 -7 58.08 2.77
 -1 7 -7 58.31 2.82
 -1 7 -7 57.54 2.81
 -1 7 -7 56.9 2.6
 1 -7 7 63.79 3.12
 1 -7 7 58.34 3.27
 -1 -7 -7 60.22 2.49
 -1 7 -7 57.17 2.83
 -1 -7 -8 80.33 3.04
 -1 7 -8 73.13 3.21
 1 -7 8 79.77 3.39
 -1 7 -8 82.58 3.49
 -1 7 -8 82.3 3.47
 -1 7 -8 77.67 3.48
 -1 7 -8 81.2 3.47
 1 -7 8 81.24 3.72
 -1 7 -8 80.54 3.44
 1 -7 8 86.32 3.94
 1 -7 9 74.07 3.59
 1 -7 9 69.23 3.34
 -1 7 -9 66.91 2.91
 1 -7 9 65.19 3.02
 -1 7 -9 72.37 3.07
 -1 7 -9 75.51 3.16
 -1 7 -9 69.64 3.13
 -1 7 -9 69.63 3.16
 -1 7 -9 66.52 3.07
 -1 7 -10 73.21 3.2
 1 -7 10 82.53 3.71
 -1 7 -10 72.48 3.06
 -1 7 -10 74.8 3.17
 -1 7 -10 76.01 3.2
 1 -7 10 76.51 3.46
 -1 7 -10 75.52 3.1
 -1 7 -10 80.92 3.28
 -1 7 -10 80.22 3.2
 -1 7 -11 5.3 0.92
 -1 7 -11 5.72 1
 -1 7 -11 4.99 0.93
 1 -7 11 6.41 1.02
 -1 7 -11 4.51 0.97
 1 -7 11 5.12 1.24
 -1 7 -11 5.68 0.89
 -1 7 -12 38.82 1.89
 -1 7 -12 38.57 1.78
 -1 7 -12 37.1 1.88
 -1 7 -12 37.36 1.9
 -1 7 -12 38.73 1.73
 1 -7 12 37.38 2.09
 1 -7 12 34.56 1.83
 -1 7 -12 38.64 1.86
 1 -7 13 7.12 0.81
 1 -7 13 6.84 1.03
 -1 7 -13 7.51 0.73
 -1 7 -13 7.85 0.88
 -1 7 -13 7.57 0.8
 -1 7 -13 8.05 0.65
 -1 7 -13 7.71 0.84
 1 -7 14 2.05 0.7
 -1 7 -14 3.72 0.49
 -1 7 -14 3.31 0.57
 1 -7 14 2.24 0.66
 1 8 -12 8.75 0.61
 -1 -8 11 93.83 3.42
 1 8 -11 97.89 3.29
 1 8 -11 89.6 3.25
 1 8 -11 99.71 3.34
 1 8 -10 17.34 1.04
 1 8 -10 14.99 0.86
 1 8 -10 16.25 1.06
 -1 -8 10 17.88 1.21
 1 8 -10 17.46 1.03
 -1 -8 9 12.59 1.17
 1 8 -9 14.68 1.02
 1 8 -9 15.92 1.1
 1 8 -8 57.35 2.44
 1 8 -8 60.78 2.42
 1 8 -8 57.66 2.33
 1 8 -8 59.85 2.45
 -1 -8 8 55.99 2.6
 1 8 -7 24.19 1.47
 1 8 -7 23.44 1.43
 1 8 -7 20.17 1.29
 1 8 -7 21.94 1.23
 -1 -8 7 21.41 1.52
 1 8 -6 6.68 0.76
 1 8 -6 6.18 0.96
 -1 -8 6 5.54 1.04
 1 8 -6 6.15 0.82
 1 8 -6 4.97 0.99
 1 8 -5 0.06 0.85
 1 8 -5 1.99 0.59
 -1 -8 5 1.13 0.92
 1 8 -5 1.1 0.83
 1 8 -5 1.59 0.65
 1 8 -4 380.92 12.42
 -1 -8 4 397.45 12.76
 1 8 -4 386.2 12.51
 1 8 -4 404.81 12.63
 1 8 -4 406.07 12.69
 1 8 -3 336.14 10.87
 1 8 -3 331.37 10.8
 -1 -8 3 332.67 10.95
 1 -8 -3 337.21 10.68
 1 8 -2 4.54 0.88
 1 -8 -2 5.21 0.95
 -1 -8 2 5.67 0.99
 1 8 -2 6.82 0.87
 1 -8 -1 156.87 5.45
 1 8 -1 153.75 5.3
 -1 -8 1 158.33 5.59
 1 8 -1 154.32 5.4
 -1 -8 1 157.64 5.47
 1 -8 0 22.2 1.57
 1 8 0 26.62 1.38
 -1 -8 0 23.91 1.68
 1 8 1 10.45 0.91
 -1 -8 -1 9.91 1.24
 -1 -8 -2 10.75 1.19
 -1 8 -2 8.96 0.86
 -1 8 -2 9.97 0.91
 -1 8 -3 3.52 0.69
 -1 -8 -3 3.56 0.92
 -1 8 -3 1.66 0.68
 -1 8 -4 56.45 2.49
 -1 8 -4 55.75 2.43
 1 -8 5 4.18 0.85
 -1 8 -5 4.23 0.8
 -1 8 -5 2.91 0.91
 -1 8 -5 4.04 0.78
 -1 -8 -5 3.39 0.81
 1 -8 6 13.24 1.13
 -1 8 -6 14.9 0.99
 -1 8 -6 15.22 1.26
 -1 8 -6 14.15 1.08
 -1 8 -6 14.97 1.15
 -1 8 -7 17.18 1.09
 -1 8 -7 18.19 1.31
 -1 8 -7 18.91 1.24
 1 -8 7 18.94 1.26
 -1 8 -7 18.4 1.06
 -1 8 -7 18.67 1.19
 -1 8 -8 1.32 0.61
 -1 8 -8 1.72 0.53
 -1 8 -8 2.09 0.5
 -1 8 -8 1.66 0.79
 1 -8 8 2.1 0.98
 -1 8 -8 1.76 0.67
 1 -8 8 1.65 0.76
 -1 8 -8 0.43 0.7
 -1 8 -9 3.8 0.53
 1 -8 9 3.7 0.76
 -1 8 -9 5.13 0.61
 -1 8 -9 4.65 0.73
 -1 8 -9 4.84 0.65
 1 -8 9 5.55 0.98
 -1 8 -9 4.94 0.69
 -1 8 -10 9.51 0.8
 -1 8 -10 9.29 0.7
 -1 8 -10 10.65 0.79
 1 -8 10 9.2 0.77
 -1 8 -10 9.21 0.76
 -1 8 -10 9.03 0.64
 -1 8 -10 10.5 0.75
 -1 8 -11 32.2 1.28
 -1 8 -11 29.13 1.27
 -1 8 -11 28.21 1.21
 -1 8 -11 29.86 1.22
 -1 -9 6 2.04 0.54
 1 9 -6 2.58 0.47
 1 9 -5 75.35 2.51
 1 9 -5 71.93 2.54
 -1 -9 5 70.77 2.61
 1 9 -4 15.16 0.86
 -1 -9 4 14.88 0.96
 1 9 -4 16.5 0.8
 1 9 -3 1.54 0.35
 1 9 -3 0.72 0.45
 -1 -9 3 0.5 0.6
 -1 -9 2 113.12 3.63
 1 9 -2 99.92 3.42
 -1 -9 1 13.63 0.9
 -1 -9 0 14.66 0.87
 -1 -9 -1 4.76 0.57
 1 -9 2 70.79 2.44
 -1 9 -2 70.86 2.42
 -1 9 -2 66.55 2.4
 -1 9 -3 21.13 1.04
 -1 9 -3 24.04 1.04
 1 -9 3 21.82 1.06
 -1 9 -4 2.74 0.45
 -1 9 -4 2.28 0.47
 -1 9 -5 -0.57 0.44
 -1 9 -5 0.8 0.36
 2 0 -23 2.95 0.65
 2 0 -22 126.98 4.68
 2 0 -21 7.58 1.16
 2 0 -21 9.29 1.36
 2 0 -20 40.55 2.55
 2 0 -20 37.53 2.4
 2 0 -19 -0.76 1.25
 2 0 -18 112.89 5.01
 2 0 -17 38.9 2.71
 -2 0 17 40.14 2.65
 -2 0 16 245.32 9.03
 2 0 -16 243.41 9.07
 -2 0 15 57.16 3.21
 2 0 -15 58.38 3.16
 2 0 -14 286.85 9.78
 -2 0 14 307.86 10.38
 2 0 -14 284.94 10.23
 2 0 -13 30.83 1.76
 -2 0 13 29.79 2.12
 2 0 -13 30.19 2.08
 2 0 -12 295.49 9.87
 -2 0 12 311.86 10.32
 -2 0 12 285.62 12.77
 2 0 -12 295.58 10.15
 2 0 -11 126.43 4.77
 2 0 -11 119.59 6.89
 -2 0 11 123.24 6.82
 -2 0 11 127.81 4.89
 2 0 -11 123.02 4.52
 2 0 -10 251.12 11.04
 2 0 -10 265.17 8.84
 -2 0 10 261.26 8.92
 -2 0 10 274.34 11.17
 2 0 -9 90.85 5.22
 -2 0 9 103.56 5.48
 2 0 -8 1801.43 56.99
 2 0 -7 163.34 7.09
 -2 0 7 175.52 7.15
 2 0 -6 0.73 1.28
 -2 0 6 0.73 1.25
 -2 0 5 22.59 1.96
 2 0 -5 17.01 1.84
 2 0 -4 26.36 1.98
 -2 0 4 27.75 2
 2 0 -3 144.69 5.53
 -2 0 3 156.35 5.55
 -2 0 2 8046.68 243.7
 -2 0 1 282.33 9.72
 2 0 -1 305.06 9.8
 2 0 0 10.09 1.26
 -2 0 0 11.11 1.19
 2 0 1 25.1 1.91
 -2 0 -1 27.37 1.8
 -2 0 -1 29.02 1.83
 2 0 2 1870.6 56.34
 -2 0 -2 1778.36 56.07
 -2 0 -2 1828.24 56.28
 -2 0 -3 12.64 1.93
 2 0 3 12.03 1.45
 -2 0 -3 12.55 1.59
 2 0 3 13.57 1.8
 2 0 4 1149.54 35.65
 2 0 4 1086.89 35.1
 -2 0 -4 1117.57 35.19
 -2 0 -5 17.21 1.93
 2 0 5 16.75 2.15
 2 0 5 15.05 1.72
 2 0 6 55.3 3.83
 2 0 6 57.52 3.39
 2 0 7 133.53 6.14
 2 0 7 138.34 6.85
 2 0 8 3285.32 99
 2 0 8 3204.86 100.75
 -2 0 -8 3215.39 98.78
 2 0 8 3332.3 102.06
 -2 0 -9 17.56 1.11
 2 0 9 18.94 1.55
 2 0 9 17.46 2.21
 2 0 9 16.56 2.65
 -2 0 -9 17.69 1.3
 2 0 10 40.54 2.3
 -2 0 -10 36.5 2.02
 -2 0 -10 38.61 1.78
 2 0 10 35.7 3.19
 -2 0 -11 5.4 1.02
 2 0 11 5.17 1.22
 2 0 12 61.4 3.18
 2 0 13 6.21 1.43
 2 0 14 273.97 9.96
 2 0 15 5.58 1.48
 -2 0 -16 103.9 4.82
 2 0 16 99.6 4.63
 -2 0 -17 138.13 5.78
 2 0 17 132.33 5.59
 2 0 18 23.14 1.92
 -2 0 -18 22.15 2.12
 2 0 19 14.32 1.4
 -2 0 -19 14.8 1.59
 -2 0 -20 26.95 1.84
 -2 0 -20 25.42 1.73
 -2 0 -21 9.71 0.96
 -2 0 -21 9.42 1.02
 -2 0 -21 9.41 0.81
 2 -1 -22 44.36 2.15
 2 1 -22 41.96 2.12
 2 -1 -22 39.25 1.93
 2 1 -22 44.27 2.15
 2 1 -21 24.9 1.86
 2 -1 -21 23.32 1.67
 2 1 -21 22.54 1.8
 2 -1 -21 23.81 1.78
 2 1 -21 19.25 1.4
 2 -1 -21 22.8 1.81
 2 -1 -20 5.87 1.46
 2 -1 -20 6.39 1.52
 2 1 -20 5.1 1.46
 2 1 -20 5.21 1.09
 2 -1 -20 5.44 1.31
 2 1 -19 182.86 7.03
 2 -1 -19 181.15 6.88
 2 -1 -19 177.43 7.05
 2 -1 -19 180.38 7.06
 2 1 -19 176.66 6.74
 -2 -1 18 36.13 2.65
 2 -1 -18 33.39 2.59
 2 1 -18 35.48 2.42
 2 1 -18 38.05 2.78
 2 -1 -18 35.23 2.73
 2 -1 -17 0.68 1.35
 -2 -1 17 0.14 1.44
 2 -1 -17 0.53 1.66
 2 1 -17 0.46 1.15
 2 1 -16 22.48 2
 2 1 -16 27.51 1.88
 -2 -1 16 25.21 2.4
 2 -1 -16 30.16 2.5
 2 -1 -16 27.92 2.44
 -2 -1 15 26.87 2.34
 2 1 -15 28.93 1.97
 2 -1 -15 31.67 2.44
 2 1 -15 28.53 1.73
 2 1 -15 26.69 2.07
 -2 1 15 31.66 2.08
 2 1 -14 113.56 4.72
 -2 -1 14 117.25 5.13
 -2 1 14 121.7 4.83
 2 1 -14 116.59 4.84
 2 1 -14 115.59 4.46
 2 -1 -14 117.16 5.03
 2 1 -14 122.43 4.43
 -2 -1 13 125.88 5.17
 2 1 -13 122.71 4.88
 2 1 -13 121.45 4.81
 2 1 -13 123.94 4.53
 2 -1 -13 117.97 5.02
 -2 1 13 131.98 4.92
 2 1 -13 116.6 4.56
 -2 -1 12 221.68 7.99
 -2 1 12 217.29 7.69
 2 1 -12 217.32 7.69
 2 1 -12 218.26 7.47
 2 1 -12 220.37 7.71
 2 1 -12 224.59 7.28
 2 1 -12 227.42 7.46
 2 1 -12 213.15 7.46
 2 -1 -12 215.9 7.86
 -2 1 11 883.15 27.74
 2 1 -11 880.89 27.5
 2 1 -11 863.96 27.54
 2 -1 -11 885.11 27.88
 -2 -1 11 901.21 28.03
 -2 1 11 900.43 31.43
 2 1 -11 874.97 30.48
 -2 -1 11 873.34 29.56
 2 1 -11 906.72 27.38
 2 1 -11 878 27.53
 2 1 -11 900.04 27.39
 2 1 -11 877.27 27.73
 -2 1 10 161.96 8.13
 2 1 -10 154.76 5.38
 2 1 -10 155.1 5.24
 -2 1 10 163.73 8.23
 2 1 -10 150.5 5.39
 2 -1 -10 154.58 5.63
 -2 -1 10 151.84 5.75
 2 1 -10 156.71 5.36
 2 -1 -10 144.19 7.76
 -2 -1 10 167.36 7.03
 2 1 -10 152.55 7.43
 2 1 -10 159.28 5.26
 -2 -1 10 159.24 7.16
 2 1 -10 152.57 5.53
 2 1 -9 80.24 3.09
 2 -1 -9 83 3.31
 -2 1 9 89.28 5.39
 -2 1 9 79.4 5.02
 2 1 -9 82.45 3.25
 -2 -1 9 87.84 4.38
 2 -1 -9 75.21 4.97
 -2 -1 9 88.54 4.58
 -2 -1 9 80.72 3.44
 2 1 -9 83.72 4.76
 -2 -1 8 52.1 3.07
 2 1 -8 52.71 3.45
 -2 1 8 56.46 3.9
 -2 1 8 50.5 3.86
 -2 -1 7 149.08 5.96
 2 1 -7 142.69 6.17
 -2 1 7 146.14 6.88
 2 1 -6 5584.63 167.38
 -2 -1 6 5410.62 167.13
 -2 -1 5 27.23 1.89
 2 1 -5 25.11 1.84
 -2 -1 4 1643.19 50.8
 2 1 -4 1651.52 50.64
 -2 -1 3 4881.56 145.39
 2 1 -3 4749.43 145.41
 2 1 -3 4839.42 145.69
 -2 1 3 4699.51 145.68
 -2 -1 2 2245.84 69.36
 2 1 -2 2225.5 68.85
 -2 1 2 2278.3 68.78
 -2 -1 1 314.34 10.7
 -2 1 1 326.98 10.28
 2 -1 -1 309.42 10.35
 2 1 -1 315.06 10.73
 -2 1 1 303.47 9.92
 2 -1 0 5598.8 167.21
 -2 -1 0 5466.89 167.96
 2 1 0 5362.51 167.99
 -2 -1 0 5353.72 167.99
 -2 1 0 5542.43 167.14
 2 -1 0 5623.81 167.73
 2 -1 1 177.33 5.91
 2 1 1 157.49 6.51
 -2 1 -1 171.12 5.81
 -2 -1 -1 175.99 6.6
 2 1 2 6284.73 205.08
 -2 1 -2 6895.66 204.04
 -2 -1 -2 6643.55 204.62
 -2 -1 -2 6931.44 205.12
 2 -1 2 6715.48 204.49
 2 1 3 453.73 16.16
 2 1 3 474.53 16.16
 -2 -1 -3 511.89 15.91
 -2 -1 -3 486.78 16.27
 -2 -1 -3 426.15 15.98
 2 -1 3 483.29 15.7
 -2 1 -3 475.97 14.96
 -2 -1 -4 337.25 11.9
 2 1 4 323.51 12.07
 -2 -1 -4 348.95 12.17
 -2 -1 -4 357.53 12.3
 2 -1 4 342.02 11.74
 2 1 5 1087.04 36.45
 2 -1 5 1146.94 36.26
 -2 -1 -5 1110.5 36.49
 -2 -1 -5 1170.61 36.41
 2 -1 6 188.74 7.9
 2 1 6 173.55 7.95
 -2 -1 -6 187.22 7.93
 -2 1 -7 382.59 12.92
 2 1 7 395.38 15.09
 2 -1 7 433.34 15.31
 -2 -1 -7 417.44 15.23
 -2 1 -7 461.64 15.47
 -2 -1 -8 1778.53 52.52
 -2 1 -8 1719.56 52.68
 2 -1 8 1719.54 55.44
 -2 1 -8 1666.64 52.66
 -2 -1 -8 1802.24 52.42
 -2 -1 -8 1775.68 55.63
 2 -1 8 1607.49 52.74
 -2 1 -8 1683.76 55.44
 2 1 8 1685.65 55.28
 -2 1 -8 1670.12 52.51
 -2 1 -9 1112.23 36.96
 -2 -1 -9 1108.42 33.62
 -2 1 -9 1085.15 33.78
 2 1 9 1091.15 36.74
 2 1 9 1093.6 33.78
 2 -1 9 1054.13 33.75
 -2 -1 -9 1085.94 33.47
 -2 -1 -9 1121.88 37.11
 2 -1 9 1091.2 33.93
 2 -1 9 1100.47 37.01
 -2 1 -9 1064.27 33.57
 2 -1 10 375.24 12.89
 2 1 10 384 15.84
 2 -1 10 397.42 13.15
 2 1 10 407.21 13.02
 -2 1 -10 396.4 12.96
 -2 1 -10 391.81 12.73
 2 -1 11 186.84 7.11
 -2 1 -11 193.1 6.69
 -2 1 -11 181.25 6.57
 -2 1 -11 196.32 6.96
 2 1 11 198.69 7.01
 -2 1 -12 6.59 1.19
 2 -1 12 7.64 1.54
 -2 1 -12 7.46 1.04
 -2 1 -12 5.78 0.9
 2 1 12 7.44 1.29
 -2 1 -13 177.09 6.78
 2 -1 13 183.27 7.11
 2 1 13 183.37 6.91
 -2 1 -14 65.9 3.26
 2 -1 14 68.01 3.7
 2 1 14 63.19 3.32
 -2 1 -15 252.33 8.82
 2 -1 15 251.55 9.3
 2 1 15 240.18 8.94
 2 1 16 87.76 4.08
 -2 1 -16 89.65 3.89
 -2 1 -16 96.7 4.45
 2 -1 16 92.06 4.5
 2 1 17 52.4 2.78
 2 -1 17 51.79 3.2
 -2 1 -17 54.08 3.09
 -2 -1 -18 80.92 3.8
 -2 1 -18 79.58 3.72
 2 -1 18 71.31 3.71
 2 -1 19 7.35 1.32
 -2 -1 -19 7.96 1.12
 -2 -1 -19 7.73 1.37
 -2 1 -19 8.75 1.28
 -2 -1 -20 16.44 1.5
 -2 -1 -20 15.43 1.1
 -2 1 -20 14.64 1.28
 -2 -1 -20 15.82 1.4
 -2 -1 -21 7.31 0.9
 -2 -1 -21 5.89 0.72
 -2 1 -21 5.97 0.8
 2 2 -22 20.27 1.25
 2 -2 -22 18.92 1.18
 2 2 -21 0.37 0.72
 2 2 -21 0.86 0.92
 2 2 -21 0.6 1.06
 2 -2 -21 0.5 0.69
 2 -2 -21 0.31 0.88
 2 -2 -20 65.27 3.38
 2 -2 -20 67.76 3.06
 2 2 -20 70.81 3.3
 2 -2 -20 72.76 3.31
 2 -2 -19 31.99 2.15
 2 2 -19 33.54 2.39
 2 -2 -19 38.36 2.48
 2 2 -18 2.08 0.94
 2 2 -18 2.36 1.46
 2 2 -18 2.31 0.78
 2 -2 -18 3.37 1.41
 2 -2 -18 2.86 1.32
 2 2 -17 12.03 1.25
 2 2 -17 11.9 1.61
 2 2 -17 10.06 1.34
 2 -2 -17 12.58 1.67
 2 -2 -17 11.25 1.85
 -2 -2 17 10.88 2.02
 2 2 -16 467.02 15.48
 2 -2 -16 471.49 15.87
 -2 -2 16 467.02 16.1
 2 2 -16 469.89 15.31
 2 -2 -16 478.97 15.73
 2 2 -16 461.13 15.64
 2 -2 -15 471.32 15.57
 2 2 -15 451.62 14.88
 2 2 -15 473.23 15.6
 2 2 -15 459.57 15.33
 -2 -2 15 472.47 15.98
 2 2 -15 463.4 15.15
 2 2 -15 468.33 15.24
 2 -2 -15 486.4 15.75
 2 2 -14 169.1 6.11
 2 2 -14 171.42 5.91
 2 2 -14 165.67 6.19
 2 -2 -14 160.91 6.51
 -2 -2 14 173.67 6.86
 2 2 -14 167.08 6.15
 2 2 -14 171.63 6.49
 2 2 -14 158.01 6.17
 2 -2 -13 223.14 7.96
 2 2 -13 223.84 7.61
 -2 -2 13 222.01 8.2
 2 2 -13 216.85 7.61
 2 2 -13 219.94 7.39
 2 2 -13 215.05 7.18
 2 2 -13 220.34 7.9
 2 2 -13 209.25 7.52
 2 2 -13 225.67 7.67
 2 2 -13 217.22 7.36
 -2 -2 12 12.64 1.69
 2 2 -12 14.5 1.25
 2 2 -12 11.8 1.03
 2 2 -12 13.75 1.15
 2 2 -12 12.78 1.27
 2 2 -12 12.42 1.26
 2 2 -12 13.17 1.26
 2 2 -12 12.5 0.95
 2 2 -12 13.98 1.43
 2 -2 -12 14.1 1.5
 2 -2 -12 11.23 1.43
 2 2 -12 12.47 1.13
 2 2 -11 674.65 21.03
 2 2 -11 660.98 20.49
 2 2 -11 660.5 20.6
 2 -2 -11 661.29 21.07
 2 -2 -11 656.65 20.97
 2 2 -11 683.37 20.82
 2 2 -11 653.18 20.61
 2 2 -11 630.22 20.4
 2 2 -11 676.51 20.84
 2 2 -11 633.4 20.74
 2 2 -10 241.17 7.86
 2 2 -10 235.91 7.69
 2 2 -10 227.13 7.69
 2 2 -10 224.8 7.53
 2 -2 -10 238.53 8.07
 2 2 -10 210.07 7.76
 2 2 -10 232.68 7.87
 2 -2 -10 229.96 7.97
 2 2 -10 227.25 7.59
 2 2 -10 237.88 7.86
 -2 2 10 228.87 10.48
 2 2 -10 240.56 9.85
 -2 -2 10 241.46 10.06
 2 2 -10 237.42 8.06
 -2 2 9 22.38 2.91
 2 2 -9 24.66 1.5
 -2 -2 9 23.72 2.51
 2 -2 -9 21.28 2.74
 2 2 -9 22.73 1.42
 -2 2 9 26.32 3.1
 -2 2 9 20.59 2.64
 2 -2 -9 22.78 1.56
 2 2 -9 20.55 2.23
 2 -2 -9 22.27 1.53
 2 2 -9 22.77 1.36
 -2 -2 9 25.38 1.96
 2 2 -9 22.72 1.46
 2 2 -9 22.76 1.35
 2 2 -9 24.51 1.6
 2 2 -8 360.98 11.47
 2 2 -8 377.81 12.95
 2 -2 -8 341.69 11.47
 2 -2 -8 350.17 11.57
 2 2 -8 347.53 11.41
 -2 -2 8 360.39 11.72
 2 2 -8 353.96 11.48
 2 2 -8 363.07 11.61
 2 -2 -8 342.85 13.78
 -2 2 8 358.69 13.51
 2 2 -8 353.83 11.34
 -2 2 8 358.52 14.05
 -2 -2 8 382.98 13.53
 -2 -2 7 1672.93 51.85
 2 2 -7 1653.06 51.07
 -2 2 7 1578.2 51.7
 -2 2 7 1747.04 52.64
 2 -2 -7 1518.31 52.05
 -2 2 6 139.22 6.2
 -2 -2 6 151.3 6.55
 2 2 -6 148.49 5.72
 -2 2 6 139.16 6.8
 -2 2 6 148.35 6.82
 -2 2 5 23.72 2.41
 2 2 -5 17.64 1.39
 -2 2 5 19.15 1.8
 -2 -2 5 19.46 2.14
 -2 2 5 16.14 2.19
 -2 2 4 84.13 4.06
 -2 2 4 81.97 4.25
 -2 -2 4 77.27 4.21
 2 2 -4 79.65 3
 2 2 -4 84.06 3.92
 -2 2 4 67.95 3.38
 -2 2 4 81.21 4.39
 -2 -2 3 1281.45 37.79
 -2 2 3 1231.54 38.19
 2 2 -3 1199.17 38.06
 -2 2 3 1125.41 37.15
 -2 2 3 1265.87 38.45
 -2 -2 3 1166.6 38.2
 -2 2 3 1240.27 38.19
 -2 -2 2 489.47 16.26
 -2 2 2 500.25 16.21
 -2 2 2 483.28 15.95
 -2 2 2 482.25 16.26
 -2 2 2 470.48 14.9
 -2 -2 2 473.73 15.98
 2 2 -2 475.86 16.19
 2 2 -1 640.89 21.78
 -2 -2 1 662.99 21.71
 2 2 -1 640.94 21.84
 2 -2 -1 658.11 21.89
 -2 2 1 692.02 21.87
 -2 2 1 694.33 21.37
 -2 -2 1 663.72 21.82
 -2 2 0 49.43 2.4
 -2 -2 0 51.5 3.08
 -2 2 0 52.22 2.98
 -2 -2 0 46.82 2.99
 2 2 0 49.53 3
 2 -2 0 49.61 3.16
 -2 -2 -1 5058.06 151.07
 2 2 1 5010.23 151.12
 -2 -2 -1 4619.71 150
 -2 -2 -1 5034.2 151.29
 -2 2 -1 5108.38 149.8
 2 -2 1 4915.16 151.27
 2 2 2 945.37 30.33
 -2 -2 -2 873.07 29.94
 2 -2 2 869.85 30.08
 -2 -2 -2 953.77 30.34
 2 -2 2 961.37 28.78
 -2 -2 -2 920.35 29.24
 2 2 2 939.49 30.17
 -2 -2 -3 43.73 2.68
 2 -2 3 42.12 2.26
 2 2 3 42.14 3.12
 -2 -2 -3 44.04 3.36
 2 2 3 39.61 3.17
 -2 -2 -3 44.87 3.12
 -2 -2 -4 1102 33.9
 2 2 4 1089.37 34.56
 2 -2 4 1007.98 33.27
 -2 -2 -4 1045.73 34.38
 2 2 5 4170.5 123.94
 2 -2 5 4105.75 122.75
 -2 -2 -5 4044.39 123.19
 2 -2 5 4071.9 123.71
 -2 -2 -6 131.38 6.32
 2 2 6 132.18 6.77
 2 -2 6 135.51 6.6
 -2 2 -6 130.61 4.71
 2 -2 6 123.8 4.71
 2 -2 6 131.87 5.95
 2 2 6 120.73 6.62
 2 2 7 105.16 6.16
 -2 2 -7 103.65 4.05
 2 2 7 97.71 6.09
 2 -2 7 96.56 4.16
 2 -2 7 106.42 5.51
 2 -2 7 98.15 4.04
 -2 -2 -7 109.91 3.58
 2 -2 7 95.66 5.73
 -2 -2 -7 103.02 5.79
 -2 -2 -7 103.44 3.73
 2 2 8 112.82 7.05
 -2 -2 -8 120.36 6.85
 -2 -2 -8 131.65 4.39
 2 -2 8 124.62 4.97
 2 -2 8 126.59 5.05
 -2 2 -8 134.79 6.98
 -2 2 -8 135.26 5.01
 -2 2 -8 132.05 4.95
 -2 -2 -8 130.97 4.66
 2 2 8 122.2 7.21
 2 -2 8 123.43 6.58
 -2 -2 -8 133.38 4.59
 2 -2 8 119.77 6.84
 -2 -2 -9 57.34 2.54
 2 -2 9 52.22 2.8
 2 -2 9 53.63 2.86
 -2 2 -9 55.83 4.4
 2 -2 9 55.88 4.27
 -2 -2 -9 54.3 2.45
 -2 2 -9 57.68 2.67
 -2 -2 -9 56.84 2.25
 -2 2 -9 52.88 2.76
 -2 2 -10 55.53 2.64
 2 -2 10 53.5 2.9
 -2 -2 -10 50.47 2.43
 2 -2 10 52.68 2.82
 -2 -2 -10 50.24 2.53
 -2 2 -10 52.72 2.77
 -2 2 -11 140.23 5.55
 -2 2 -11 137.02 5.02
 2 -2 11 139.41 5.58
 -2 -2 -11 137.23 5.57
 -2 2 -11 143.29 5.34
 -2 2 -12 34.51 2.08
 -2 -2 -12 31.11 2.33
 -2 2 -12 34.6 2.35
 -2 2 -12 31.26 1.71
 -2 2 -12 31.14 1.97
 -2 2 -13 356.82 11.94
 -2 2 -13 343.99 11.92
 -2 2 -13 356.82 11.87
 -2 -2 -13 369.44 12.45
 -2 2 -13 350.49 11.49
 -2 2 -13 349.96 11.82
 -2 2 -13 368.65 12.27
 2 -2 14 627.86 21.74
 -2 2 -14 657.98 21.01
 -2 2 -14 652.58 21.09
 -2 -2 -14 703.63 21.81
 -2 2 -14 664.53 21.54
 -2 2 -14 656.74 20.96
 -2 2 -15 59.27 2.85
 -2 2 -15 62.27 2.79
 2 -2 15 61.26 3.6
 -2 -2 -15 66.82 3.63
 -2 2 -15 57.78 3.23
 -2 2 -16 67.16 3.42
 2 -2 16 69.77 3.9
 -2 -2 -16 79.97 3.9
 -2 2 -16 69.79 3.58
 -2 -2 -17 141.88 5.88
 -2 2 -17 149.29 5.45
 -2 -2 -17 138.51 5.55
 2 -2 17 131.3 5.86
 -2 2 -17 133.51 5.5
 -2 -2 -18 1.28 1.3
 -2 2 -18 1.14 0.97
 2 -2 18 1.28 1.3
 -2 2 -18 0.82 0.79
 -2 -2 -18 1.66 1.09
 -2 -2 -19 11.2 1.23
 -2 -2 -19 12.47 1.54
 -2 2 -19 12.51 1.2
 2 -2 19 12.16 1.48
 -2 -2 -20 30.83 1.77
 -2 2 -20 30.35 1.73
 -2 2 -21 1.8 0.58
 2 3 -21 3.61 0.81
 2 -3 -20 30.16 1.71
 2 3 -20 31.15 1.71
 -2 -3 20 29.23 1.74
 2 -3 -19 44.78 2.74
 2 3 -19 44.33 2.08
 2 -3 -19 44.66 2.42
 -2 -3 19 44.94 2.48
 2 3 -19 47.21 2.43
 2 3 -18 126.46 5.04
 -2 -3 18 118.1 4.84
 2 -3 -18 124.52 5.06
 2 -3 -18 130.13 5.44
 2 3 -18 130.9 4.77
 2 3 -17 114.88 4.71
 2 -3 -17 108.01 4.68
 2 -3 -17 101.36 4.42
 2 3 -17 109.08 4.4
 2 3 -17 114.65 4.74
 2 -3 -17 109.92 5.04
 2 3 -16 42.21 2.45
 2 -3 -16 46.25 2.78
 2 -3 -16 47.8 3.17
 2 3 -16 45.04 2.56
 2 3 -16 46.94 2.26
 2 -3 -16 45.02 2.59
 2 3 -16 50.64 2.94
 2 3 -15 58.94 3
 2 3 -15 63.96 3.08
 2 3 -15 60.1 3.12
 2 -3 -15 64.49 3.64
 2 -3 -15 58.96 3.26
 2 3 -15 62.24 2.82
 2 3 -15 68.23 3.48
 2 3 -15 64.56 2.65
 2 -3 -15 59.98 3.08
 2 -3 -14 326.37 11.26
 2 3 -14 335.75 11.32
 2 3 -14 312.55 10.64
 2 3 -14 343.64 11.64
 2 3 -14 325.41 10.78
 2 3 -14 340.78 11.25
 2 3 -14 337.53 11.01
 2 3 -14 331.82 11.26
 2 -3 -14 334.14 11.46
 2 3 -14 330.71 10.99
 2 -3 -14 337.99 11.77
 2 3 -13 92.53 3.87
 2 3 -13 88.36 3.44
 2 3 -13 85.82 3.51
 2 3 -13 93.67 3.92
 2 3 -13 91.91 4.2
 2 3 -13 89.57 3.69
 2 -3 -13 89.92 3.89
 2 -3 -13 91.8 4.03
 -2 -3 13 84.61 4.39
 2 3 -13 86.56 3.67
 2 -3 -13 87.09 4.25
 2 3 -13 88.96 3.94
 2 -3 -12 107.97 4.56
 2 3 -12 112.02 4.53
 2 3 -12 109.65 4.2
 -2 -3 12 106.7 4.92
 2 3 -12 113.62 4.55
 2 -3 -12 114.9 4.81
 2 3 -12 114.28 4.34
 2 3 -12 114.77 4.61
 2 3 -12 109.27 4.12
 2 -3 -12 110.15 4.46
 2 3 -12 112.1 4.76
 2 3 -12 109.92 4.37
 2 3 -11 117.72 4.78
 2 3 -11 126.94 4.75
 -2 -3 11 122.99 5.23
 2 3 -11 124.28 4.67
 2 3 -11 128.12 4.91
 2 3 -11 119.29 4.49
 2 -3 -11 122.23 4.85
 2 3 -11 127.41 4.94
 2 -3 -11 131.22 5.13
 2 3 -11 121.03 4.56
 2 -3 -11 124.87 4.78
 2 3 -11 127.52 4.92
 2 -3 -10 70.58 3.41
 2 3 -10 73.72 3.14
 2 -3 -10 71.8 3.13
 2 3 -10 76.98 3.35
 2 3 -10 76.5 3.25
 2 3 -10 77.2 3.29
 -2 -3 10 70.21 3.52
 2 3 -10 79.82 3.32
 2 -3 -10 71.29 3.21
 2 3 -10 77.05 3.16
 2 3 -9 162.23 5.66
 -2 3 9 134.36 7.25
 -2 -3 9 162.21 8.16
 2 3 -9 152.52 5.73
 -2 -3 9 159.68 5.95
 2 3 -9 158.51 5.59
 2 3 -9 154.86 5.87
 -2 3 9 158.12 8.04
 2 -3 -9 156 5.64
 2 -3 -9 153.36 5.82
 2 -3 -9 160.78 5.61
 -2 -3 8 41.33 2.27
 2 3 -8 42.92 2.24
 -2 3 8 43.37 3.97
 2 3 -8 41.49 2.06
 2 -3 -8 42.48 1.99
 -2 -3 8 43.38 3.82
 -2 3 8 40.43 3.57
 -2 -3 8 37.02 3.49
 -2 3 8 38.23 3.08
 2 -3 -8 39.94 2.16
 2 -3 -8 40.92 2.02
 -2 3 8 47.34 4.06
 2 3 -8 36.08 1.95
 2 3 -7 1037.7 31.5
 -2 3 7 974.96 34.38
 -2 3 7 1055.89 34.4
 2 3 -7 1025.74 31.29
 -2 -3 7 1029.78 34.14
 2 -3 -7 971.17 31.4
 -2 3 7 921.66 32.82
 -2 3 7 1054.6 34.12
 2 3 -7 1025.03 31.38
 2 3 -7 1015.9 32.02
 -2 -3 7 1007.47 31.52
 -2 -3 6 27.67 2.75
 2 -3 -6 24.24 1.49
 2 3 -6 23.57 1.41
 -2 3 6 19.34 2.53
 2 3 -6 24.11 1.46
 -2 3 6 27.83 2.89
 -2 3 6 28.14 2.91
 2 3 -6 25.87 1.54
 2 3 -6 24.13 1.47
 -2 -3 6 24.52 1.54
 2 3 -6 25.4 1.59
 -2 -3 6 25.43 1.61
 -2 3 6 21.04 1.98
 -2 -3 5 649.04 21.45
 -2 -3 5 697.04 23.05
 -2 3 5 661.81 23.22
 -2 3 5 720.46 23.41
 -2 3 5 643.86 21.75
 -2 3 5 671.69 23.25
 2 3 -5 674.87 20.78
 2 3 -4 333.65 12.22
 -2 3 4 324.81 12.28
 -2 -3 4 332.45 12.07
 -2 3 4 310.35 12.11
 -2 3 4 298.5 10.73
 -2 -3 4 325.26 11.09
 -2 3 4 330.63 12.42
 -2 -3 3 298.2 10.77
 -2 3 3 298.85 11.28
 -2 -3 3 283.28 10.16
 -2 3 3 286.96 10.82
 2 3 -3 283.55 11.07
 -2 3 3 265.88 9.18
 2 3 -2 79.31 4.61
 -2 3 2 76.71 4.07
 -2 -3 2 75.76 4.15
 -2 3 2 77.69 4.51
 -2 3 2 86.15 4.42
 -2 -3 2 81.52 4.02
 -2 -3 1 257.09 9.72
 -2 3 1 251.7 9.84
 -2 -3 1 260.4 9.76
 -2 3 1 253.5 9.39
 -2 3 1 268.88 10.35
 2 3 -1 251.65 10.29
 2 3 0 1671.1 52.71
 -2 3 0 1759.77 53.33
 -2 -3 0 1635.83 52.61
 -2 3 0 1636.1 51.85
 2 3 0 1672.01 53.38
 -2 -3 0 1717.35 52.96
 2 -3 1 175.87 8.06
 -2 -3 -1 175.61 7.69
 2 3 1 175.9 7.41
 -2 3 -1 179.07 6.17
 2 3 1 173.23 7.88
 -2 -3 -1 180.01 7.4
 2 -3 2 1839.69 61.95
 -2 -3 -2 2080.66 62.03
 2 3 2 2124.55 62.12
 -2 -3 -2 1818.64 61.15
 2 3 2 1946.37 61.35
 -2 -3 -3 249.58 9.55
 -2 -3 -3 251.11 10.02
 2 -3 3 218.72 7.35
 2 3 3 232.35 9.43
 2 -3 3 229.58 7.35
 2 3 3 227.77 9.89
 2 -3 3 234.69 7.91
 -2 -3 -4 132.07 6.78
 2 -3 4 125.94 4.79
 -2 -3 -4 122.33 5.62
 2 3 4 132.74 6.82
 -2 -3 -4 122.4 4.24
 2 3 4 120.6 6.27
 -2 -3 -5 132.47 4.45
 -2 3 -5 136.35 4.82
 2 3 5 124.29 6.59
 -2 -3 -5 128.91 4.55
 2 -3 5 132.19 5.4
 2 3 5 133.02 7.23
 2 -3 5 124.98 4.74
 2 -3 5 129.13 7.18
 -2 -3 -5 125.72 6.13
 2 -3 6 66.98 3.17
 2 -3 6 58.92 2.77
 2 3 6 54.26 4.32
 -2 -3 -6 61.19 2.63
 2 -3 6 62.61 3.5
 2 -3 6 66.32 4.91
 2 3 6 67.24 5
 -2 -3 -6 61.36 2.5
 -2 -3 -6 64.17 2.42
 -2 -3 -6 61.71 2.52
 -2 3 -6 63.51 2.82
 -2 -3 -6 62.3 4.16
 -2 3 -7 651.23 20.41
 -2 -3 -7 622.05 20.28
 2 -3 7 621.78 20.45
 -2 -3 -7 648.11 20.05
 -2 3 -7 658.32 20.54
 -2 -3 -7 660.07 19.89
 -2 -3 -7 642.7 20.07
 2 3 7 577.33 23.16
 2 -3 7 626.59 20.69
 -2 -3 -7 631.34 22.86
 -2 3 -8 376.25 15.12
 2 -3 8 361.67 12.72
 -2 3 -8 380.02 12.77
 -2 -3 -8 391.1 12.28
 -2 -3 -8 409.73 12.12
 -2 3 -8 380.68 12.66
 -2 -3 -8 367.28 12.57
 -2 -3 -8 376.11 12.32
 2 -3 8 359.55 12.91
 -2 -3 -9 545.99 17.13
 -2 -3 -9 501.68 16.45
 -2 3 -9 545.9 17.14
 2 -3 9 543.28 17.46
 2 -3 9 523.05 17.25
 -2 -3 -9 518.78 16.75
 -2 -3 -9 534.34 16.73
 -2 -3 -10 7.34 1.27
 -2 -3 -10 8.04 1.08
 -2 -3 -10 7.75 1.18
 -2 -3 -10 7.47 1.1
 -2 3 -10 7.43 1.39
 2 -3 10 9.07 1.53
 -2 3 -11 1223.42 39.44
 -2 3 -11 1322.29 39.79
 -2 -3 -11 1246.02 39.34
 2 -3 11 1272.87 40.08
 -2 -3 -11 1333.23 39.96
 -2 3 -12 581.4 19.34
 -2 3 -12 576.48 19.02
 -2 3 -12 605.41 19.38
 2 -3 12 590.1 19.75
 -2 -3 -12 602.64 19.61
 -2 3 -12 604.32 19.62
 -2 -3 -12 618.49 19.27
 -2 3 -13 594.59 19.07
 -2 -3 -13 611.57 19.85
 -2 3 -13 622.76 19.52
 2 -3 13 594.44 19.96
 -2 -3 -13 588.27 19.37
 -2 3 -13 614.88 19.89
 -2 3 -13 595.12 19.52
 -2 3 -13 606.8 19.46
 -2 3 -13 633.23 19.84
 -2 3 -13 564.65 19.06
 2 -3 14 7.62 1.9
 -2 3 -14 10.35 1.07
 -2 -3 -14 9.4 1.68
 -2 -3 -14 9.77 1.39
 -2 3 -14 11.43 1.76
 -2 3 -14 10.3 1.33
 -2 3 -14 10.63 1.4
 -2 3 -14 9.72 1.46
 -2 3 -14 10.08 1.09
 -2 3 -15 3.15 1.44
 -2 -3 -15 6.83 1.2
 -2 3 -15 5.12 1.09
 -2 3 -15 4.81 1.01
 -2 3 -15 4.63 1.19
 2 -3 15 3.46 1.74
 -2 -3 -15 3.77 1.42
 -2 3 -16 75.84 3.21
 -2 3 -16 75.78 3.3
 -2 3 -16 77.96 3.17
 -2 3 -16 72.91 3.35
 -2 -3 -16 77.74 3.81
 -2 -3 -16 72.54 3.34
 -2 3 -16 79.45 3.71
 -2 3 -17 57.03 2.83
 -2 3 -17 56.37 2.47
 -2 -3 -17 57.5 3.09
 -2 3 -17 52.24 2.54
 -2 3 -18 12.3 1.24
 -2 -3 -18 13.76 1.52
 2 -3 19 32.08 1.76
 -2 -3 -19 31.75 1.89
 -2 3 -19 31.29 1.79
 2 -3 20 116.75 4.12
 -2 -4 20 20.87 1.25
 2 4 -20 19.65 1.15
 2 4 -19 24.28 1.4
 -2 -4 19 26.44 1.76
 -2 -4 18 25.16 2.01
 -2 -4 18 22.24 1.57
 2 4 -18 24.53 1.59
 -2 -4 17 122.11 5.11
 -2 -4 17 136.7 5.47
 2 4 -17 137.02 5.1
 2 4 -16 17.56 1.62
 2 4 -16 18.43 1.9
 -2 -4 16 15.04 1.7
 2 4 -16 18.23 1.72
 2 4 -16 17.64 1.21
 2 4 -16 16.61 1.38
 2 4 -15 9.47 1.12
 2 -4 -15 8.48 1.26
 2 4 -15 9.96 1.21
 2 -4 -15 7.52 1.62
 -2 -4 15 8.82 1.59
 2 4 -15 7.4 1.31
 2 4 -15 9.36 1.55
 2 4 -15 8.11 1.36
 2 4 -15 8.98 0.93
 2 4 -15 8.49 1.68
 2 4 -14 136.13 5.14
 2 -4 -14 144.64 5.98
 -2 -4 14 135.62 5.8
 2 4 -14 146.3 5.56
 2 4 -14 137.33 5.02
 2 4 -14 141.3 5.36
 2 4 -14 145.08 5.63
 2 -4 -14 132.4 5.37
 2 4 -14 140.16 5.57
 2 4 -14 140.14 5.29
 2 4 -13 20.14 1.89
 2 4 -13 21.94 1.93
 -2 -4 13 23.39 2.11
 2 4 -13 20.31 1.49
 2 4 -13 20.7 1.71
 2 4 -13 21.01 1.63
 -2 -4 13 15.78 1.98
 2 -4 -13 23.14 2.17
 2 4 -13 21.73 1.84
 2 -4 -13 21.26 1.72
 2 4 -13 19.6 1.69
 2 4 -12 172.35 6.22
 2 4 -12 169.92 6.53
 2 4 -12 166.28 6.12
 2 -4 -12 179.56 6.81
 2 4 -12 163.12 6.67
 -2 -4 12 166.13 6.85
 2 4 -12 179.35 6.65
 2 4 -12 171.58 6.33
 2 4 -12 167.96 6.36
 2 4 -12 182.75 6.61
 2 4 -11 18.74 1.61
 2 4 -11 20.57 1.74
 2 4 -11 22.01 1.7
 2 4 -11 16.28 1.46
 2 4 -11 19.55 1.93
 -2 -4 11 17.97 1.86
 2 4 -11 22.18 1.78
 2 -4 -11 19.37 1.85
 2 4 -11 19.84 1.6
 2 4 -10 26.12 1.81
 2 4 -10 24.79 2.08
 2 -4 -10 27.52 2
 2 4 -10 25.69 1.86
 -2 -4 10 26.14 2.15
 2 4 -10 26.1 1.84
 2 -4 -9 277.27 10.05
 2 4 -9 299.91 10.15
 2 4 -9 300 9.9
 2 4 -9 280.79 10.02
 2 4 -9 306.99 10.05
 -2 -4 9 283.47 10.16
 -2 -4 8 543.72 18.15
 2 4 -8 564.65 18.01
 -2 -4 8 547.58 18.07
 2 4 -8 545.83 17.8
 2 4 -8 563 17.99
 2 -4 -8 558.3 18.02
 2 4 -8 581.16 18.11
 2 4 -8 557.72 17.85
 2 4 -7 575.3 18
 2 4 -7 557.8 17.77
 -2 -4 7 535.8 18.06
 2 4 -7 547.71 17.91
 2 4 -7 572.29 17.91
 2 4 -6 137.6 5.09
 2 4 -6 137.3 4.96
 -2 -4 6 133.81 5.3
 -2 -4 6 134.53 5.29
 -2 4 6 132.03 7.41
 -2 4 6 139.84 7.35
 2 4 -6 135.35 5.12
 2 4 -6 144.77 5.18
 -2 4 6 149.87 7.81
 2 4 -5 199.24 6.92
 -2 4 5 214.49 9.32
 -2 4 5 190.02 9.18
 -2 -4 5 199.42 7.15
 2 4 -5 207.16 6.98
 2 4 -5 199.26 6.93
 2 4 -5 198.36 6.8
 -2 -4 5 199.71 7.14
 -2 4 5 199.74 9.6
 2 4 -4 277.47 9.32
 -2 4 4 291.96 11.7
 2 4 -4 279.89 9.22
 2 4 -4 305.28 12.06
 -2 4 4 309.18 11.8
 2 4 -4 279.85 9.35
 -2 -4 4 274.26 9.53
 -2 4 4 297.57 12.36
 2 4 -4 286.62 9.37
 -2 -4 3 399.01 14.46
 -2 -4 3 400.51 13.06
 -2 4 3 398.11 14.94
 2 4 -3 399.17 12.85
 2 4 -3 407.17 15.64
 -2 -4 3 402.48 14
 -2 4 3 420.16 15.91
 -2 4 3 412.28 15.1
 2 -4 -3 415.62 12.86
 2 4 -3 385.31 12.82
 -2 4 2 28.87 3.05
 2 4 -2 21.86 2.7
 2 -4 -2 22.68 1.39
 -2 -4 2 21.32 1.57
 -2 4 2 23.68 2.41
 -2 4 2 24.86 2.3
 -2 -4 2 21.52 2.11
 -2 -4 2 22.22 2.12
 -2 -4 2 22.59 1.49
 -2 -4 1 609 20.16
 -2 4 1 634.11 21.76
 -2 -4 1 603.41 18.83
 -2 4 1 617.2 20.1
 2 4 -1 590.93 21.61
 -2 -4 1 569.7 18.62
 -2 -4 1 629.78 20.67
 2 -4 -1 590.36 18.7
 -2 4 1 584.53 20.52
 -2 -4 1 582.58 18.73
 -2 -4 0 117.02 4.28
 -2 4 0 119.38 5.04
 -2 -4 0 117.48 4.38
 -2 -4 0 125.86 4.51
 -2 -4 0 132.68 6.25
 -2 4 0 119.25 5.76
 2 -4 0 116.66 4.41
 -2 -4 0 109.55 5.43
 -2 4 0 123.76 6.6
 2 4 0 110.58 6.5
 2 4 1 184.37 8.12
 -2 -4 -1 208.83 9
 2 -4 1 188.9 6.7
 -2 -4 -1 198.47 6.82
 -2 -4 -1 201.68 6.63
 -2 -4 -1 199.83 8.2
 2 4 1 199.02 9.39
 -2 -4 -1 198.63 6.72
 2 -4 1 193.81 6.83
 -2 -4 -2 352.57 11.35
 -2 -4 -2 358.01 13.26
 -2 -4 -2 361.7 11.45
 2 4 2 331.06 13.19
 -2 -4 -3 56.72 2.39
 -2 -4 -3 55.83 2.31
 2 4 3 48.75 3.66
 -2 4 -3 54.06 2.43
 2 4 4 3.61 1.45
 -2 -4 -4 3.18 0.8
 -2 4 -4 4.23 0.93
 -2 -4 -4 2.26 0.81
 -2 -4 -4 3.98 0.79
 -2 -4 -5 59.56 2.45
 -2 4 -5 57.94 2.64
 -2 4 -5 56.43 2.78
 -2 -4 -5 56.25 2.4
 2 -4 5 52.17 2.54
 2 -4 6 317.85 11.01
 -2 -4 -6 343.95 10.77
 -2 -4 -6 321.92 10.62
 -2 4 -6 338.49 11.03
 -2 4 -6 335.48 11.2
 -2 4 -7 6.98 1.32
 -2 -4 -7 11.72 1.08
 -2 4 -7 7.46 1.28
 -2 -4 -7 7.05 1.04
 2 -4 7 7.45 1.24
 -2 -4 -8 158.2 5.68
 -2 -4 -8 154.51 5.94
 2 -4 8 156.72 6.15
 -2 4 -8 162.48 6.24
 -2 -4 -8 171.74 5.61
 -2 4 -8 162.74 6.22
 -2 -4 -9 552.98 18.6
 -2 4 -9 590.05 18.92
 -2 -4 -9 585.24 18.28
 2 -4 9 562.66 18.85
 -2 -4 -9 581.64 18.08
 -2 -4 -10 46.36 2.63
 -2 4 -10 45.98 2.86
 2 -4 10 47.02 2.87
 -2 -4 -10 44.04 2.24
 -2 -4 -10 45.66 2.3
 -2 4 -11 268.15 9.21
 -2 -4 -11 246.99 8.87
 2 -4 11 269.31 9.68
 -2 4 -11 272.1 9.68
 -2 -4 -11 279.75 9.52
 2 -4 12 352.19 12.24
 -2 4 -12 343.94 11.96
 -2 4 -12 353.15 11.98
 -2 4 -12 337.39 11.62
 -2 4 -12 352.53 12.14
 -2 -4 -12 347.24 11.99
 -2 4 -13 274.07 9.43
 -2 4 -13 288.61 10.36
 -2 4 -13 292.2 10.01
 -2 -4 -13 289.41 10.18
 -2 4 -13 277.6 9.68
 -2 4 -13 286.57 10.12
 -2 4 -13 275.39 9.97
 -2 4 -13 296.46 9.72
 -2 4 -13 288.15 10.01
 2 -4 13 280.58 10.34
 -2 4 -14 28.83 1.78
 -2 4 -14 28.34 2.15
 -2 4 -14 29.49 2.05
 2 -4 14 27.51 2.46
 -2 4 -14 27.72 1.76
 -2 4 -14 27.03 2.01
 -2 -4 -14 27.96 2.19
 -2 4 -14 28.17 2.33
 -2 4 -15 29.72 2.11
 -2 4 -15 33.91 1.79
 -2 -4 -15 33.12 2.3
 -2 4 -15 35.31 1.79
 2 -4 15 34.28 2.56
 -2 4 -15 34.68 2.08
 -2 4 -15 36.53 2.14
 -2 4 -15 33.16 2.4
 -2 4 -16 15.31 1.25
 -2 4 -16 14.38 1.57
 -2 4 -16 14.85 1.3
 2 -4 16 15.35 1.77
 -2 4 -16 13.33 1.37
 -2 -4 -16 16.4 1.6
 -2 4 -17 4.86 0.84
 -2 4 -17 5.79 1.07
 2 -4 17 3.59 1.18
 -2 -4 -17 5.38 1.09
 -2 4 -17 4.87 0.71
 2 -4 17 4.11 1.25
 -2 4 -18 3.95 0.74
 2 -4 18 4.07 0.94
 -2 4 -18 4.2 0.59
 2 -4 19 8.2 0.93
 2 5 -19 23.86 1.19
 -2 -5 19 24.63 1.35
 -2 -5 19 26.06 1.47
 2 5 -18 72.43 2.78
 -2 -5 18 70.18 2.97
 -2 -5 18 62.62 2.62
 -2 -5 17 0.78 0.87
 2 5 -17 2.06 0.9
 -2 -5 17 1.65 1.18
 2 5 -16 90.3 3.45
 2 5 -16 86.42 3.23
 2 5 -16 87.32 3.6
 -2 -5 16 79.39 3.73
 -2 -5 16 84.96 4.02
 2 5 -16 84.52 3.62
 2 5 -15 64.1 2.65
 2 5 -15 66.6 3.12
 -2 -5 15 65.03 3.33
 2 5 -15 67.28 3.22
 2 5 -15 67.45 2.79
 -2 -5 15 62.81 3.54
 2 5 -15 63.02 3.34
 2 5 -15 68.15 3.01
 2 5 -14 25.1 1.59
 2 5 -14 25.41 1.97
 2 5 -14 25.73 1.85
 -2 -5 14 24.75 2.43
 2 5 -14 27.78 2.07
 -2 -5 14 22.5 2.13
 2 5 -14 25.95 1.69
 2 5 -14 25.91 2.18
 2 5 -14 25.52 1.78
 2 5 -13 47.87 2.53
 2 5 -13 40.1 2.56
 2 5 -13 40.59 2.24
 2 5 -13 43.8 2.43
 -2 -5 13 42.85 3.13
 -2 -5 13 44.37 2.88
 2 5 -13 41.46 2.33
 2 5 -13 44.2 2.71
 2 5 -12 84.48 3.64
 2 5 -12 81.11 3.71
 2 5 -12 80.86 3.51
 2 5 -12 82.62 4.01
 -2 -5 12 81 4.15
 2 5 -12 77.7 3.64
 2 5 -12 84.33 3.82
 2 5 -11 146.31 5.66
 2 5 -11 150.89 5.82
 2 5 -11 143.41 5.6
 -2 -5 11 150.65 6.19
 2 5 -11 152.2 5.97
 2 5 -11 151.62 6.06
 2 5 -11 158.66 5.97
 2 5 -10 73.35 3.64
 2 5 -10 75.28 3.59
 -2 -5 10 73.16 3.83
 2 5 -10 77.96 3.66
 2 5 -10 77.46 3.61
 2 5 -9 28.77 2.17
 -2 -5 9 31.72 2.5
 2 5 -9 32.46 2.15
 2 5 -9 33.24 2.05
 2 5 -9 34.08 2.25
 2 5 -9 34.8 2.23
 2 5 -9 33.56 2.24
 2 5 -8 114.45 4.6
 2 5 -8 107.48 4.53
 2 5 -8 105.29 4.35
 2 5 -8 112.6 4.59
 -2 -5 8 98.25 4.75
 2 5 -8 112.63 4.43
 2 5 -8 109.39 4.51
 -2 -5 8 111.04 4.85
 2 5 -7 122.08 4.7
 2 5 -7 119.05 4.72
 2 5 -7 115.33 4.54
 2 5 -7 120.91 4.77
 2 5 -7 120.85 4.8
 -2 -5 7 117.68 5.03
 2 5 -7 115.76 4.76
 -2 -5 7 116.48 5.06
 2 5 -6 39.57 2.21
 -2 -5 6 34.42 2.44
 2 5 -6 36.39 1.98
 2 5 -6 36.46 2.11
 2 5 -6 37.32 2.12
 2 5 -6 37.76 2.13
 -2 -5 6 38.58 2.52
 2 5 -5 107.39 4.23
 2 5 -5 104.64 4.16
 -2 -5 5 105.56 4.48
 2 5 -5 102.95 4
 2 5 -5 110.2 4.24
 -2 -5 4 145.23 5.6
 -2 -5 4 153.14 5.78
 2 5 -4 150.86 5.48
 2 5 -4 151.19 5.46
 2 5 -4 150.33 5.43
 -2 -5 3 347.8 11.87
 2 5 -3 350.58 11.46
 2 5 -3 363.72 11.54
 -2 -5 3 336.77 11.6
 2 5 -3 359.98 11.49
 -2 -5 3 343.87 11.76
 2 5 -2 16.82 1.21
 2 -5 -2 18.57 1.41
 -2 -5 2 16.93 1.48
 -2 -5 2 18.07 1.59
 -2 -5 2 17.45 1.58
 -2 -5 1 110.55 4.49
 2 -5 -1 112.55 4.37
 -2 -5 1 109.25 4.38
 -2 -5 1 109.68 4.23
 2 -5 0 273.49 9.57
 -2 -5 0 295.84 9.75
 -2 -5 0 291.63 9.6
 -2 -5 0 300.09 9.92
 2 -5 0 289.63 9.84
 -2 -5 -1 85.52 3.5
 2 -5 1 81.32 3.49
 2 -5 1 88.76 3.73
 -2 -5 -1 85.42 3.39
 2 -5 2 13.82 1.45
 -2 -5 -2 12.93 1.15
 -2 -5 -2 12.49 1.26
 2 -5 2 11.75 1.37
 2 -5 3 169.25 6.37
 2 -5 3 166.65 6.18
 -2 -5 -3 165.56 5.93
 -2 5 -3 168.38 6.02
 -2 5 -4 10.33 1.22
 -2 -5 -4 9.46 1.16
 -2 -5 -4 7.64 1.17
 2 -5 4 9.5 1.47
 2 -5 4 9.68 1.47
 -2 -5 -5 126.75 4.66
 -2 5 -5 123.83 4.91
 2 -5 5 123.67 5.22
 -2 -5 -5 126.77 4.62
 -2 -5 -6 132.84 4.64
 -2 5 -6 119.52 4.96
 -2 -5 -6 126.04 4.66
 2 -5 6 121.13 5.29
 -2 -5 -7 221.9 7.24
 -2 5 -7 214.29 7.84
 -2 -5 -7 209.94 7.31
 -2 5 -7 214.96 7.77
 2 -5 7 202.01 7.56
 2 -5 8 56.68 2.98
 -2 -5 -8 63.15 2.65
 -2 5 -8 62.87 3.21
 -2 5 -8 60.54 3.12
 -2 -5 -8 54.96 2.66
 -2 5 -9 201.77 7.15
 2 -5 9 184.4 7.03
 -2 5 -9 185.55 7.18
 -2 -5 -9 175.77 6.48
 -2 -5 -9 189.12 6.43
 -2 5 -9 190.25 7.14
 -2 5 -10 2.47 1.38
 -2 -5 -10 4.61 1.19
 -2 5 -10 1.66 1.36
 2 -5 10 3.3 1.22
 -2 5 -10 2.64 1.37
 -2 5 -11 120.63 5.23
 -2 5 -11 116.74 5.09
 -2 5 -11 124.58 5.07
 -2 5 -11 123.71 4.91
 2 -5 11 116.02 5.08
 -2 5 -12 29.89 2.35
 -2 5 -12 23.01 2.19
 2 -5 12 31.28 2.28
 -2 5 -12 29.41 2.01
 -2 5 -12 29.91 2.23
 -2 5 -13 142.49 5.67
 -2 5 -13 146.28 5.67
 -2 5 -13 148.92 5.42
 2 -5 13 150.15 5.88
 -2 5 -13 144.89 5.77
 -2 5 -13 142.33 5.44
 -2 5 -13 149.43 5.89
 -2 5 -13 143.06 5.09
 2 -5 13 143.42 6.02
 -2 5 -13 139.44 5.21
 -2 5 -14 62.06 2.89
 2 -5 14 56.88 3.23
 -2 5 -14 56.69 2.91
 -2 5 -14 56.32 2.6
 -2 5 -14 56.59 2.39
 -2 5 -14 58.86 2.6
 -2 5 -14 54.27 2.83
 2 -5 15 11.86 1.68
 2 -5 15 12.07 1.6
 -2 5 -15 11.13 1.19
 -2 5 -15 10.95 1.33
 -2 5 -15 11.32 1.19
 -2 5 -15 12.44 1.03
 -2 5 -16 217.96 7.3
 2 -5 16 205.49 7.55
 -2 5 -16 211.64 7.47
 -2 5 -16 219.53 7.21
 2 -5 17 54.14 2.43
 -2 5 -17 53.83 2.19
 2 -5 18 34.01 1.61
 -2 -6 17 0.15 0.75
 -2 -6 17 1.03 0.8
 -2 -6 17 0.24 0.46
 2 6 -17 0.65 0.59
 2 6 -16 7.43 0.96
 -2 -6 16 9.52 1.03
 -2 -6 16 9.69 1.29
 -2 -6 16 7.21 1.21
 2 6 -16 9.05 0.77
 2 6 -15 67.33 2.59
 -2 -6 15 66.52 3.08
 -2 -6 15 64.38 3.18
 -2 -6 15 67.02 3.24
 2 6 -15 66.6 2.92
 2 6 -15 72.9 2.87
 2 6 -15 73.2 2.72
 -2 -6 14 101.55 4.25
 2 6 -14 102.32 3.92
 2 6 -14 95.85 4.01
 2 6 -14 89.43 3.55
 -2 -6 14 97.36 4.24
 2 6 -14 101.32 3.68
 2 6 -14 105.21 3.78
 2 6 -13 65.61 3.25
 2 6 -13 71.85 3.35
 2 6 -13 72.02 3.22
 -2 -6 13 73.46 3.59
 2 6 -13 75.54 3.14
 2 6 -13 76.12 3.06
 2 6 -12 41.61 2.32
 -2 -6 12 40.28 2.7
 2 6 -12 41.64 2.38
 2 6 -12 42.08 2.44
 2 6 -12 39.11 2.27
 2 6 -12 41.83 2.23
 2 6 -12 43.53 2.48
 2 6 -11 303.34 10.08
 2 6 -11 288.73 9.89
 2 6 -11 297.82 10.12
 2 6 -11 293.83 9.92
 2 6 -11 287.63 10.01
 2 6 -11 279.47 10.05
 -2 -6 11 275.25 10.34
 2 6 -11 293.45 9.83
 -2 -6 11 285.51 10.39
 2 6 -10 5.25 1.25
 2 6 -10 6.37 1.32
 2 6 -10 6.98 1.28
 -2 -6 10 5.21 1.71
 2 6 -10 6.74 1.23
 -2 -6 10 5.88 1.92
 2 6 -10 5.59 1.37
 2 6 -10 8.32 1.45
 2 6 -10 7.56 1.31
 2 6 -10 6.05 1.54
 2 6 -9 2.81 1.24
 2 6 -9 2.78 1.03
 -2 -6 9 2.85 1.76
 2 6 -9 1.59 1.07
 2 6 -9 2.38 1.14
 -2 -6 9 5.01 1.76
 2 6 -9 2.63 1.14
 2 6 -9 3.77 1.22
 2 6 -8 18.26 1.65
 -2 -6 8 21.66 2.21
 2 6 -8 19.42 1.67
 2 6 -8 19.2 1.65
 -2 -6 8 16.78 1.96
 2 6 -8 18.36 1.62
 -2 -6 8 18.15 2.15
 2 6 -8 20.49 1.78
 2 6 -8 18.8 1.79
 2 6 -7 29.96 2.06
 -2 -6 7 29.24 2.28
 -2 -6 7 27.91 2.39
 2 6 -7 27.59 1.96
 2 6 -7 32.43 2.12
 2 6 -7 29.45 1.9
 2 6 -7 31.46 2.04
 2 6 -7 30.21 2
 2 6 -6 35.79 2.18
 2 6 -6 38.96 2.2
 2 6 -6 38.23 2.19
 -2 -6 6 38.03 2.65
 2 6 -6 38.33 2.21
 -2 -6 6 36.62 2.43
 2 6 -5 616.38 19.97
 2 6 -5 643.75 20
 -2 -6 5 605.79 20.12
 2 6 -5 626.51 19.95
 2 6 -5 604.89 19.89
 -2 -6 5 628.75 20.36
 2 -6 -5 640.42 19.62
 2 6 -4 19.48 1.54
 -2 -6 4 19.68 1.89
 2 6 -4 18.47 1.4
 -2 -6 4 19.96 1.7
 -2 -6 4 19.99 1.99
 2 6 -4 18.53 1.44
 2 6 -4 20.6 1.49
 -2 -6 3 535.75 17.04
 2 6 -3 502.4 16.79
 2 6 -3 530.98 16.82
 -2 -6 3 509.34 17.21
 -2 -6 3 564.4 17.51
 -2 -6 2 410.32 13.51
 -2 -6 2 392.45 13.67
 -2 -6 2 415.21 13.31
 2 6 -2 398.39 13.09
 2 6 -1 188.8 6.75
 -2 -6 1 202.6 7.14
 -2 -6 1 194.81 6.89
 2 -6 -1 199.32 7.15
 2 -6 0 176.44 6.54
 -2 -6 0 172.73 6.17
 -2 -6 0 173.1 6.38
 2 -6 1 29.61 1.89
 -2 -6 -1 32.35 2.02
 2 -6 1 32.11 2.18
 -2 -6 -2 17.46 1.53
 2 -6 2 19.38 1.62
 2 -6 2 18.63 1.8
 2 -6 3 9.89 1.62
 2 -6 3 10.45 1.36
 -2 -6 -3 7.78 1.4
 -2 -6 -3 11.1 1.3
 -2 -6 -4 94.64 3.75
 2 -6 4 95.72 4.33
 -2 6 -4 87.33 3.87
 2 -6 4 96.95 4.15
 -2 -6 -4 94.65 3.8
 -2 6 -4 88.88 3.76
 2 -6 5 37.13 2.5
 2 -6 5 41.89 2.74
 -2 6 -5 37.88 2.31
 -2 6 -5 35.75 2.14
 -2 -6 -5 42.52 2.12
 -2 -6 -5 39.92 2.17
 -2 6 -5 39.53 2.11
 -2 6 -6 28.76 2.02
 2 -6 6 31.36 2.33
 -2 -6 -6 32.07 1.86
 -2 6 -6 27.89 1.84
 -2 6 -6 25.25 1.85
 -2 -6 -6 30.72 1.76
 2 -6 6 30.06 2.46
 -2 -6 -7 346.38 11.01
 2 -6 7 339.12 11.97
 -2 6 -7 337.92 11.35
 2 -6 7 342.48 11.77
 -2 6 -7 322.3 11.45
 -2 6 -7 333.32 11.51
 2 -6 8 344.3 12.87
 -2 -6 -8 402.21 12.19
 2 -6 8 379.84 13.2
 -2 6 -8 383.04 12.72
 -2 6 -8 373 12.84
 -2 6 -8 359.58 12.71
 2 -6 9 25.38 2.42
 -2 6 -9 26.08 1.99
 -2 6 -9 26.32 2.08
 2 -6 9 27.98 2.32
 -2 6 -9 25.65 2.1
 -2 6 -9 24.95 1.92
 -2 -6 -9 27.08 1.64
 -2 6 -10 8.8 1.35
 -2 6 -10 9.01 1.4
 2 -6 10 8.92 1.83
 -2 6 -10 8.76 1.37
 -2 6 -10 9.54 1.48
 2 -6 10 8.64 1.85
 -2 6 -10 9.92 1.5
 -2 -6 -10 8.51 1.12
 -2 6 -11 22.48 1.73
 -2 6 -11 19.54 1.69
 -2 6 -11 22.03 1.9
 2 -6 11 17.91 2.11
 -2 6 -11 19.59 1.65
 -2 6 -11 20.03 1.78
 -2 6 -12 34.04 1.83
 -2 6 -12 39.05 2.05
 2 -6 12 40.74 2.56
 -2 6 -12 35.44 2.06
 -2 6 -12 37.31 2.22
 -2 6 -12 34.65 1.95
 -2 6 -13 15.44 1.29
 -2 6 -13 16.31 1.19
 -2 6 -13 13.9 1.36
 -2 6 -13 15.53 1.05
 -2 6 -13 16.14 1.24
 2 -6 13 16.83 1.7
 -2 6 -13 16.76 1.47
 -2 6 -13 15.32 1.37
 -2 6 -14 27.72 1.63
 2 -6 14 29.03 1.98
 -2 6 -14 30.19 1.53
 2 -6 14 29.62 1.93
 -2 6 -14 30.1 1.69
 -2 6 -14 26.25 1.72
 -2 6 -14 27.85 1.7
 -2 6 -14 29.95 1.38
 -2 6 -14 28.07 1.5
 2 -6 15 129.81 4.82
 -2 6 -15 136.81 4.59
 2 -6 15 126.43 4.8
 -2 6 -15 130.59 4.62
 -2 6 -15 128.59 4.38
 -2 6 -15 130.14 4.69
 2 -6 16 61.02 2.42
 -2 6 -16 59.89 2.25
 2 -6 16 55.57 2.28
 2 -6 16 60.18 2.39
 2 7 -15 8.67 0.7
 2 7 -15 6.69 0.56
 -2 -7 15 6.83 0.79
 2 7 -14 74.03 2.6
 -2 -7 14 74.83 2.91
 2 7 -14 76 2.67
 -2 -7 14 71.45 3
 -2 -7 14 71.67 2.92
 2 7 -14 67.12 2.5
 2 7 -14 72.86 2.8
 -2 -7 13 23.59 1.74
 2 7 -13 24.17 1.32
 2 7 -13 25.91 1.34
 -2 -7 13 25.82 1.74
 -2 -7 13 24.95 1.67
 2 7 -13 24.69 1.48
 2 7 -13 26.38 1.42
 2 7 -12 9.95 1.09
 2 7 -12 8.11 1.02
 -2 -7 12 7.23 1.35
 -2 -7 12 6.7 1.26
 -2 -7 12 7 1.27
 2 7 -12 7.34 0.96
 2 7 -12 8.57 0.99
 -2 -7 11 0.86 1.12
 -2 -7 11 -0.09 1.08
 2 7 -11 -0.14 0.8
 2 7 -11 0.43 0.87
 -2 -7 11 1.87 1.31
 2 7 -11 0.58 0.86
 2 7 -11 0.93 0.8
 2 7 -11 1.13 0.84
 2 7 -11 -0.33 0.99
 2 7 -10 30.21 1.83
 2 7 -10 31.49 1.86
 -2 -7 10 29.65 2.08
 2 7 -10 32.47 1.9
 -2 -7 10 31.79 2.28
 2 7 -10 30.03 1.86
 -2 -7 10 30.49 2.29
 2 7 -10 33.53 1.81
 2 7 -9 4.01 0.97
 2 7 -9 3.88 0.95
 -2 -7 9 4.22 1.27
 2 7 -9 4.82 1.07
 -2 -7 9 5.34 1.51
 2 7 -9 4.38 1.01
 2 7 -9 3.98 1.13
 2 7 -9 4.63 0.93
 -2 -7 9 6.18 1.57
 -2 -7 8 14.67 1.77
 2 7 -8 11.28 1.24
 -2 -7 8 11.68 1.51
 2 7 -8 11.24 1.19
 2 7 -8 12.53 1.33
 2 7 -8 13.05 1.45
 2 7 -8 12.36 1.23
 2 7 -8 13.21 1.25
 -2 -7 7 88.43 3.84
 2 7 -7 92.59 3.78
 2 7 -7 86.46 3.56
 2 7 -7 89.67 3.61
 2 7 -7 88.28 3.71
 2 7 -7 85.01 3.54
 2 7 -7 84.99 3.75
 -2 -7 7 92.39 4.09
 2 7 -7 86.7 3.61
 2 7 -6 75.4 3.18
 2 7 -6 73.28 3.1
 2 7 -6 71.75 3.07
 -2 -7 6 72.62 3.36
 -2 -7 6 77.71 3.66
 2 7 -6 76.69 3.21
 2 7 -6 72.27 3.23
 2 7 -6 75.35 3.33
 2 7 -5 64.3 2.86
 2 7 -5 66.35 3.03
 -2 -7 5 70.05 3.45
 -2 -7 5 67.65 3.13
 2 7 -5 68.58 2.94
 -2 -7 5 66.99 3.56
 2 7 -5 68.24 3.12
 2 7 -4 156.88 5.88
 -2 -7 4 164.35 5.99
 2 7 -4 161.37 5.79
 -2 -7 4 161.79 6.27
 -2 -7 4 180.2 6.61
 2 7 -4 161.49 5.98
 2 -7 -4 162.99 5.67
 2 7 -3 498.54 15.99
 2 7 -3 492.4 15.8
 2 -7 -3 483.32 15.77
 2 7 -3 499.58 15.92
 -2 -7 3 495.63 16
 -2 -7 3 520.03 16.34
 2 7 -2 221.66 7.55
 -2 -7 2 220.76 7.94
 2 7 -2 224.71 7.65
 -2 -7 1 25.46 1.83
 2 7 -1 21.73 1.51
 -2 -7 0 275.03 9.33
 2 7 0 269.81 8.97
 -2 -7 -1 138.64 5.54
 2 -7 1 165.97 6.02
 -2 -7 -1 154.92 5.61
 2 7 1 148.48 5.3
 -2 7 -2 27.24 1.73
 -2 -7 -2 30.2 2.01
 -2 -7 -2 30.44 1.88
 -2 -7 -3 44.21 2.22
 -2 -7 -3 42.03 2.32
 2 -7 3 44.88 2.37
 -2 7 -3 42.35 2.25
 2 -7 3 48.44 2.75
 -2 7 -3 41.88 2.16
 2 -7 4 20.84 1.71
 2 -7 4 22.38 2
 -2 7 -4 19.78 1.38
 -2 7 -4 18.18 1.45
 -2 7 -4 19.94 1.54
 -2 -7 -4 19.88 1.42
 -2 -7 -4 21.35 1.6
 -2 7 -5 76.47 3.45
 -2 7 -5 80.32 3.37
 2 -7 5 87.33 3.98
 2 -7 5 85.3 3.65
 -2 7 -5 80.34 3.53
 -2 -7 -5 86.76 3.36
 2 -7 6 44.05 2.77
 -2 7 -6 44.15 2.26
 2 -7 6 47.72 2.56
 -2 7 -6 43.27 2.36
 -2 7 -6 41.72 2.37
 2 -7 7 12.62 1.8
 -2 7 -7 12.89 1.41
 -2 7 -7 12.69 1.11
 -2 -7 -7 12.17 1.24
 2 -7 7 11.28 1.48
 -2 7 -7 11.76 1.39
 -2 7 -7 15.05 1.4
 -2 7 -7 11.97 1.18
 -2 7 -7 12.89 1.44
 -2 7 -8 517.77 17.65
 2 -7 8 583.69 18.36
 -2 7 -8 560.32 17.75
 2 -7 8 534.58 18
 -2 7 -8 560.8 17.92
 -2 -7 -8 582.87 17.45
 -2 7 -8 573.91 17.92
 -2 7 -8 547.14 17.87
 -2 7 -8 556.18 17.94
 -2 7 -9 420.37 13.5
 -2 7 -9 411.73 13.45
 -2 7 -9 407.66 13.28
 -2 7 -9 419.7 13.41
 2 -7 9 453.62 13.92
 2 -7 9 379.79 13.49
 -2 -7 -9 408.86 12.93
 -2 7 -9 417.39 13.46
 -2 7 -9 401.49 13.27
 -2 7 -10 12.11 1.26
 -2 7 -10 12.11 1.11
 -2 7 -10 13.65 1.27
 2 -7 10 14.92 1.65
 -2 7 -10 13.01 1.27
 2 -7 10 14.78 1.51
 -2 7 -10 14.31 1.29
 -2 7 -10 12.96 1.18
 -2 7 -11 45.07 2.13
 -2 7 -11 44.94 2.04
 -2 7 -11 44.11 2.07
 -2 7 -11 41.77 1.98
 -2 7 -11 42.94 2.08
 -2 7 -11 41.89 2.1
 -2 7 -11 42.84 1.93
 2 -7 11 38.41 1.93
 2 -7 11 43.02 2.25
 2 -7 11 47.66 2.43
 -2 7 -12 48.11 2
 -2 7 -12 48.01 2.08
 2 -7 12 46.96 2.38
 -2 7 -12 49.92 2.14
 -2 7 -12 47.85 1.91
 -2 7 -12 48.55 2.16
 -2 7 -12 47.13 2.04
 2 -7 12 47.4 2.26
 -2 7 -12 44.93 2.13
 -2 7 -13 14.94 0.93
 2 -7 13 15.39 1.13
 -2 7 -13 13.67 0.98
 -2 7 -13 14.8 0.83
 -2 7 -14 23.58 1.1
 -2 7 -14 23.47 1.11
 -2 -8 12 37.3 1.63
 2 8 -12 39.52 1.52
 2 8 -11 4.89 0.61
 -2 -8 11 5.1 0.8
 2 8 -11 4.21 0.65
 2 8 -10 21.78 1.15
 2 8 -10 18.73 1.18
 -2 -8 10 20.06 1.36
 2 8 -9 -0.7 0.84
 2 8 -9 1.2 0.6
 2 8 -9 0.97 0.71
 -2 -8 9 0.48 0.84
 2 8 -8 8.54 0.93
 2 8 -8 8.29 0.96
 2 8 -8 9.35 0.89
 -2 -8 8 8.35 1.15
 2 8 -7 3.78 0.89
 2 8 -7 5.17 0.75
 -2 -8 7 4.82 1.07
 2 8 -7 4.27 0.87
 -2 -8 6 56.21 2.6
 2 8 -6 55.08 2.42
 2 8 -6 55.19 2.3
 2 8 -6 55.34 2.38
 2 8 -5 28.64 1.61
 -2 -8 5 28.39 1.79
 2 8 -5 26.71 1.41
 2 8 -5 27.61 1.54
 2 8 -4 189.62 6.27
 2 8 -4 173.16 6.03
 2 8 -4 185.42 6.18
 -2 -8 4 183.22 6.42
 2 8 -3 244.53 7.93
 -2 -8 3 241.28 8.17
 2 8 -3 236.9 8
 2 -8 -2 8.68 0.96
 -2 -8 2 9.23 1.13
 2 8 -2 9.2 0.96
 2 8 -2 9.16 0.89
 -2 -8 1 103.12 4.05
 2 -8 -1 106.28 3.95
 2 8 -1 112.98 3.91
 -2 -8 1 110.98 4.17
 2 8 0 29.17 1.53
 -2 -8 0 31.48 1.88
 -2 -8 0 32.26 1.69
 -2 8 -1 23.88 1.37
 -2 8 -1 24.09 1.35
 -2 -8 -2 1.98 0.98
 -2 8 -2 0.83 0.63
 -2 8 -2 0.5 0.61
 -2 8 -3 0.87 0.67
 -2 8 -3 0.76 0.65
 -2 8 -4 8.61 0.96
 -2 8 -4 8.8 0.98
 -2 8 -5 18.68 1.12
 -2 -8 -5 22.99 1.3
 -2 8 -5 20.1 1.34
 -2 8 -5 19.32 1.28
 -2 8 -6 5.48 0.71
 -2 8 -6 5.59 0.66
 -2 -8 -6 6.67 0.82
 -2 8 -6 6.14 0.82
 -2 8 -6 5.62 0.88
 -2 8 -7 26.83 1.47
 -2 8 -7 25.74 1.33
 -2 8 -7 25.56 1.3
 -2 8 -7 25.48 1.5
 -2 8 -7 24.37 1.23
 2 -8 7 26.75 1.69
 -2 8 -7 26.34 1.4
 -2 8 -8 16.37 0.95
 -2 8 -8 17.5 1.07
 -2 8 -8 17.01 1
 -2 8 -8 16.34 1.01
 -2 8 -8 15.1 1.12
 -2 8 -8 18.25 1.14
 2 -8 8 16.39 1.33
 -2 8 -9 35.86 1.5
 2 -8 9 35.71 1.77
 -2 8 -9 33.81 1.52
 -2 8 -9 32.12 1.51
 -2 8 -9 33.59 1.51
 -2 8 -9 30.24 1.43
 -2 8 -9 29.87 1.36
 -2 8 -10 0.74 0.45
 -2 8 -10 0.97 0.49
 -2 8 -10 0.58 0.44
 -2 8 -10 1.04 0.42
 -2 8 -10 0.72 0.37
 2 9 -6 10.8 0.68
 -2 -9 6 11.61 0.8
 2 9 -5 3.72 0.49
 -2 -9 5 3.3 0.65
 2 9 -4 1.71 0.45
 -2 -9 4 1.69 0.64
 2 9 -3 60.23 2.17
 -2 -9 3 66.69 2.38
 -2 -9 2 2.92 0.66
 -2 -9 1 0.87 0.6
 -2 -9 0 45.78 1.8
 -2 -9 -1 5.07 0.56
 -2 9 -1 1.79 0.39
 -2 9 -2 37.69 1.48
 -2 9 -3 135.24 4.43
 -2 9 -4 6.97 0.56
 -2 9 -5 24.5 1.05
 3 0 -23 140.44 4.86
 3 0 -22 1.11 0.94
 3 0 -21 96.56 4.11
 3 0 -21 106.32 4.32
 3 0 -20 60.18 3.18
 3 0 -20 67.84 3.41
 3 0 -19 59.26 3.24
 3 0 -19 60.24 2.86
 3 0 -18 1.12 1.39
 3 0 -17 19.34 1.99
 3 0 -16 4.1 1.33
 -3 0 16 3.9 1.35
 3 0 -15 17.91 1.75
 -3 0 15 19.34 1.85
 -3 0 14 -0.49 1.06
 3 0 -14 0.42 1.01
 -3 0 13 217.08 7.72
 3 0 -13 204.18 7.55
 3 0 -12 113.07 4.26
 -3 0 12 124.68 7.06
 3 0 -12 116.73 4.54
 3 0 -12 109.19 4.08
 -3 0 12 117.05 4.64
 -3 0 11 2.24 1.58
 3 0 -11 0.61 1.27
 -3 0 11 1.32 0.94
 3 0 -11 2.08 0.61
 3 0 -11 1.8 0.63
 3 0 -11 1.03 0.87
 3 0 -10 0.13 1.27
 3 0 -10 0.36 0.59
 3 0 -10 0.57 0.74
 -3 0 10 -0.11 0.83
 3 0 -9 3.07 1.51
 -3 0 8 12.72 1.91
 3 0 -8 15.57 2.07
 3 0 -7 133.29 6
 -3 0 7 136.96 6.05
 -3 0 6 318.12 11.13
 3 0 -6 295.76 11.08
 -3 0 6 309.97 9.83
 3 0 -5 1003.86 32.86
 -3 0 5 1075.86 32.99
 -3 0 4 703.53 22.63
 -3 0 3 8583.81 260.32
 -3 0 2 72.21 3.59
 3 0 -1 1.91 1.35
 -3 0 1 0.56 1.27
 3 0 0 16.39 1.89
 -3 0 0 16.87 1.79
 3 0 1 76.9 3.76
 -3 0 -1 71.99 3.63
 -3 0 -2 7.41 1.61
 -3 0 -2 7.57 1.57
 3 0 2 6.12 1.72
 3 0 3 112.99 5.28
 -3 0 -3 112.11 5.13
 -3 0 -3 111.9 4.9
 3 0 4 103.31 5.11
 -3 0 -4 95.66 4.61
 -3 0 -5 1021.34 33.04
 3 0 5 1030.55 33.73
 3 0 6 42.65 3.57
 -3 0 -6 46.18 3.59
 -3 0 -6 42.2 3.06
 -3 0 -7 178.76 8.46
 -3 0 -7 183 6.34
 3 0 7 181.95 6.4
 3 0 7 186.62 8.72
 -3 0 -7 183.94 6.25
 3 0 8 111.89 4.35
 -3 0 -8 111.29 4.16
 -3 0 -8 108.47 4.14
 3 0 8 108.96 6.54
 3 0 9 856.36 30.57
 -3 0 -9 840.21 26.76
 3 0 9 876.67 27.03
 -3 0 -10 0.61 0.84
 3 0 10 0.82 1.06
 3 0 11 627.08 19.83
 -3 0 -11 594.35 19.37
 3 0 12 5.82 1.36
 3 0 13 4.53 1.45
 3 0 14 7.14 1.67
 3 0 15 233.93 8.81
 3 0 16 65.57 3.45
 -3 0 -16 57.71 3.45
 -3 0 -17 35.53 2.58
 3 0 17 34.17 2.43
 -3 0 -18 5.98 1.36
 3 0 18 6.48 1.3
 -3 0 -19 5.87 1.22
 3 0 19 4.61 0.99
 -3 0 -20 1.04 0.92
 -3 0 -20 0.53 0.63
 -3 0 -20 0.41 0.79
 3 1 -23 21.24 1.2
 3 1 -23 22.12 1.26
 3 -1 -23 21.98 1.23
 3 1 -22 25.05 1.63
 3 -1 -22 23.34 1.51
 3 -1 -22 23.3 1.63
 3 1 -21 142.68 5.18
 3 -1 -21 145.2 5.63
 3 -1 -21 152.89 5.59
 3 -1 -21 152.6 5.71
 3 1 -21 147.58 5.64
 3 -1 -20 69.73 3.45
 3 -1 -20 71.91 3.62
 3 -1 -20 72.45 3.55
 3 1 -20 69.31 3.19
 3 1 -20 72.41 3.56
 3 -1 -19 312.19 11.17
 3 -1 -19 310.24 11.15
 3 -1 -19 323.45 11.07
 3 1 -19 306.41 10.81
 3 1 -19 324.27 11.16
 3 1 -18 43.05 2.99
 3 1 -18 41.21 2.51
 3 -1 -18 38.29 2.74
 3 -1 -18 39.28 2.76
 3 -1 -18 37.52 2.9
 3 1 -17 114.43 4.89
 3 -1 -17 113.33 4.53
 3 -1 -17 121.48 5.22
 -3 -1 17 110.95 5.2
 3 1 -17 115.35 5.17
 3 -1 -17 111.37 5.11
 3 -1 -16 66.41 2.97
 3 -1 -16 58.09 3.42
 3 -1 -16 62.19 3.52
 -3 -1 16 57.93 3.48
 3 1 -16 60 3.16
 3 1 -16 58.66 2.73
 3 1 -15 440 14.88
 3 -1 -15 449.71 15.18
 -3 -1 15 459.4 15.3
 3 -1 -15 436.94 15.1
 3 1 -15 443.24 14.47
 3 1 -15 454.56 14.79
 3 -1 -14 183.66 7.01
 3 1 -14 181.2 6.68
 3 1 -14 179.28 6.72
 3 -1 -14 184.78 7.01
 3 1 -14 180.85 6.43
 -3 -1 14 183.55 7.11
 -3 -1 13 87.02 3.98
 3 -1 -13 81.31 3.82
 3 1 -13 82.74 3.63
 3 1 -13 85.08 3.42
 3 1 -13 84.61 3.64
 3 1 -13 83.87 3.38
 -3 -1 12 699.61 21.82
 3 1 -12 658.59 21.22
 3 1 -12 683.28 21.21
 3 1 -12 664.44 21.04
 3 -1 -12 680.62 21.64
 3 1 -12 677.15 21.43
 3 1 -12 680.77 21.46
 -3 1 11 210.48 10.21
 -3 -1 11 200.5 7.4
 3 1 -11 194.18 9.24
 3 -1 -11 203.65 7.27
 3 1 -11 191.89 7.09
 -3 -1 11 224.63 9.44
 3 1 -11 207.27 6.82
 3 1 -11 214.71 6.97
 3 1 -11 209.24 7.1
 3 1 -11 203.62 6.7
 3 1 -11 201.06 6.96
 3 1 -11 209.93 6.98
 3 1 -10 196.51 6.32
 3 1 -10 188.85 6.58
 -3 -1 10 188.98 7.66
 -3 1 10 214.41 9.4
 -3 1 10 203.66 9.52
 3 1 -10 184.31 6.49
 3 -1 -10 191.44 6.69
 3 1 -10 192 6.44
 3 1 -10 189.52 6.41
 3 -1 -10 183.15 8.95
 3 1 -10 184.5 6.42
 3 1 -10 187.11 8.48
 -3 -1 10 181.26 6.77
 3 1 -10 190.87 6.21
 -3 1 9 69.91 4.61
 -3 1 9 72.01 4.79
 3 1 -9 68.06 4.1
 3 -1 -9 60.87 4.32
 3 1 -9 63.87 2.58
 -3 -1 9 66.68 3.51
 3 -1 -9 62.77 2.76
 3 1 -9 64.12 2.48
 3 1 -9 64.42 2.7
 3 1 -9 66.76 2.58
 -3 -1 9 62.79 2.89
 3 1 -9 65.1 2.56
 3 -1 -8 511.35 19.18
 -3 -1 8 565.5 18.15
 3 1 -8 537.07 18.72
 -3 1 8 567.66 19.56
 -3 1 7 96 5.08
 3 1 -7 89.85 4.41
 -3 -1 7 99.57 4.16
 3 -1 -7 90.56 4.96
 -3 -1 6 660.72 20.54
 -3 1 6 670.33 21.73
 3 1 -5 368.9 12.71
 -3 -1 5 399.2 12.73
 -3 1 5 384.47 13.62
 -3 1 5 378.91 12.42
 -3 -1 4 7805.39 245.66
 -3 -1 4 8248.6 244.41
 3 1 -4 8180.95 244.33
 -3 1 4 7894.23 244.3
 -3 -1 3 2967.52 90.08
 3 1 -3 2817.78 90.3
 -3 -1 3 2948.53 91.38
 -3 1 3 3093.12 90.21
 -3 -1 2 587.2 19.42
 -3 -1 2 593.56 18.16
 -3 1 2 565 18.65
 3 -1 -2 580.93 18.53
 -3 1 1 137.02 5.07
 -3 -1 1 141.73 5.89
 3 -1 -1 143.01 5.29
 -3 1 0 184.4 6.43
 3 -1 0 177.78 6.55
 3 -1 0 193.29 6.78
 -3 -1 0 184.35 7.33
 -3 -1 -1 472.38 16.7
 -3 1 -1 491.81 15.93
 3 -1 1 514.6 16.18
 -3 1 -2 229.32 7.83
 3 -1 2 227.92 8
 -3 1 -2 226.65 7.53
 -3 -1 -2 188.13 8.25
 -3 -1 -2 194.3 8.3
 -3 -1 -3 1335.49 43.2
 -3 1 -3 1374.22 42.06
 3 -1 3 1346.93 42.66
 -3 -1 -4 2314.51 67.44
 -3 -1 -4 2080.38 67.54
 3 1 4 2113.26 67.53
 -3 1 -4 2142.73 66.28
 3 -1 4 2145.99 67.16
 -3 -1 -5 2155.43 65.63
 -3 1 -5 1993.53 63.98
 3 1 5 2048.47 65.48
 -3 -1 -5 2099.31 65.43
 3 -1 5 2185.16 65.31
 -3 -1 -6 188.19 8.6
 -3 -1 -6 209.15 8.69
 3 1 6 183.1 8.51
 3 -1 6 207.39 8.6
 -3 -1 -7 34.56 1.69
 3 1 7 32.22 3.08
 -3 -1 -7 35.19 3.28
 3 -1 7 36.96 3.27
 -3 1 -7 36.41 1.99
 3 1 7 32.09 1.83
 -3 -1 -7 32.81 1.5
 -3 -1 -7 32.76 1.76
 -3 1 -8 236.27 8.07
 3 -1 8 227.71 8.03
 3 1 8 226.65 10.33
 -3 1 -8 228.71 7.87
 3 -1 8 219.02 10.35
 -3 -1 -8 226.87 7.76
 3 1 8 239.27 8.03
 -3 -1 -8 250.67 7.94
 -3 1 -8 255.73 10.88
 -3 -1 -8 223.91 10.46
 -3 1 -8 232.97 8.08
 -3 -1 -9 1602.05 47.44
 3 1 9 1509.95 50.63
 -3 1 -9 1544.93 47.58
 -3 -1 -9 1582.17 47.28
 -3 1 -9 1515.2 47.36
 3 -1 9 1485.71 50.91
 3 -1 9 1511.17 47.71
 3 1 9 1537.64 47.6
 3 -1 9 1483.64 47.56
 -3 -1 -10 22.56 1.75
 -3 1 -10 22.11 1.54
 3 1 10 24.64 1.73
 3 -1 10 21.51 1.86
 3 -1 10 21.83 1.73
 -3 1 -10 21.67 1.75
 -3 1 -11 161.25 5.85
 3 -1 11 153.16 6.06
 -3 1 -11 140.17 5.4
 3 -1 11 144.02 5.73
 -3 1 -11 155.13 5.53
 3 1 11 159.57 5.92
 3 -1 12 7.12 1.6
 3 1 12 7.62 1.41
 -3 1 -12 10.56 1.15
 -3 1 -12 10.16 1.45
 3 1 13 68.74 3.52
 3 -1 13 70.21 3.76
 -3 1 -13 72.17 3.44
 3 1 14 2.85 1.24
 3 -1 14 1.66 1.58
 -3 1 -14 0.69 1.03
 -3 -1 -15 303.74 11.05
 3 -1 15 305.51 11.08
 -3 1 -15 303.03 10.5
 3 1 15 307.18 10.75
 -3 -1 -16 87.28 4.33
 3 -1 16 86.71 4.34
 3 1 16 87.38 3.99
 -3 1 -16 89.08 3.74
 -3 1 -17 33.39 2.39
 3 1 17 33.83 2.13
 3 -1 17 35.39 2.59
 3 -1 18 9.81 1.54
 -3 1 -18 10.14 1.42
 -3 -1 -18 11.82 1.56
 3 -1 19 28.92 1.92
 -3 -1 -19 28.63 1.84
 -3 1 -19 26.31 1.82
 -3 -1 -19 24.96 1.49
 -3 1 -20 0.26 0.7
 -3 -1 -20 0.56 0.69
 -3 1 -20 -0.19 0.9
 3 -2 -22 81.6 3.1
 3 2 -22 85.83 3.21
 3 -2 -21 18.84 1.58
 3 2 -21 18.66 1.34
 3 2 -21 20.69 1.55
 3 -2 -21 16.28 1.34
 3 2 -21 18.86 1.61
 3 2 -20 2.94 1.21
 3 -2 -20 5.44 1.41
 3 -2 -20 5.11 1.35
 3 -2 -20 3.86 1.16
 3 -2 -19 61.66 3.23
 -3 -2 19 56.86 2.89
 3 2 -19 62.32 3.27
 3 -2 -19 64.05 3.45
 3 -2 -19 60.45 3.12
 3 -2 -18 193.11 7.31
 3 2 -18 191.02 7.25
 3 -2 -18 193.32 7.52
 3 2 -18 179.16 6.59
 3 -2 -18 193.18 7.19
 3 2 -17 135.78 5.52
 3 -2 -17 114.02 5.58
 3 -2 -17 127.76 5.4
 3 -2 -17 132.81 5.59
 3 2 -17 129.75 4.95
 3 -2 -16 159.71 6.25
 3 -2 -16 155.05 6.41
 -3 -2 16 144.61 6.49
 3 2 -16 152.84 5.89
 3 2 -16 161.46 5.89
 3 2 -16 158.86 6.16
 3 -2 -15 216.44 8.16
 3 2 -15 220.36 7.74
 3 2 -15 206.61 7.7
 -3 -2 15 218.33 8.43
 3 2 -15 214.61 7.64
 3 -2 -15 229.26 8.12
 3 2 -15 220.96 8.03
 3 -2 -14 228.26 8.36
 3 2 -14 227.97 8.01
 3 2 -14 234.75 7.78
 3 2 -14 221.71 7.93
 3 2 -14 224.73 7.97
 3 2 -14 237.11 8.33
 -3 -2 14 235.55 8.69
 3 2 -14 224.19 7.54
 3 -2 -14 217.6 8.24
 3 2 -13 66.45 2.73
 -3 -2 13 71.6 3.68
 3 -2 -13 74.18 3.45
 3 2 -13 69.57 3.32
 3 2 -13 68.18 3.06
 3 -2 -13 69.53 3.33
 3 2 -13 67.4 3.07
 3 2 -13 69.32 3.04
 3 2 -13 66.61 2.88
 3 2 -13 64.88 2.67
 3 2 -12 7.53 0.89
 3 -2 -12 7.56 1.38
 3 2 -12 7.1 1.13
 3 2 -12 6.78 1.17
 3 2 -12 6.66 0.78
 3 2 -12 5.09 0.9
 3 2 -12 7.59 1.07
 3 2 -12 6.59 1.03
 3 -2 -12 6.99 1.23
 -3 -2 12 6.83 1.49
 3 2 -12 7.95 0.98
 3 2 -11 26.99 1.68
 -3 -2 11 24.36 1.96
 3 -2 -11 23.11 1.72
 3 2 -11 25.74 1.73
 3 2 -11 24.22 1.43
 3 -2 -11 23.76 1.47
 3 -2 -11 22.64 1.72
 3 2 -11 23.63 1.37
 3 2 -11 25.93 1.64
 3 2 -11 25.03 1.36
 3 2 -11 24.48 1.54
 3 2 -11 25.25 1.47
 3 2 -10 224.28 7.31
 3 -2 -10 211.72 7.38
 3 -2 -10 204.98 7.5
 3 2 -10 209.46 7.06
 3 2 -10 205.09 8.91
 3 -2 -10 206.73 7.41
 3 2 -10 220.28 7.3
 3 2 -10 211.55 7.02
 -3 -2 10 221.02 9.18
 3 2 -10 214.4 7.14
 3 -2 -10 203.84 7.15
 -3 2 10 209.55 9.76
 3 2 -10 212.61 7.31
 3 2 -10 220.59 7.18
 3 2 -10 217.2 7.47
 3 2 -9 30.75 1.53
 3 2 -9 31.41 1.69
 3 -2 -9 29.63 1.81
 3 2 -9 29.98 1.47
 -3 2 9 30.91 3.33
 3 2 -9 29.06 1.76
 3 -2 -9 28.13 1.75
 3 2 -9 32.41 2.57
 -3 -2 9 31.73 2.76
 -3 2 9 28.81 3.34
 -3 2 9 27.2 2.9
 3 2 -9 29.75 1.64
 3 2 -9 30.84 1.65
 3 2 -9 30.55 1.56
 3 -2 -9 29.35 1.73
 3 2 -9 30.69 1.57
 3 2 -8 179.07 6.16
 3 2 -8 190.81 7.46
 -3 -2 8 198.21 7.99
 3 2 -8 186.05 6.36
 3 2 -8 196.66 6.36
 3 2 -8 185.57 6.15
 3 -2 -8 181.39 6.37
 -3 -2 8 178.25 6.57
 3 2 -8 186.05 6.22
 3 2 -8 193.95 6.34
 -3 2 8 200.97 9
 -3 2 8 171.71 8.01
 3 2 -8 183.15 6.24
 3 -2 -8 182.68 6.4
 3 -2 -8 192.4 6.53
 -3 2 7 3.27 1.71
 -3 2 7 2.01 1.62
 3 2 -7 4.22 1.1
 -3 -2 7 2.22 1.21
 -3 2 7 1.89 1.17
 -3 -2 7 2.15 0.87
 3 2 -7 2.38 0.7
 3 -2 -7 2.26 0.77
 -3 2 6 1060.7 33.96
 -3 2 6 1098.44 34.99
 -3 -2 6 1014.94 35
 3 2 -6 1054.76 33.07
 -3 -2 5 351.04 13.26
 -3 2 5 329.42 13.12
 -3 2 5 367.3 12.47
 -3 2 4 68.37 3.57
 -3 2 4 71.65 4.25
 -3 -2 4 60.68 4.04
 3 2 -4 64.47 3.52
 -3 2 3 2650.84 77.77
 -3 -2 3 2426.53 78.25
 -3 2 3 2528.49 78.35
 3 2 -3 2446.98 77.72
 -3 -2 2 1806.2 54.03
 -3 -2 2 1760.15 54.25
 -3 2 2 1674.46 52.47
 3 2 -2 1704.62 53.86
 -3 2 2 1823.2 53.76
 3 2 -1 176.03 7.44
 3 -2 -1 169.82 7.11
 -3 -2 1 185.89 7.38
 -3 -2 1 179.03 7.39
 -3 -2 0 114.78 4.06
 -3 -2 0 126.46 5.65
 -3 -2 0 113.75 5.49
 3 2 0 115.41 5.53
 3 -2 0 125.26 5.47
 -3 -2 -1 3532.49 109.36
 3 2 1 3566.83 109.48
 3 -2 1 3568.82 107.55
 3 -2 1 3604.13 109.29
 -3 -2 -1 3454.49 108
 -3 -2 -1 3598.07 109.56
 -3 -2 -2 190.09 6.89
 3 2 2 170.36 7.78
 3 -2 2 193.65 6.52
 3 -2 2 190.59 7.78
 -3 -2 -2 194.28 8.01
 -3 2 -2 177.84 5.99
 -3 -2 -2 175.95 7.72
 3 -2 3 140.81 5.38
 3 2 3 133.92 6.55
 -3 -2 -3 142.76 6.49
 3 -2 3 134.44 6.27
 -3 -2 -3 118.99 6.38
 -3 -2 -3 128.57 5.58
 3 2 4 993.81 33.56
 -3 -2 -4 1031.84 32.65
 -3 -2 -4 1025.13 33.45
 3 -2 4 983.89 32.1
 3 2 5 85.07 5.32
 -3 -2 -5 91.5 3.06
 -3 -2 -5 91.04 4.88
 3 2 5 77.4 5.14
 3 -2 5 83.12 3.57
 3 -2 5 87.29 4.44
 -3 -2 -5 80.37 5.21
 -3 2 -5 85.46 3.48
 3 2 6 267.03 11.67
 3 -2 6 245.12 10.37
 -3 -2 -6 286.29 8.73
 -3 -2 -6 266.73 10.98
 3 -2 6 259.28 9.02
 -3 2 -6 251.71 9
 -3 -2 -6 262.2 11.59
 3 2 6 247.17 11.38
 3 -2 6 265.17 9.17
 -3 -2 -6 290.15 8.57
 3 -2 6 244.6 11.09
 -3 -2 -6 257.71 8.75
 -3 -2 -7 139.35 4.75
 -3 -2 -7 137.85 4.56
 3 -2 7 134.21 5.12
 -3 2 -7 136.41 5.1
 3 -2 7 130.59 5.2
 3 -2 7 126.94 7.05
 3 -2 7 131.85 6.6
 -3 -2 -7 131.34 7
 -3 -2 -7 131.89 4.81
 3 2 7 129.31 7.34
 3 2 7 125.91 7.4
 -3 -2 -8 77.14 2.84
 -3 2 -8 72.59 3.35
 -3 -2 -8 72.19 5.13
 -3 -2 -8 76.44 3.12
 -3 2 -8 76.39 3.41
 -3 -2 -8 78.31 3.04
 3 -2 8 67.32 4.72
 3 2 8 70.27 3.12
 3 -2 8 74.38 3.5
 3 -2 8 75.25 3.39
 -3 -2 -9 169.36 5.99
 -3 -2 -9 193.43 6.29
 3 -2 9 180.4 6.75
 -3 2 -9 177.01 6.67
 -3 2 -9 179.44 6.5
 3 2 9 176.9 6.41
 3 -2 9 181.13 6.74
 -3 -2 -9 179.64 6.38
 3 -2 10 10.22 1.62
 3 2 10 8.5 1.16
 -3 -2 -10 8.11 1.28
 3 -2 10 8.84 1.45
 -3 -2 -10 9.69 1.3
 -3 2 -10 10.13 1.49
 -3 2 -10 10.44 1.31
 -3 2 -11 123.15 4.72
 3 2 11 118.12 4.7
 3 -2 11 111.54 4.93
 -3 -2 -11 114.6 4.68
 -3 2 -11 111.92 4.31
 -3 2 -11 120.63 4.93
 3 -2 12 131.98 5.51
 -3 2 -12 140.05 5.28
 -3 -2 -12 135.27 5.64
 3 2 12 132.23 5.27
 -3 2 -12 135.07 5.53
 -3 2 -12 131.32 5.18
 -3 -2 -13 137.41 5.82
 -3 2 -13 141.17 5.71
 -3 2 -13 138.64 5.34
 -3 2 -13 133.36 5.23
 -3 2 -14 270.87 9.76
 -3 -2 -14 285.88 9.98
 -3 2 -14 257.48 9.08
 -3 2 -14 266.33 9.27
 -3 2 -14 273.12 9.17
 -3 -2 -15 207.22 7.71
 3 -2 15 193.34 7.78
 -3 2 -15 193.93 6.91
 -3 2 -15 189.23 7.4
 -3 2 -16 189.22 7.1
 3 -2 16 183.91 7.53
 -3 -2 -16 206.06 7.57
 3 -2 17 108.07 4.75
 -3 2 -17 106.84 4.46
 -3 2 -17 100.93 4.2
 -3 -2 -17 103.62 4.63
 -3 -2 -17 103.82 4.34
 -3 -2 -18 68.06 3.04
 -3 -2 -18 68.95 3.35
 -3 2 -18 68.31 3.11
 3 -2 18 71.02 3.42
 -3 2 -18 67.5 2.83
 -3 -2 -19 12.26 1.06
 -3 -2 -19 14.18 1.4
 -3 2 -19 13.94 1.12
 3 -2 19 13.24 1.43
 -3 2 -20 0.45 0.7
 -3 -2 -20 0.23 0.71
 3 -3 -21 44.17 2.05
 3 3 -21 56.52 2.31
 3 3 -20 29.55 1.87
 3 -3 -20 29.08 1.77
 3 3 -20 26.88 1.64
 -3 -3 20 28 1.62
 -3 -3 19 132.62 4.96
 3 3 -19 126.94 4.89
 3 -3 -19 121.04 4.75
 3 -3 -19 126.82 5.01
 3 3 -19 129 4.66
 3 3 -18 44.32 2.54
 3 3 -18 47.72 2.39
 -3 -3 18 45.54 2.67
 3 -3 -18 46.08 2.51
 3 -3 -18 47.18 2.71
 3 -3 -18 46.75 3.04
 3 3 -17 45.02 2.65
 -3 -3 17 43.59 2.47
 3 -3 -17 42.57 2.54
 3 -3 -17 45.12 2.77
 3 3 -17 46.14 2.48
 3 -3 -17 48.27 3.12
 3 -3 -16 75.22 3.7
 3 3 -16 75.94 3.38
 3 -3 -16 70.15 3.97
 3 3 -16 74.72 3.58
 -3 -3 16 70.58 3.49
 3 3 -16 68.85 2.91
 3 3 -16 79.45 3.76
 3 -3 -16 76.87 3.58
 3 3 -16 75.89 3.47
 3 3 -15 372.27 11.96
 3 3 -15 366.27 12.18
 3 -3 -15 350.08 12.43
 3 3 -15 368.53 12.25
 3 -3 -15 353.89 12.77
 3 -3 -15 349.46 12.28
 3 3 -15 366.79 11.71
 3 3 -15 350.16 12.51
 3 3 -14 264.27 9.53
 3 3 -14 271.27 9.18
 3 -3 -14 269.72 9.71
 3 3 -14 259.14 8.96
 3 -3 -14 263.81 9.42
 3 3 -14 257.82 9.23
 3 3 -14 259.26 8.76
 3 3 -14 260.53 8.67
 3 3 -14 260.66 9.2
 3 -3 -14 267.24 9.32
 3 3 -13 27.94 1.93
 3 3 -13 25.13 2.07
 3 -3 -13 28.19 2.27
 3 3 -13 27.75 1.76
 3 3 -13 27.63 1.92
 3 3 -13 26.12 1.76
 3 -3 -13 31.18 2.13
 3 3 -13 27.91 1.58
 3 3 -13 25.94 1.93
 3 3 -13 26.72 1.66
 3 -3 -13 28.88 2.03
 3 -3 -12 49.1 2.63
 3 3 -12 45.29 2.15
 3 -3 -12 45.11 2.48
 3 3 -12 47.85 2.33
 3 3 -12 44.76 2.49
 3 -3 -12 45.26 2.75
 3 3 -12 45.49 2.66
 3 3 -12 45.52 2.45
 3 3 -12 46.59 2.51
 -3 -3 12 42.37 2.85
 3 3 -12 46.98 2.36
 3 -3 -11 284.4 9.56
 3 3 -11 269.84 9.19
 3 3 -11 287.79 9.36
 3 3 -11 279.58 9.28
 3 -3 -11 277.68 9.76
 3 3 -11 276.91 9.17
 3 3 -11 284.05 9.48
 -3 -3 11 267.19 9.86
 3 3 -11 278.57 9.48
 3 3 -11 273.96 9.52
 3 -3 -11 267.32 9.45
 3 3 -10 33.23 1.89
 3 3 -10 33.57 1.81
 3 -3 -10 35.27 2.22
 3 3 -10 36.02 2.02
 3 3 -10 36.17 2.12
 3 3 -10 39.64 1.95
 3 3 -10 36.65 2
 -3 -3 10 35.27 2.35
 3 -3 -10 37.72 2.07
 3 -3 -10 37.53 2.11
 3 -3 -9 125.48 4.62
 3 -3 -9 128.41 4.82
 3 3 -9 103.31 4.37
 -3 3 9 108.14 6.02
 3 -3 -9 121.18 4.55
 -3 -3 9 124.46 4.9
 3 3 -9 123.88 4.76
 3 3 -9 123.3 4.52
 -3 -3 9 134.33 7.56
 3 3 -9 125.47 4.55
 3 3 -8 21.79 1.42
 -3 3 8 21.87 2.87
 3 3 -8 21.82 1.52
 -3 3 8 22.05 2.96
 -3 -3 8 23.36 2.99
 3 3 -8 25.64 1.63
 3 -3 -8 21.02 1.6
 -3 -3 8 23.35 1.75
 -3 3 8 18.13 2.05
 -3 3 8 21.96 2.62
 3 3 -8 25.19 1.47
 3 3 -8 24.05 1.51
 3 -3 -8 20.96 1.48
 3 -3 -8 21.26 1.43
 -3 -3 7 583.8 18.28
 -3 3 7 596.25 20.58
 3 3 -7 592.52 18.2
 -3 -3 7 593.98 21.13
 3 -3 -7 575.22 18.22
 -3 3 7 566.83 21.01
 3 3 -7 577.09 18.08
 -3 3 7 505.74 19.21
 3 -3 -7 554.62 18.01
 -3 -3 7 573.88 19
 3 3 -7 575.64 18.09
 -3 3 7 583.64 21.2
 3 3 -7 578.97 18.07
 3 -3 -7 540.44 17.99
 3 3 -7 584.69 17.97
 3 3 -7 572.05 17.96
 3 -3 -6 114.67 4.43
 -3 3 6 124.66 6.25
 3 3 -6 120.46 4.34
 3 3 -6 118.06 4.24
 -3 -3 6 122.47 4.51
 -3 -3 6 115.41 6.34
 -3 -3 6 117.95 5.25
 3 3 -6 124.34 4.43
 3 3 -6 119.57 4.33
 -3 3 6 123.32 6.62
 3 3 -6 118.25 4.24
 -3 3 6 110.57 5.06
 3 3 -6 118.97 4.37
 -3 3 6 114.85 6.31
 -3 -3 5 191.7 7
 3 3 -5 202.84 6.86
 -3 -3 5 202.02 7.01
 -3 -3 5 203.01 8.95
 -3 3 5 215.7 8.98
 3 3 -5 201.26 6.78
 -3 -3 5 226.25 8.2
 3 3 -5 211.23 6.88
 -3 3 5 222.75 9.3
 3 3 -5 205.85 6.85
 3 3 -5 218.16 8.68
 -3 3 5 210.14 8.87
 3 3 -5 211.02 6.94
 -3 3 5 187.53 7.34
 -3 3 4 508.54 16.94
 -3 -3 4 556.55 19.09
 -3 3 4 537.25 19.19
 -3 3 4 537.55 18.76
 -3 3 4 568.05 19.03
 3 3 -4 545.83 18.82
 -3 -3 4 559.85 18.31
 -3 3 3 475.38 16.42
 -3 3 3 436.01 15.84
 -3 -3 3 437.41 16.23
 3 3 -3 425.17 16.16
 -3 -3 3 471.8 15.95
 -3 3 3 478.02 16.58
 -3 -3 2 987.5 33.02
 -3 3 2 946.52 32.3
 -3 -3 2 1063.18 33.04
 -3 3 2 1007.67 33.12
 -3 3 2 1074.49 33.26
 3 3 -2 995.74 33.18
 -3 3 1 192.68 7.9
 -3 3 1 177.78 6.97
 -3 -3 1 185.42 7.82
 -3 -3 1 184.14 7.82
 3 3 -1 171.5 7.88
 3 3 -1 175.28 7.79
 3 3 0 92.24 5.01
 -3 3 0 92.02 3.94
 3 3 0 90.72 5.1
 3 -3 0 96.25 5.32
 -3 -3 0 94.84 5.11
 -3 -3 0 97.85 5.08
 3 -3 1 180.82 8.46
 -3 -3 -1 190.5 8.19
 -3 3 -1 185.8 6.42
 3 3 1 194.82 8.32
 -3 -3 -1 206.71 8.59
 3 -3 2 1611.85 50.08
 -3 -3 -2 1604.35 52
 -3 -3 -2 1715.12 52.67
 3 3 2 1627.03 52.18
 3 -3 2 1624.72 52.63
 3 -3 3 579.7 20.32
 -3 -3 -3 593.13 19.88
 -3 -3 -3 515.72 17.06
 -3 -3 -3 573.83 17.22
 -3 -3 -3 545.46 18.35
 3 -3 3 560.86 17.66
 3 3 3 522.33 19.61
 -3 -3 -3 595.98 20.35
 3 -3 4 342.17 11.56
 -3 -3 -4 366.55 11.14
 -3 -3 -4 342.21 11.11
 3 3 4 336.15 13.73
 -3 -3 -4 339.69 10.99
 -3 -3 -4 340.16 12.62
 -3 -3 -4 346.62 13.72
 -3 -3 -4 364.56 14.29
 3 3 5 1285.45 46.39
 3 -3 5 1356.63 43.57
 3 3 5 1329.73 46.86
 -3 -3 -5 1432.04 43.2
 -3 -3 -5 1447.26 47.21
 -3 -3 -5 1418.87 43.35
 -3 -3 -5 1477.58 43.36
 -3 3 -5 1399.35 43.64
 -3 -3 -5 1377.18 45.42
 3 3 6 610.06 23.95
 -3 -3 -6 690.83 20.51
 -3 -3 -6 640.76 20.69
 -3 -3 -6 642.05 20.8
 -3 -3 -6 709.56 20.7
 3 -3 6 640.63 21
 -3 -3 -6 601.88 22.93
 -3 3 -6 660.37 21.04
 3 -3 6 641.56 21.29
 -3 -3 -7 41.08 3.65
 -3 -3 -7 41.31 2.2
 3 -3 7 43.86 2.73
 -3 -3 -7 42.6 2.17
 -3 -3 -7 46.45 2.01
 -3 -3 -7 47.61 2.14
 3 -3 7 45.36 2.46
 -3 3 -7 47.1 2.53
 3 -3 8 292.87 10.68
 3 -3 8 307.76 10.96
 -3 -3 -8 319.91 10.05
 -3 -3 -8 309.65 10.53
 -3 -3 -8 329.56 10.32
 -3 -3 -8 300.65 10.29
 -3 3 -8 313.39 10.67
 -3 -3 -9 148.81 5.71
 -3 -3 -9 150.05 5.2
 3 -3 9 144.51 5.87
 -3 -3 -9 143.31 5.5
 -3 -3 -9 150.84 5.42
 3 -3 9 146.96 6.1
 -3 3 -9 157.44 5.84
 -3 3 -9 152.83 5.87
 -3 -3 -10 89 3.76
 -3 -3 -10 89.89 3.52
 -3 3 -10 91.16 4.08
 3 -3 10 92.85 4.39
 -3 -3 -10 99.8 4.15
 -3 -3 -10 92.21 3.82
 3 -3 10 87.76 4.17
 3 -3 11 219.39 8.73
 -3 -3 -11 230.99 8.21
 -3 -3 -11 230.34 8.15
 -3 3 -11 246.35 8.77
 -3 -3 -11 250.34 8.66
 -3 3 -11 239.15 8.51
 -3 3 -12 1663.36 51.6
 -3 3 -12 1641.55 51.28
 -3 3 -12 1587.75 50.88
 -3 3 -12 1689.22 51.32
 -3 -3 -12 1730.08 51.59
 3 -3 12 1646.56 51.73
 -3 3 -13 56.48 2.96
 -3 -3 -13 57.32 3.21
 3 -3 13 60.72 3.53
 -3 3 -13 56.16 3.03
 -3 3 -13 59.33 3.35
 -3 3 -13 55.03 2.61
 -3 3 -13 57.49 2.61
 3 -3 14 124.31 5.61
 -3 3 -14 115.02 4.86
 -3 3 -14 122.78 4.92
 -3 3 -14 133.56 5.08
 -3 3 -14 117.31 5.36
 -3 3 -14 118.84 5.03
 -3 3 -14 127.1 4.55
 -3 -3 -14 134.5 5.47
 -3 3 -15 3.39 1.42
 -3 -3 -15 6.31 1.45
 -3 3 -15 4.35 0.94
 -3 3 -15 4.29 1.1
 -3 3 -15 4.67 1
 3 -3 15 5.68 1.74
 -3 3 -16 61.67 2.73
 -3 3 -16 62.54 3.13
 -3 3 -16 57.4 2.86
 3 -3 16 51.73 3.28
 -3 -3 -16 61.53 3.22
 -3 3 -16 60.57 2.61
 -3 3 -17 19 1.57
 -3 3 -17 17.4 1.34
 -3 -3 -17 18.61 1.71
 -3 3 -18 70.25 2.94
 -3 -3 -18 73.26 3.2
 -3 3 -19 6.93 0.88
 3 -3 19 6.15 0.9
 -3 -3 -19 7.09 0.92
 3 4 -21 15.19 0.95
 3 4 -20 3.14 0.54
 -3 -4 20 3.48 0.69
 3 4 -20 3.4 0.64
 -3 -4 20 3.52 0.92
 -3 -4 19 41.44 2.16
 3 4 -19 38.49 1.99
 3 4 -19 39.82 1.92
 -3 -4 18 53.65 2.82
 3 4 -18 53.55 2.55
 -3 -4 17 68.9 3.42
 -3 -4 17 64.24 3.05
 3 4 -17 70.47 3.13
 3 4 -17 63.63 2.56
 3 -4 -17 60.16 2.94
 3 -4 -16 19.67 1.68
 -3 -4 16 19.76 1.75
 3 4 -16 19.53 1.69
 -3 -4 16 18.69 2.11
 3 4 -16 18.47 1.5
 3 4 -16 20.17 1.38
 3 4 -16 23.38 1.87
 3 4 -15 70.35 3.17
 -3 -4 15 66.13 3.5
 3 4 -15 73.15 3.01
 3 4 -15 68.82 2.87
 3 4 -15 71.45 3.46
 3 4 -15 66.77 3.67
 3 -4 -15 71.67 3.37
 3 4 -15 68.79 3.36
 -3 -4 15 71.06 3.85
 3 4 -14 306.46 10.12
 -3 -4 14 298 10.78
 -3 -4 14 290.02 10.93
 3 4 -14 316.24 10.66
 3 4 -14 321.58 10.74
 3 4 -14 310.89 10.41
 3 4 -14 312.9 10.62
 3 4 -14 308.16 10.23
 3 -4 -14 292.52 10.52
 3 4 -13 9.97 1.27
 3 4 -13 10.6 1.24
 -3 -4 13 8.98 1.6
 3 4 -13 11.72 1.63
 3 4 -13 9.63 1.55
 3 4 -13 10.69 1.41
 3 4 -13 9.07 1.34
 3 -4 -13 11.36 1.45
 3 4 -13 8.77 1.33
 3 4 -12 93.38 4.48
 -3 -4 12 108.56 4.79
 3 4 -12 110.51 4.3
 3 4 -12 107.73 4.24
 3 4 -12 114.28 4.49
 3 4 -12 112.88 4.6
 3 4 -12 112.13 4.41
 3 -4 -12 104.98 4.46
 3 4 -12 109.86 4.77
 3 -4 -11 4.55 1.09
 3 4 -11 3.4 1.07
 3 4 -11 4.4 1.12
 -3 -4 11 5.14 1.39
 3 4 -11 3.15 1.11
 3 4 -11 4.17 1.26
 3 4 -11 3.75 1.14
 3 4 -10 39.94 2.22
 3 4 -10 40.36 2.38
 3 4 -10 37.56 2.32
 -3 -4 10 39.23 2.46
 3 4 -10 34.87 2.11
 3 -4 -10 35.88 2.12
 3 4 -10 35.5 2.05
 3 4 -10 39.45 2.31
 3 4 -9 35.39 2.18
 3 4 -9 35.57 2.23
 3 4 -9 34.73 2.15
 -3 -4 9 35.6 2.31
 3 4 -9 33 1.99
 3 4 -9 34.19 2.08
 -3 -4 9 36.1 2.42
 3 4 -8 109.82 4.41
 3 4 -8 109.18 4.27
 -3 -4 8 106.27 4.49
 3 4 -8 102.67 4.13
 3 4 -8 107.94 4.19
 -3 -4 8 102 4.52
 3 4 -8 108.39 4.31
 3 4 -8 107.56 4.31
 3 4 -7 20.19 1.52
 3 4 -7 17.66 1.31
 -3 4 7 18.19 2.68
 3 4 -7 20.22 1.49
 3 4 -7 19.97 1.52
 3 4 -7 18.03 1.46
 -3 -4 7 17.37 1.65
 3 4 -7 17.74 1.36
 -3 -4 6 592.99 19.19
 3 4 -6 571.53 18.79
 3 4 -6 628.13 19.08
 -3 4 6 603.11 22.18
 -3 4 6 558.53 21.75
 -3 4 6 625.29 22.3
 3 4 -6 589.21 18.88
 3 4 -6 604.75 19.01
 3 4 -6 598.66 18.99
 3 4 -6 609.74 18.97
 -3 4 5 41.69 3.66
 3 4 -5 38.81 1.84
 3 4 -5 39.56 1.96
 -3 -4 5 40.97 2.23
 3 4 -5 40.32 1.96
 3 4 -5 41.32 2
 3 4 -5 38.68 1.97
 -3 4 5 40.76 3.58
 3 4 -5 40.03 2.02
 -3 4 5 35.12 3.26
 -3 4 4 187.54 8.76
 -3 -4 4 207.07 8.97
 -3 4 4 199.74 9.19
 -3 -4 4 195.78 7.09
 3 4 -4 201.44 6.83
 -3 -4 4 194.46 7.06
 3 4 -4 203.25 6.85
 3 4 -4 203.31 6.79
 3 4 -4 199.55 6.81
 -3 4 4 216.88 9.62
 3 4 -4 184.73 9.06
 3 4 -4 208.19 6.9
 -3 -4 3 134.82 6.56
 3 4 -3 131.34 4.61
 3 4 -3 128.66 6.93
 -3 -4 3 129.82 4.9
 -3 -4 3 118.19 4.75
 -3 4 3 125.66 6.24
 -3 -4 3 126.88 4.86
 -3 -4 3 139.76 6.25
 3 4 -3 128.64 4.57
 -3 4 3 138.15 7.07
 3 4 -3 136.86 4.65
 3 4 -3 133.03 4.62
 3 4 -3 127.47 4.56
 -3 4 3 121.33 6.53
 -3 -4 2 458.75 15.33
 3 -4 -2 470.69 15.25
 -3 4 2 509.06 17.82
 3 4 -2 464.71 15.08
 -3 -4 2 484.39 15.44
 3 4 -2 500.33 15.16
 -3 -4 2 508.56 17.45
 -3 4 2 516.78 18.33
 3 4 -2 485.36 18.2
 -3 4 2 479.41 16.89
 -3 -4 2 500.31 17.48
 -3 -4 1 198.43 6.78
 3 4 -1 201.81 9.39
 -3 4 1 186.19 7.72
 -3 -4 1 202.65 6.85
 3 -4 -1 192.09 6.75
 -3 4 1 209.48 8.85
 -3 -4 1 202.08 8.81
 -3 -4 1 199.3 8.59
 -3 -4 0 1135.89 34.37
 -3 -4 0 1084.18 34.19
 -3 -4 0 1186.66 37.19
 3 -4 0 1094.75 34.3
 -3 -4 0 1107.56 34.26
 3 4 0 1046.43 37.29
 -3 -4 0 1137.69 36.51
 3 -4 1 789.96 24.52
 -3 -4 -1 766.02 24.08
 -3 -4 -1 770.2 24.14
 3 4 1 767.83 26.49
 3 4 1 703.3 27.08
 -3 -4 -1 845.02 27.44
 -3 -4 -1 797.96 26.49
 3 -4 1 765.89 24.27
 -3 -4 -2 88.34 3.46
 -3 -4 -2 90.64 3.42
 -3 -4 -2 88.3 5.19
 -3 -4 -2 94.87 5.87
 3 4 2 73.22 5.41
 3 4 2 84.5 5.19
 3 -4 2 88.7 3.93
 3 4 3 110.28 6.35
 -3 -4 -3 117.08 4.31
 -3 -4 -3 128.24 7.23
 -3 -4 -3 112.78 4.24
 3 -4 3 128.35 4.99
 -3 -4 -3 118.35 6.45
 -3 -4 -3 121.74 4.38
 -3 -4 -4 433.78 14.18
 3 4 4 405.7 16.97
 -3 -4 -4 440.53 14.28
 -3 4 -4 450.79 14.52
 3 -4 4 441.2 14.96
 -3 -4 -5 34.77 1.86
 -3 -4 -5 35.03 1.85
 3 -4 5 36.74 2.61
 3 -4 5 32.86 1.91
 -3 -4 -5 34.61 1.8
 -3 4 -5 37.68 2.12
 -3 -4 -6 341.05 11.05
 -3 -4 -6 325.09 11.01
 -3 4 -6 344.31 11.48
 3 -4 6 320.41 11.25
 -3 -4 -6 350.31 10.9
 -3 4 -6 341.78 11.36
 -3 -4 -7 51.79 2.38
 -3 -4 -7 47.02 2.37
 -3 -4 -7 52.93 2.27
 3 -4 7 49.91 3.17
 3 -4 7 44.88 2.57
 -3 4 -7 49.89 2.68
 -3 4 -7 50.41 2.78
 -3 -4 -8 250.87 8.42
 -3 -4 -8 237.21 8.52
 3 -4 8 243.02 8.8
 -3 -4 -8 251.92 8.43
 -3 -4 -8 245.64 8.19
 -3 4 -8 252.94 8.78
 -3 4 -8 245.56 8.92
 -3 4 -9 302.68 10.69
 -3 -4 -9 310.09 9.92
 3 -4 9 294.43 10.59
 -3 -4 -9 311.26 10.15
 -3 -4 -9 287.15 10.31
 3 -4 10 213.6 8.21
 -3 -4 -10 228.14 7.69
 -3 -4 -10 218.43 7.93
 -3 4 -10 211.1 8.06
 -3 -4 -10 213.07 7.4
 -3 4 -10 233.26 8.31
 -3 -4 -11 43.49 2.56
 -3 -4 -11 39.71 2.3
 -3 4 -11 39.59 2.67
 3 -4 11 40.25 2.8
 -3 4 -11 43.98 2.95
 -3 4 -11 42.77 2.42
 -3 4 -12 2289.92 70.25
 -3 -4 -12 2252.41 70.22
 -3 4 -12 2391.55 70.24
 3 -4 12 2243.04 70.48
 -3 4 -12 2219.95 69.85
 -3 -4 -13 990.99 30.23
 -3 4 -13 967.8 30.06
 -3 4 -13 964.94 30.09
 3 -4 13 934.07 30.44
 -3 4 -13 927.7 29.72
 -3 4 -13 850.78 30.29
 -3 4 -13 986.98 29.73
 -3 4 -13 952.68 30.14
 -3 -4 -14 74.46 3.45
 -3 4 -14 64.34 3.33
 -3 4 -14 66.93 2.9
 -3 4 -14 68.22 3.55
 3 -4 14 69.13 3.68
 -3 4 -14 62.62 3.17
 -3 4 -14 68.07 3.21
 -3 4 -14 70.58 2.91
 -3 4 -15 34.2 2.02
 3 -4 15 35.44 2.48
 -3 4 -15 31.93 1.93
 -3 -4 -15 32.55 2.17
 -3 4 -15 34.51 2.12
 -3 4 -15 34.04 2.29
 -3 4 -15 37 1.72
 3 -4 16 17.22 1.74
 -3 -4 -16 16.47 1.48
 -3 4 -16 15.82 1.53
 -3 4 -16 17.03 1.22
 -3 4 -16 14.61 1.29
 -3 4 -16 14.9 1.15
 -3 4 -17 37.6 1.71
 -3 -4 -17 33.23 1.91
 3 -4 17 38.15 2.21
 -3 4 -17 39.89 2.06
 3 -4 17 36.16 2.18
 3 -4 18 0.72 0.75
 3 -4 18 0.55 0.94
 -3 -5 19 32.29 1.72
 -3 -5 19 32.99 1.59
 3 5 -19 34.41 1.55
 -3 -5 18 53.22 2.52
 -3 -5 18 52.74 2.63
 3 5 -18 55.91 2.4
 -3 -5 17 97.45 3.89
 -3 -5 17 101.7 4.2
 3 5 -17 99.57 3.55
 3 5 -17 104.13 3.99
 3 5 -16 0.98 0.8
 -3 -5 16 1.37 1
 -3 -5 16 1.85 1.43
 3 5 -16 1.02 1.06
 -3 -5 15 153.47 6.26
 3 5 -15 165.15 6.27
 3 5 -15 169.53 6.03
 3 5 -15 161.81 5.74
 -3 -5 15 165.48 6.55
 3 5 -15 170.21 6.19
 3 5 -15 172.87 5.87
 3 5 -14 29.55 1.85
 3 5 -14 28.61 1.74
 -3 -5 14 26.23 2.12
 3 5 -14 30.3 2.14
 3 5 -14 31 2.02
 -3 -5 14 32.22 2.58
 3 5 -13 157.85 5.84
 3 5 -13 160.78 5.79
 3 5 -13 156.03 6.04
 -3 -5 13 155.06 6.52
 -3 -5 13 160.4 6.4
 3 5 -13 157.78 5.95
 3 5 -13 161.43 6.35
 3 5 -12 191.31 7
 -3 -5 12 180.33 7.21
 3 5 -12 179.33 6.83
 3 5 -12 187.54 7.16
 3 5 -12 185.39 6.73
 3 5 -12 187.83 6.66
 -3 -5 12 180.85 7.38
 3 5 -12 188.24 7.03
 3 5 -11 28.16 2.13
 3 5 -11 26.84 1.91
 3 5 -11 30.11 2.09
 -3 -5 11 29.86 2.38
 3 5 -11 30.81 2.29
 -3 -5 11 29.42 2.66
 3 5 -11 30.4 2.14
 3 5 -11 26.9 2.04
 3 5 -11 30.66 2.28
 3 5 -10 94.27 3.92
 3 5 -10 86.37 3.99
 -3 -5 10 88.59 4.23
 3 5 -10 92.05 4
 3 5 -10 87.93 3.8
 3 5 -10 83.38 3.87
 3 5 -10 82.97 3.77
 3 5 -10 80.41 3.66
 3 5 -9 117.23 4.71
 3 5 -9 101.01 4.48
 3 5 -9 117.64 4.71
 -3 -5 9 114.92 4.95
 3 5 -9 108.56 4.61
 3 5 -9 119.61 4.68
 3 5 -9 118.08 4.55
 3 5 -9 107.35 4.66
 3 5 -8 79.2 3.59
 -3 -5 8 76.28 3.8
 3 5 -8 77.87 3.49
 3 5 -8 81.91 3.54
 3 5 -8 79.7 3.43
 3 5 -8 77.27 3.57
 3 5 -8 77.96 3.57
 3 5 -7 172.45 6.18
 3 5 -7 163.32 6.14
 -3 -5 7 158.92 6.43
 -3 -5 7 161.51 6.43
 3 5 -7 164.38 6.13
 3 5 -7 167.09 6.17
 3 5 -7 168.77 6.07
 3 5 -7 165.64 6.12
 3 5 -6 88.57 3.69
 3 5 -6 90.65 3.7
 3 5 -6 85.98 3.64
 3 5 -6 88.59 3.7
 3 5 -6 90.21 3.64
 3 5 -6 87.11 3.68
 -3 -5 6 84.37 3.98
 -3 -5 6 81.69 3.98
 3 5 -5 22.46 1.53
 -3 -5 5 24.12 1.9
 -3 -5 5 21.86 1.85
 3 5 -5 21.71 1.56
 3 5 -5 21.44 1.56
 -3 -5 5 23.58 1.98
 3 5 -5 20.76 1.5
 3 5 -5 22.76 1.53
 -3 -5 4 78 3.55
 3 5 -4 82.28 3.35
 3 5 -4 79.03 3.29
 3 5 -4 82.96 3.31
 3 5 -4 82.82 3.33
 -3 -5 4 82.41 3.69
 -3 -5 3 95.76 4.09
 3 5 -3 93.36 3.65
 3 -5 -3 96.84 3.77
 3 5 -3 96.87 3.7
 -3 -5 3 89.27 3.92
 3 5 -3 94.81 3.63
 3 5 -3 99.4 3.69
 3 5 -2 63.68 2.66
 3 -5 -2 69.47 2.92
 -3 -5 2 63.98 2.95
 3 5 -2 63.19 2.72
 -3 -5 2 64.67 3.08
 -3 -5 1 117.59 4.62
 -3 -5 1 128.3 4.88
 3 -5 -1 125.08 4.7
 3 5 -1 119.97 4.38
 -3 -5 1 118.95 4.73
 3 -5 0 275.66 9.62
 -3 -5 0 284.26 9.47
 -3 -5 0 287.44 9.6
 3 -5 1 127.46 4.82
 -3 -5 -1 135.17 4.83
 3 -5 1 121.7 4.98
 -3 -5 -1 128.44 4.89
 -3 -5 -2 248.33 8.4
 3 -5 2 251.55 8.78
 -3 -5 -2 271.11 8.58
 -3 -5 -3 137.82 4.85
 -3 -5 -3 123.45 4.77
 3 -5 3 129.24 5.25
 -3 -5 -3 132.06 4.91
 3 -5 3 128.28 5.05
 -3 5 -3 129.36 5.01
 -3 5 -4 11.37 1.36
 -3 -5 -4 12.09 1.31
 -3 5 -4 11.72 1.29
 -3 -5 -4 11.3 1.15
 -3 -5 -4 11.38 1.29
 3 -5 4 10.98 1.54
 -3 -5 -5 448.54 14.2
 -3 -5 -5 438.44 14.06
 -3 5 -5 425.82 14.27
 -3 5 -5 437.96 14.49
 -3 5 -6 18.19 1.57
 -3 -5 -6 18.98 1.5
 -3 -5 -6 18.22 1.53
 -3 5 -6 18.16 1.77
 -3 -5 -7 85.87 3.27
 -3 5 -7 78.78 3.81
 -3 -5 -7 77.12 3.34
 3 -5 7 73.15 3.44
 -3 5 -7 73.16 3.65
 -3 -5 -8 336.17 10.56
 -3 5 -8 315.1 11.2
 -3 -5 -8 321.83 10.69
 3 -5 8 312.46 10.98
 -3 5 -8 309.58 11.15
 -3 -5 -9 225.51 7.56
 -3 5 -9 221.39 8.24
 -3 -5 -9 215.3 7.7
 3 -5 9 222.56 8.13
 -3 5 -9 231.77 8.3
 -3 5 -10 40.39 2.74
 -3 -5 -10 35.4 2.17
 -3 -5 -10 40.91 2.18
 -3 5 -10 41.11 2.73
 -3 5 -10 44.33 2.74
 3 -5 10 44.34 2.61
 -3 5 -11 21.3 2.06
 -3 5 -11 20.85 2
 -3 5 -11 19.81 2.05
 3 -5 11 18.6 1.85
 -3 5 -11 16.9 1.7
 -3 5 -12 10.63 1.55
 -3 5 -12 7.99 1.31
 -3 5 -12 8.23 1.61
 3 -5 12 10.26 1.53
 -3 5 -12 7.33 1.57
 -3 5 -13 74.27 3.75
 -3 5 -13 76.2 3.38
 -3 5 -13 81.58 3.66
 -3 5 -13 81.82 3.6
 -3 5 -13 80.15 3.7
 -3 5 -13 83.08 3.36
 3 -5 13 78.67 3.72
 -3 5 -13 78.8 3.16
 -3 5 -14 144.03 5.6
 -3 5 -14 150.36 5.3
 3 -5 14 143.14 5.9
 -3 5 -14 158.23 5.31
 3 -5 14 147.09 5.73
 -3 5 -14 150.66 5.58
 -3 5 -14 144.54 5.51
 -3 5 -15 52.73 2.34
 3 -5 15 47.34 2.66
 -3 5 -15 48.24 2.03
 -3 5 -15 49.76 2.3
 -3 5 -15 48.86 2.39
 3 -5 16 11.99 1.32
 -3 5 -16 13.04 1.05
 -3 5 -16 12.68 1.2
 3 -5 16 12.42 1.42
 -3 5 -16 12.31 0.92
 3 -5 17 4.75 0.8
 3 6 -18 3.78 0.49
 -3 -6 17 1.77 0.91
 3 6 -17 1.07 0.66
 -3 -6 17 1.17 0.82
 -3 -6 16 17.67 1.28
 -3 -6 16 19.2 1.56
 3 6 -16 20.2 1.13
 -3 -6 16 19.16 1.54
 3 6 -15 24.01 1.3
 -3 -6 15 20.49 1.6
 -3 -6 15 21.33 1.83
 3 6 -15 21.07 1.15
 -3 -6 15 23.4 1.85
 3 6 -15 24.21 1.38
 3 6 -14 94.17 3.48
 3 6 -14 85.05 3.35
 3 6 -14 93.38 3.6
 -3 -6 14 87.77 3.99
 -3 -6 14 82.01 3.78
 3 6 -14 83.26 3.28
 -3 -6 14 82.38 3.91
 3 6 -14 90.23 3.71
 -3 -6 13 68.67 3.63
 3 6 -13 75.76 3.14
 3 6 -13 76.32 3.27
 3 6 -13 78.14 3.39
 -3 -6 13 72.99 3.56
 3 6 -13 74.73 3.42
 3 6 -13 75.71 3.21
 3 6 -12 164.59 5.82
 3 6 -12 163.81 5.87
 -3 -6 12 154.41 6.28
 -3 -6 12 148.9 6.26
 3 6 -12 154.34 5.98
 3 6 -12 161.9 6.03
 3 6 -12 161.99 5.86
 3 6 -11 20.64 1.8
 3 6 -11 19.89 1.71
 3 6 -11 20.93 1.62
 -3 -6 11 19.81 2.07
 -3 -6 11 19.88 2.16
 3 6 -11 18.06 1.71
 3 6 -11 20.35 1.69
 3 6 -11 20.29 1.79
 -3 -6 10 50.48 3.15
 -3 -6 10 56.24 3.23
 3 6 -10 55.3 2.87
 3 6 -10 51.47 2.8
 3 6 -10 57.48 2.86
 3 6 -10 50.41 2.74
 3 6 -10 54.47 2.78
 3 6 -10 55.59 2.86
 3 6 -9 67.12 3.23
 -3 -6 9 62.73 3.59
 3 6 -9 68.27 3.18
 3 6 -9 66.29 3.19
 3 6 -9 67.29 3.15
 -3 -6 9 67.5 3.63
 3 6 -9 67.74 3.1
 3 6 -9 60.29 3.07
 -3 -6 9 64.19 3.51
 3 6 -8 25.72 1.83
 3 6 -8 24.02 1.98
 -3 -6 8 28.1 2.41
 -3 -6 8 24.87 2.28
 3 6 -8 26.46 1.91
 -3 -6 8 24.07 2.33
 3 6 -8 25.79 1.91
 3 6 -8 27.44 1.85
 3 6 -8 27.33 1.93
 -3 -6 7 13.93 1.96
 3 6 -7 14.83 1.46
 3 6 -7 12.87 1.65
 -3 -6 7 14.46 1.86
 3 6 -7 16.48 1.46
 3 6 -7 18.13 1.54
 3 6 -7 15.34 1.57
 3 6 -7 18.05 1.51
 -3 -6 7 13.09 1.8
 -3 -6 6 50.86 3.16
 -3 -6 6 50.25 2.98
 3 6 -6 57.26 2.75
 -3 -6 6 54.65 3.17
 3 6 -6 58.78 2.72
 3 6 -6 57.19 2.8
 3 6 -6 55.59 2.69
 3 6 -6 57.8 2.69
 3 6 -5 299.56 10.08
 -3 -6 5 292.29 10.26
 3 6 -5 289.24 9.93
 3 6 -5 296.99 10
 3 6 -5 300.08 9.93
 3 6 -5 300.62 9.95
 -3 -6 5 294.72 10.44
 -3 -6 4 53.53 2.78
 3 6 -4 51.75 2.45
 3 6 -4 52.1 2.58
 -3 -6 4 52.6 2.96
 3 6 -4 50.35 2.39
 3 6 -4 51.18 2.45
 -3 -6 3 714.92 22.8
 -3 -6 3 649.06 22.55
 3 6 -3 741.09 22.46
 3 6 -3 729.14 22.31
 -3 -6 3 705.67 22.92
 -3 -6 2 50.08 2.62
 3 6 -2 49.78 2.35
 -3 -6 2 52.02 2.79
 3 -6 -1 30.03 1.95
 -3 -6 1 26.92 2.03
 -3 -6 1 24.72 1.79
 3 6 -1 26.17 1.66
 3 6 0 198.17 6.78
 -3 -6 0 199.97 7.02
 3 -6 0 197.7 7.26
 -3 -6 0 197.75 7.19
 -3 -6 -1 12.2 1.43
 -3 -6 -1 11.29 1.27
 3 -6 1 12.97 1.51
 -3 -6 -2 36.25 2.26
 3 -6 2 40.94 2.48
 -3 -6 -2 39.33 2.29
 3 -6 2 41.66 2.26
 -3 -6 -3 34.88 2.19
 -3 -6 -3 41.59 2.21
 3 -6 3 40.12 2.53
 3 -6 3 36.07 2.25
 3 -6 4 8.54 1.42
 -3 6 -4 7.72 1.08
 3 -6 4 10.52 1.67
 -3 6 -4 7.38 1.08
 -3 -6 -4 9.04 1.23
 -3 -6 -4 8.21 1.41
 -3 6 -5 83.62 3.8
 -3 6 -5 90.11 4
 3 -6 5 87.52 4.06
 -3 -6 -5 96.25 3.72
 3 -6 5 89.74 4.31
 -3 -6 -5 93.84 3.75
 -3 6 -5 89.65 3.8
 3 -6 6 33.67 2.44
 -3 -6 -6 36.68 2.08
 -3 6 -6 33.93 2.35
 -3 6 -6 32.43 2.13
 3 -6 6 38.82 2.73
 -3 6 -6 31.81 2.08
 3 -6 7 31.25 2.4
 -3 -6 -7 34.28 1.95
 -3 -6 -7 32.96 2.01
 3 -6 7 34.6 2.6
 -3 6 -7 32.11 2.25
 -3 6 -7 30.11 2.07
 -3 6 -7 32.58 2.11
 -3 -6 -8 28.39 1.81
 3 -6 8 25.81 2.38
 -3 6 -8 27.1 2.05
 3 -6 8 30.6 2.33
 -3 -6 -8 24.78 1.67
 -3 6 -8 26.42 1.98
 -3 6 -8 25.65 1.94
 -3 -6 -9 188.39 6.29
 -3 6 -9 185.11 6.8
 3 -6 9 166.95 6.88
 3 -6 9 180.07 7.17
 -3 6 -9 175.36 6.77
 -3 6 -9 187.46 6.96
 -3 6 -10 0.7 1.21
 -3 6 -10 0.74 1.14
 -3 -6 -10 1.99 1.04
 3 -6 10 0.06 1.45
 3 -6 10 1.05 1.48
 -3 6 -10 0.27 1.1
 -3 6 -10 0.54 1.17
 -3 6 -10 1.41 1.11
 -3 6 -11 35.13 2.36
 3 -6 11 40.68 2.72
 -3 6 -11 45.87 2.42
 -3 6 -11 41.19 2.4
 3 -6 11 45.67 2.74
 -3 6 -11 41.56 2.27
 -3 6 -12 86.45 3.73
 -3 6 -12 83.05 3.55
 3 -6 12 86.69 4.01
 -3 6 -12 78.37 3.58
 3 -6 12 90.73 3.96
 -3 6 -12 94.75 3.55
 -3 6 -12 88.21 3.31
 -3 6 -12 90.18 3.43
 -3 6 -12 89.13 3.73
 -3 6 -13 14.24 1.34
 -3 6 -13 12.62 1.08
 -3 6 -13 14.9 1.14
 3 -6 13 14.63 1.61
 -3 6 -13 14.97 1.26
 -3 6 -13 13 1.34
 -3 6 -13 15.33 1.3
 -3 6 -13 13.95 1.04
 -3 6 -14 88.36 3.44
 -3 6 -14 84.66 3.48
 3 -6 14 85 3.62
 -3 6 -14 89.31 3.4
 -3 6 -14 89.59 3.41
 -3 6 -14 89.04 3.21
 -3 6 -14 91.73 3.23
 -3 6 -15 1.7 0.6
 -3 6 -15 1.61 0.6
 -3 6 -15 1 0.48
 3 -6 15 1.89 0.81
 3 -6 15 1.82 0.83
 -3 -7 15 6.33 0.81
 3 7 -15 6.7 0.69
 3 7 -15 7.35 0.63
 3 7 -14 13.82 1.04
 -3 -7 14 13.02 1.2
 3 7 -14 12.81 0.84
 3 7 -14 14.76 0.98
 3 7 -13 54.87 2.2
 -3 -7 13 54.92 2.5
 3 7 -13 55.34 2.24
 3 7 -13 49.95 2.27
 -3 -7 13 51 2.47
 3 7 -13 47.01 2.1
 3 7 -12 36.52 1.91
 -3 -7 12 36.83 2.18
 -3 -7 12 36.93 2.14
 3 7 -12 35.72 1.82
 3 7 -12 40 1.87
 3 7 -12 32.93 1.84
 -3 -7 12 36.11 2.22
 3 7 -12 38.47 1.9
 -3 -7 11 5.38 1.34
 -3 -7 11 3.92 1.41
 -3 -7 11 4.69 1.22
 3 7 -11 4.68 0.96
 3 7 -11 5.62 0.93
 3 7 -11 4.44 0.88
 3 7 -11 4.58 1
 -3 -7 10 41.22 2.44
 3 7 -10 42.36 2.22
 3 7 -10 46.22 2.2
 3 7 -10 41.11 2.18
 3 7 -10 44.13 2.22
 -3 -7 10 45.27 2.68
 -3 -7 10 45.98 2.64
 3 7 -10 43.67 2.25
 -3 -7 9 1.29 1.45
 3 7 -9 1.83 0.85
 3 7 -9 2.01 0.87
 3 7 -9 0.71 0.8
 -3 -7 9 1.42 1.22
 3 7 -9 0.73 1.05
 -3 -7 9 0.57 1.3
 3 7 -9 1.13 0.96
 3 7 -8 15.13 1.29
 -3 -7 8 13.69 1.78
 3 7 -8 18.21 1.62
 3 7 -8 14.16 1.26
 -3 -7 8 15.96 1.89
 3 7 -8 15.43 1.32
 3 7 -8 16.11 1.41
 -3 -7 8 15.02 1.68
 3 7 -8 14.6 1.54
 3 7 -7 52.56 2.51
 -3 -7 7 52.35 2.81
 -3 -7 7 53.21 3.03
 3 7 -7 58.06 2.65
 3 7 -7 55.52 2.69
 3 7 -7 51.26 2.45
 3 7 -7 56.84 2.7
 3 7 -7 54.88 2.53
 3 7 -6 61.94 2.81
 -3 -7 6 57.69 3.11
 -3 -7 6 56.78 2.9
 3 7 -6 54.9 2.78
 3 7 -6 56.57 2.53
 3 7 -6 56.64 2.58
 3 7 -6 59.56 2.73
 3 7 -6 58.85 2.61
 3 7 -5 37.43 2.19
 -3 -7 5 39.76 2.33
 3 7 -5 36.94 1.92
 -3 -7 5 41.89 2.61
 3 7 -5 38.87 2.07
 3 7 -5 41.56 2.01
 3 7 -5 40.3 2.22
 3 7 -4 48.45 2.43
 3 7 -4 47.88 2.3
 -3 -7 4 48.95 2.54
 -3 -7 4 48.76 2.83
 3 7 -4 47.24 2.46
 3 7 -4 47.68 2.18
 3 7 -3 276.92 8.95
 -3 -7 3 250.03 9
 3 7 -3 266.23 8.81
 -3 -7 3 255.11 9.24
 3 7 -3 270.68 8.99
 3 7 -2 110.38 4.14
 -3 -7 2 103.65 4.25
 3 7 -2 109.71 4.21
 -3 -7 2 109.88 4.51
 3 7 -1 83.2 3.31
 3 7 -1 85.37 3.4
 -3 -7 1 82.89 3.73
 -3 -7 0 66.77 3.19
 3 7 0 67.83 2.81
 -3 -7 -1 97.01 4.06
 3 7 1 94.03 3.69
 -3 -7 -1 98.1 4.07
 3 -7 1 103.77 4.27
 -3 -7 -2 41.31 2.4
 -3 -7 -2 40.23 2.27
 -3 -7 -3 6.42 1.14
 3 -7 3 6.45 1.35
 -3 7 -3 6.15 0.99
 -3 7 -3 5.34 0.97
 -3 -7 -3 5.89 1.33
 3 -7 4 21.91 1.65
 -3 -7 -4 26.42 1.73
 -3 7 -4 19.69 1.51
 3 -7 4 22.72 1.96
 -3 -7 -4 24.33 1.59
 -3 7 -4 21.46 1.6
 -3 7 -5 49.32 2.62
 -3 -7 -5 66.86 2.64
 3 -7 5 61.86 3.14
 -3 7 -5 51.31 2.56
 -3 7 -5 50.51 2.69
 -3 -7 -5 56.51 2.53
 3 -7 5 56.19 2.73
 -3 -7 -6 123.76 4.26
 3 -7 6 124.3 4.91
 -3 7 -6 107.86 4.33
 -3 7 -6 102.64 4.46
 -3 7 -6 105.99 4.43
 3 -7 6 115.28 4.51
 -3 7 -7 36.62 2.16
 -3 -7 -7 41.89 1.98
 3 -7 7 40.37 2.49
 -3 7 -7 36.86 2.04
 -3 7 -7 37.08 2.16
 -3 7 -7 35.98 1.9
 3 -7 7 41.09 2.26
 -3 7 -7 38.29 2.23
 -3 7 -8 205.63 7.29
 -3 7 -8 201.64 7.31
 -3 7 -8 206.53 7.17
 3 -7 8 204.53 7.33
 -3 7 -8 207.47 7.35
 -3 7 -8 191.98 7.04
 -3 7 -8 206.19 7.29
 -3 -7 -8 227.47 6.94
 3 -7 8 210.08 7.62
 -3 -7 -9 75.29 2.83
 -3 7 -9 75.36 3.02
 3 -7 9 71.01 3.45
 -3 7 -9 75.11 3.07
 -3 7 -9 74.7 3.19
 -3 7 -9 73.98 3.2
 3 -7 9 70.22 3.19
 -3 7 -9 72.36 3.17
 -3 7 -10 25.82 1.58
 3 -7 10 28.44 1.94
 -3 7 -10 26.88 1.66
 3 -7 10 26.97 1.74
 -3 7 -10 24.96 1.63
 -3 7 -10 25.55 1.47
 -3 7 -10 27.52 1.66
 -3 7 -10 26.54 1.65
 -3 7 -11 70.06 2.84
 -3 7 -11 72.4 2.89
 3 -7 11 74.5 3.17
 -3 7 -11 67.39 2.75
 -3 7 -11 70.56 2.89
 -3 7 -11 72.37 2.82
 3 -7 11 73.57 2.96
 -3 7 -11 69 2.75
 -3 7 -11 70.5 2.89
 -3 7 -11 70.43 2.68
 -3 7 -12 29.46 1.35
 -3 7 -12 28.03 1.24
 3 -7 12 29.62 1.7
 3 -7 12 29.84 1.57
 -3 7 -12 30.17 1.5
 -3 7 -12 31.46 1.44
 -3 7 -12 29.23 1.52
 -3 7 -12 30.3 1.45
 -3 7 -13 25.31 1.14
 3 -7 13 26.44 1.4
 -3 7 -13 24.45 1.23
 -3 -8 12 38.15 1.66
 3 8 -12 37.75 1.46
 -3 -8 11 51.41 2.19
 3 8 -11 53.27 2.01
 3 8 -11 48.45 1.97
 3 8 -11 52.89 2.01
 -3 -8 10 82.33 3.07
 3 8 -10 74.79 2.81
 3 8 -10 81.74 2.83
 -3 -8 9 6.99 1.06
 -3 -8 9 6.31 0.8
 3 8 -9 8.14 0.85
 3 8 -9 8.41 0.86
 -3 -8 8 7.04 0.89
 3 8 -8 8.71 0.9
 3 8 -8 6.1 0.75
 3 8 -8 8.24 0.91
 -3 -8 8 7.75 1.14
 3 8 -7 7.94 0.91
 3 8 -7 8.96 0.96
 -3 -8 7 8.34 1.19
 3 8 -7 7.31 0.76
 3 8 -6 108.55 3.87
 3 8 -6 114.4 3.95
 -3 -8 6 103.68 4.12
 3 8 -6 102.48 3.76
 3 8 -6 102.43 3.93
 3 8 -5 63.93 2.51
 -3 -8 5 60.02 2.79
 3 8 -5 57.46 2.35
 3 8 -5 61.59 2.62
 3 8 -5 63.03 2.56
 -3 -8 4 9.29 1.22
 3 8 -4 9.55 0.92
 3 8 -4 8.48 1.08
 3 8 -4 9.51 0.98
 -3 -8 3 12.5 1.29
 3 8 -3 14.53 0.99
 -3 -8 3 10.57 1.39
 3 8 -3 13.13 1.18
 3 8 -3 15.36 1.1
 -3 -8 2 3.02 1.16
 3 8 -2 4.9 0.95
 -3 -8 2 5.47 1.08
 3 8 -2 6.39 0.79
 -3 -8 1 3.7 0.96
 -3 -8 1 1.66 1.17
 3 8 -1 4.22 0.66
 3 8 -1 3.76 0.83
 -3 -8 0 0.87 0.8
 -3 8 0 0.44 0.56
 -3 -8 0 0.89 1.06
 3 8 0 0.85 0.63
 -3 -8 -1 14.3 1.14
 -3 -8 -1 14.64 1.34
 -3 8 -1 10.79 0.98
 -3 -8 -2 10.09 1.17
 -3 8 -2 8.32 0.93
 -3 -8 -3 10.69 1.08
 -3 8 -3 6.64 0.91
 -3 8 -4 1.3 0.52
 -3 8 -4 0.82 0.68
 -3 8 -5 16.77 1.06
 -3 8 -5 17.57 1.1
 -3 8 -5 16.65 1.23
 -3 8 -5 18.65 1.24
 -3 -8 -6 8.72 0.87
 -3 8 -6 7.28 0.87
 -3 8 -6 7.21 0.87
 -3 8 -6 6.78 0.72
 -3 8 -6 6.75 0.75
 -3 8 -7 45.1 1.94
 -3 8 -7 47.96 2
 -3 -8 -7 50.7 1.94
 3 -8 7 55.03 2.36
 -3 8 -7 54.39 2.15
 -3 8 -7 49.57 2.05
 -3 8 -7 50.79 2.15
 -3 8 -8 29.59 1.47
 3 -8 8 34.09 1.69
 -3 8 -8 31.53 1.5
 -3 8 -8 32.06 1.47
 -3 8 -8 31.3 1.42
 -3 8 -8 29.36 1.36
 -3 8 -8 28.06 1.32
 -3 8 -9 89.5 3.12
 -3 8 -9 95.34 3.17
 -3 8 -9 86.04 3.08
 -3 8 -9 91.34 3.11
 -3 8 -9 93.61 3.12
 -3 8 -10 0.65 0.36
 -3 8 -10 0.44 0.38
 -3 -9 6 37.52 1.54
 -3 -9 5 42.55 1.64
 3 9 -5 36.96 1.47
 -3 -9 4 0.57 0.61
 -3 -9 3 13.91 0.93
 -3 -9 2 150.27 4.95
 -3 -9 1 144.79 4.77
 -3 -9 0 4.75 0.6
 3 9 0 2.76 0.53
 -3 -9 -1 34.54 1.33
 -3 9 -1 26.38 1.18
 -3 9 -2 3.6 0.45
 -3 9 -3 1.11 0.39
 4 0 -23 1.79 0.71
 4 0 -22 39.21 2.17
 4 0 -21 38.87 2.43
 4 0 -20 0.96 1.16
 4 0 -20 1.64 0.99
 4 0 -20 0.39 1.5
 4 0 -19 42.95 2.43
 4 0 -19 41.35 2.69
 4 0 -19 45.36 2.89
 4 0 -18 20.51 2.25
 4 0 -18 20.33 1.96
 4 0 -17 10.02 1.83
 4 0 -17 9.71 1.6
 4 0 -16 12.2 1.65
 4 0 -16 9.7 1.89
 4 0 -15 2.96 1.5
 4 0 -15 1.47 1.2
 -4 0 14 187.26 7.02
 4 0 -14 185.04 7.03
 4 0 -14 179.27 6.85
 -4 0 13 47.13 2.64
 4 0 -13 47.2 2.55
 4 0 -13 45.09 2.11
 4 0 -12 408.06 13.31
 4 0 -12 415.49 13.71
 -4 0 12 437.25 13.89
 4 0 -11 1.98 0.61
 4 0 -11 1.81 1.47
 -4 0 11 2.04 0.95
 4 0 -11 2.2 0.88
 4 0 -10 52.79 3.94
 -4 0 10 49.35 3.79
 -4 0 10 48.59 2.3
 4 0 -10 50.43 2.1
 4 0 -10 47.3 2.27
 -4 0 10 49.94 2.44
 -4 0 9 53.32 3.75
 4 0 -9 55.78 3.78
 -4 0 9 48.96 2.12
 -4 0 8 211.49 8.78
 -4 0 7 95.17 4.8
 -4 0 6 176.19 7.19
 -4 0 5 2109.59 65.49
 -4 0 4 2614.95 80.55
 -4 0 4 2612.5 81.11
 -4 0 3 187.1 7.54
 -4 0 2 2924.85 90.1
 -4 0 1 0.44 1.5
 4 0 -1 0.87 1.61
 -4 0 0 372.05 13.06
 4 0 0 379.46 13.25
 4 0 1 74.5 4.07
 -4 0 -1 72.44 3.88
 -4 0 -2 1082.29 35.68
 4 0 2 1158.38 35.98
 -4 0 -2 1111.03 35.55
 4 0 3 160.77 7.03
 -4 0 -3 150.47 6.78
 -4 0 -3 153.43 6.53
 4 0 4 200.71 8.56
 -4 0 -4 194.46 8.22
 -4 0 -4 190.11 7.93
 -4 0 -5 7.66 1.74
 4 0 5 5.53 1.72
 4 0 6 6241.18 195.17
 -4 0 -6 6202.73 194.06
 4 0 6 6404.33 192.24
 4 0 7 195.51 9.43
 -4 0 -7 190.75 6.64
 -4 0 -7 194.54 6.73
 -4 0 -7 208.63 9.39
 4 0 7 192.57 6.84
 -4 0 -8 172.85 6.13
 4 0 8 175.32 9.16
 -4 0 -8 180.63 9.03
 4 0 8 174.78 6.16
 -4 0 -8 168.55 6.11
 -4 0 -8 174.57 6.22
 4 0 8 187.1 6.41
 4 0 8 164.69 5.96
 4 0 9 28.04 2.01
 4 0 9 28.94 1.82
 -4 0 -9 30.03 1.93
 -4 0 -9 27.38 1.79
 4 0 10 159.16 6.17
 -4 0 -10 160.17 5.86
 4 0 11 7.05 1.38
 -4 0 -11 6.01 1.08
 4 0 12 6.96 1.5
 -4 0 -12 5.5 1.09
 4 0 13 2.91 1.41
 4 0 14 14.06 1.96
 4 0 15 12.98 1.87
 -4 0 -16 393.74 13.58
 4 0 16 388.5 13.42
 4 0 17 14.04 1.66
 -4 0 -17 16.06 1.8
 4 0 18 1.37 0.99
 -4 0 -18 1.52 1.17
 -4 0 -19 0.36 0.96
 4 0 19 0.86 0.71
 -4 0 -19 0.27 0.9
 -4 0 -20 18.31 1.22
 -4 0 -20 16.67 1.19
 4 -1 -23 11.26 0.95
 4 1 -23 10.16 0.9
 4 -1 -22 37.7 2.14
 4 -1 -22 37.43 2.04
 4 1 -22 41.16 2.11
 4 1 -21 32.47 2.18
 4 -1 -21 33.88 2.2
 4 1 -21 35.29 1.9
 4 -1 -21 32.15 2.13
 4 -1 -20 13.16 1.85
 4 1 -20 15.22 1.52
 4 1 -20 12.46 1.27
 4 -1 -20 14.49 1.69
 4 1 -20 15.72 1.89
 4 -1 -20 12.99 1.71
 4 -1 -19 267.71 9.63
 4 1 -19 253.26 9.18
 4 -1 -19 265.82 9.58
 4 -1 -19 270.41 9.57
 4 1 -19 262.07 9.55
 4 -1 -18 281.26 10.39
 4 1 -18 283.18 10.26
 4 -1 -18 276.5 9.67
 4 -1 -18 289.31 10.29
 4 1 -18 280.68 9.95
 4 -1 -18 294.44 10.27
 4 -1 -17 15.48 2.02
 4 1 -17 17.6 2.16
 4 1 -17 14.87 1.32
 4 -1 -17 18.68 1.63
 4 1 -17 15.06 1.63
 4 -1 -17 16.36 1.99
 4 -1 -17 18.4 2.03
 4 -1 -16 25.89 2.41
 4 1 -16 22.94 1.88
 4 1 -16 25.71 2.28
 4 -1 -16 26.35 2.29
 4 -1 -16 25.84 1.87
 4 1 -16 24.29 1.66
 4 -1 -16 27.37 2.27
 4 -1 -15 21.77 2.19
 4 1 -15 22.36 2.18
 -4 -1 15 22.46 2.11
 4 1 -15 20.54 1.51
 4 -1 -15 21.75 2.13
 4 -1 -15 25.39 1.86
 4 1 -15 21.7 1.79
 4 -1 -14 427.53 15.03
 4 1 -14 456.58 14.85
 4 -1 -14 442.08 15.07
 -4 -1 14 478.56 15.31
 4 1 -14 448.21 14.56
 4 -1 -13 601.51 19.49
 4 -1 -13 590.07 19.46
 4 1 -13 586.31 19.22
 4 1 -13 604.99 19.26
 4 1 -13 613.55 19.05
 4 1 -13 587.42 18.7
 -4 -1 13 630.94 19.71
 4 1 -12 290.74 9.73
 4 1 -12 287.55 9.25
 4 1 -12 288.59 9.54
 4 1 -12 291.2 9.51
 4 -1 -12 291.01 9.9
 -4 -1 12 292.91 10.06
 4 1 -12 277.1 9.64
 4 -1 -12 279.98 9.89
 4 -1 -12 287.34 9.46
 4 1 -11 40.89 1.78
 4 1 -11 38.86 3.44
 -4 -1 11 40.52 2.4
 4 1 -11 42.69 1.99
 4 1 -11 42.72 1.97
 4 1 -11 40.42 1.86
 4 1 -11 40.47 2.03
 4 -1 -11 39.29 2.31
 4 1 -11 39.23 2.11
 4 -1 -11 40.74 2.25
 4 1 -10 46.58 1.9
 -4 1 10 49.23 4.07
 4 1 -10 42.44 3.4
 4 -1 -10 44.78 2.32
 4 1 -10 46.81 2.1
 4 1 -10 48.46 2.01
 4 1 -10 46.84 2.13
 -4 -1 10 47 2.51
 4 1 -10 48.14 2.26
 4 -1 -10 47.35 2.37
 4 1 -10 46.15 2.06
 4 1 -10 46.87 1.92
 -4 1 9 418.08 14.92
 4 1 -9 455.58 14.69
 4 1 -9 434.95 16.33
 -4 -1 9 458.71 14.92
 4 -1 -9 444.71 14.76
 -4 -1 9 477.23 15.28
 4 1 -9 469.28 14.47
 4 -1 -9 462.83 14.78
 -4 1 9 506.85 17.6
 4 1 -9 454.62 14.56
 4 1 -9 461.22 14.54
 4 1 -9 482.55 14.4
 4 -1 -8 177.51 6.15
 4 1 -8 188.08 7.51
 -4 1 8 187.65 8.3
 -4 1 8 171.44 6.23
 -4 1 7 18.98 1.21
 -4 -1 7 19.7 1.9
 -4 1 7 19.2 2.4
 -4 1 6 1122.32 33.62
 -4 -1 6 1055.05 32.3
 -4 1 5 277.46 10.27
 -4 -1 5 251.18 10.33
 -4 -1 5 254.1 8.99
 4 1 -4 1707.31 52.8
 -4 1 4 1809.15 54.31
 -4 -1 4 1613.28 54.39
 -4 -1 4 1748.88 53.03
 -4 -1 3 1368.61 40.56
 4 -1 -3 1327.01 40.52
 -4 1 3 1295.59 41.24
 -4 1 2 2300.53 72.01
 4 -1 -2 2374.25 71.77
 4 -1 -1 784.13 24.88
 4 -1 -1 801.41 25.07
 -4 1 1 766.6 24.89
 -4 1 0 1048.8 33.46
 4 -1 0 1088.36 33.71
 -4 1 -1 99.17 4.33
 4 -1 1 97.73 4.54
 4 -1 2 24.95 2.2
 -4 -1 -2 26.01 2.53
 -4 1 -2 24.57 1.96
 -4 1 -2 26.05 2.13
 -4 -1 -3 294.1 11.32
 -4 1 -3 282.16 10.17
 4 -1 3 303.66 10.92
 4 -1 4 361.25 13.27
 -4 -1 -4 391.44 13.42
 -4 1 -4 351.34 12.36
 -4 -1 -4 344.94 13.48
 4 -1 5 286.66 11.51
 -4 -1 -5 304.73 11.66
 -4 1 -5 301.09 10.53
 -4 -1 -5 279.4 11.69
 -4 -1 -6 45.42 3.65
 -4 1 -6 40.75 2.02
 4 -1 6 44.53 3.63
 4 1 6 42.06 3.99
 -4 -1 -6 46.12 2.09
 -4 -1 -6 43.15 1.81
 4 -1 6 43.98 2.23
 -4 -1 -6 44.58 3.64
 -4 1 -6 42.68 2.27
 4 -1 6 42.53 2.23
 -4 -1 -6 49.45 2.01
 -4 -1 -7 43.67 2.11
 -4 -1 -7 41.33 1.98
 4 -1 7 40.77 2.22
 4 1 7 41.16 4.06
 4 -1 7 42.95 3.68
 -4 -1 -7 39.94 3.66
 4 1 7 40.22 2.17
 -4 -1 -7 40.9 3.76
 -4 1 -7 41.67 2.28
 4 -1 8 1969.32 67.7
 -4 -1 -8 2076.34 64.25
 -4 1 -8 2126.69 64.59
 4 -1 8 2037.52 64.55
 4 1 8 2131.25 64.57
 -4 -1 -8 2172.99 64.41
 4 1 9 158.31 5.99
 -4 -1 -9 162.64 5.86
 4 -1 9 152.93 5.96
 -4 1 -9 163.22 6.03
 -4 1 -9 154.12 5.71
 -4 -1 -9 156.17 5.67
 -4 1 -9 167.58 6.01
 -4 -1 -10 381.4 12.69
 4 -1 10 369.82 12.79
 -4 1 -10 379.73 12.51
 4 -1 10 387.61 13.05
 4 1 10 392.25 12.92
 -4 1 -10 382.4 12.82
 4 -1 11 444.13 15.3
 -4 1 -11 454.15 14.95
 4 1 11 483.45 15.51
 4 -1 11 478.26 15.65
 4 1 12 22 1.97
 -4 1 -12 21.53 1.54
 4 -1 12 23.02 2.25
 -4 1 -12 24.66 1.95
 4 1 13 40.71 2.64
 4 -1 13 39.74 2.9
 -4 1 -13 38.76 2.45
 -4 1 -14 87.47 4.01
 4 1 14 92.52 4.26
 4 -1 14 92.03 4.52
 -4 -1 -15 71.07 3.85
 4 -1 15 67.45 3.82
 -4 1 -15 69.1 3.25
 4 1 15 70.02 3.52
 -4 -1 -16 4.64 1.52
 4 1 16 3.91 1.15
 4 -1 16 3.15 1.58
 -4 -1 -17 155.55 6.28
 4 1 17 154.62 5.89
 4 -1 17 162.12 6.34
 -4 1 -17 165.04 6.27
 -4 -1 -18 33.41 2.03
 4 -1 18 28.52 2.06
 -4 -1 -18 30.31 2.15
 -4 1 -18 30.13 2.04
 -4 -1 -19 61.36 2.62
 -4 1 -19 62.66 2.72
 4 -1 19 63.46 2.75
 -4 1 -20 34.12 1.71
 -4 1 -20 35.16 1.63
 4 -2 -22 2.36 0.64
 4 2 -22 1.72 0.69
 4 -2 -22 2.66 0.84
 4 2 -22 2.27 0.69
 4 2 -22 2.9 0.86
 4 2 -21 92.2 3.78
 4 2 -21 97.28 3.73
 4 2 -21 90.3 3.86
 4 -2 -21 97.36 3.94
 4 -2 -21 91.47 3.76
 4 2 -20 38.35 2.28
 4 -2 -20 37.17 2.27
 4 2 -20 36.15 2.36
 4 -2 -20 36.8 2.4
 4 -2 -19 91.27 4.21
 4 2 -19 81.64 3.46
 4 -2 -19 97.82 4.37
 4 2 -19 92.79 4.07
 4 -2 -19 92.56 4.1
 4 2 -18 156.85 6.21
 4 -2 -18 166.34 6.39
 4 2 -18 145.37 5.62
 4 -2 -18 164.78 6.55
 -4 -2 18 150.66 5.89
 4 -2 -18 157.46 6.21
 4 2 -17 213.3 7.98
 4 -2 -17 196.63 8.09
 4 -2 -17 231.21 8.18
 4 2 -17 206.96 7.43
 4 -2 -17 205.05 7.88
 4 -2 -16 197.06 7.77
 4 2 -16 204.08 7.7
 4 -2 -16 200.26 7.89
 4 2 -16 200.11 7.24
 4 -2 -16 206.59 7.7
 4 -2 -15 186.48 7.36
 4 2 -15 197.43 7.29
 4 -2 -15 195.52 7.32
 4 -2 -15 190.08 7.43
 4 2 -15 193.18 6.95
 4 2 -15 184.9 6.45
 4 2 -14 228.96 8.1
 4 2 -14 225 7.78
 4 -2 -14 192.29 8.14
 4 2 -14 221.84 7.83
 4 -2 -14 222.2 8.21
 -4 -2 14 225.27 8.46
 4 -2 -14 225.95 8.15
 4 2 -14 222.78 7.41
 4 -2 -14 220.56 7.76
 4 -2 -13 11.94 1.28
 4 -2 -13 12.17 1.62
 -4 -2 13 10.27 1.72
 4 2 -13 13.35 1.43
 4 2 -13 10.95 1.07
 4 2 -13 11.7 1.16
 4 2 -13 11.77 1.31
 4 -2 -13 11.36 1.52
 4 2 -13 12.04 0.97
 4 2 -13 12.31 1.24
 4 -2 -12 119.92 5.02
 4 2 -12 126.24 4.97
 4 -2 -12 126.62 5.01
 4 -2 -12 123.58 4.74
 -4 -2 12 122.27 5.23
 4 2 -12 128.36 4.63
 4 2 -12 131.17 4.83
 4 2 -12 127.7 4.45
 4 2 -12 124.19 4.49
 4 2 -12 121.27 4.72
 4 -2 -11 92.15 3.98
 4 2 -11 94.42 3.48
 4 2 -11 95.56 3.65
 4 2 -11 95.08 3.75
 4 2 -11 94.4 3.98
 4 2 -11 96.61 3.64
 -4 -2 11 94.51 4.23
 4 -2 -11 93.71 3.75
 4 2 -11 99.56 3.58
 4 -2 -11 89.8 3.9
 4 2 -11 92.79 3.79
 4 2 -11 97.99 3.79
 4 2 -10 69.77 3.13
 4 2 -10 70.92 2.99
 4 2 -10 72.44 2.77
 4 2 -10 73.1 2.85
 4 2 -10 76.66 2.99
 4 2 -10 68.18 2.76
 4 2 -10 71.33 3
 -4 2 10 66.34 4.71
 4 -2 -10 66.91 3.13
 4 -2 -10 70.91 3.1
 4 -2 -10 67.96 2.94
 4 2 -10 73.51 2.89
 4 2 -9 63.45 2.49
 4 2 -9 60.95 2.52
 4 2 -9 61.45 2.61
 4 2 -9 61.63 3.58
 4 -2 -9 63.46 2.75
 4 -2 -9 50.79 2.47
 4 -2 -9 61.48 2.63
 4 2 -9 63.78 2.46
 4 2 -9 64.31 2.63
 4 -2 -9 63.2 2.81
 4 2 -9 62.32 2.64
 4 2 -9 63.79 2.51
 -4 2 9 67.81 3.63
 4 2 -9 60.17 2.75
 4 -2 -8 162.34 5.67
 4 2 -8 159.37 5.39
 -4 -2 8 179.06 8.7
 4 2 -8 158.47 5.37
 4 2 -8 159.73 5.56
 4 2 -8 162.61 5.46
 4 2 -8 161.99 5.53
 4 -2 -8 144.02 5.66
 4 -2 -8 162.08 5.65
 4 -2 -8 156.73 5.53
 -4 2 8 179.87 6.79
 4 2 -7 185.23 6.12
 4 2 -7 178.88 6.07
 4 2 -7 188.75 6.18
 -4 2 7 199.11 7.34
 4 2 -7 176.66 6.27
 4 2 -7 180.91 6.05
 4 -2 -7 184.24 6.39
 -4 -2 7 197.68 9.04
 -4 -2 6 552.76 19.75
 -4 2 6 559.21 18.06
 -4 2 6 498.54 19.22
 -4 2 5 81.2 3.9
 -4 -2 5 84.47 4.99
 -4 2 5 78.68 4.88
 4 2 -5 81.05 3.88
 -4 2 4 1725.42 51.24
 -4 2 4 1544.06 52.33
 -4 -2 4 1617.94 52.46
 4 2 -4 1632.14 51.33
 -4 2 4 1639.97 51.09
 -4 -2 3 465.64 16.21
 4 2 -3 461.59 15.34
 -4 2 3 429.05 14.47
 -4 -2 2 250.09 9.52
 4 -2 -2 245.05 9.12
 -4 -2 2 235.93 9.72
 4 2 -2 250.85 9.89
 -4 2 2 233.37 7.93
 -4 -2 1 375.62 12.67
 -4 2 1 323.26 10.43
 4 -2 -1 342.61 12.04
 -4 -2 1 323.88 10.28
 -4 -2 1 342.04 12.63
 4 2 -1 359.25 12.81
 -4 -2 0 596.42 19.01
 4 2 0 606.44 21.03
 -4 -2 0 622.02 20.9
 4 -2 0 614.05 20.47
 -4 -2 0 595.58 20.88
 -4 -2 -1 11.49 2.09
 -4 -2 -1 10.56 1.24
 4 -2 1 13.16 1.21
 -4 -2 -1 11 2.07
 4 2 1 13.04 2.16
 4 -2 1 14.79 1.96
 4 -2 2 34.92 2.19
 4 2 2 31.33 3.2
 -4 2 -2 37.03 1.94
 -4 -2 -2 31.47 3.09
 -4 -2 -2 35.21 2.39
 -4 -2 -2 34.53 3.07
 4 -2 3 562.59 17.91
 4 2 3 542.71 19.46
 -4 -2 -3 540.43 18.15
 -4 2 -3 513.83 16.72
 4 -2 3 558.09 19.06
 -4 -2 -3 548.93 19.3
 -4 -2 -4 20.79 1.34
 4 -2 4 23.78 2.2
 -4 -2 -4 20.18 2.7
 4 2 4 19 2.7
 -4 -2 -4 22.58 2.33
 4 -2 4 27.83 2.87
 -4 -2 -4 24.93 1.3
 -4 -2 -4 22.63 2.7
 4 -2 4 23.61 1.69
 -4 -2 -5 91.97 3.23
 4 -2 5 92.82 4.75
 4 2 5 76.71 5.44
 -4 -2 -5 92.19 3.09
 4 -2 5 84.61 3.46
 4 -2 5 64.69 4.81
 4 -2 5 82.24 3.59
 -4 -2 -5 86.78 5.55
 4 -2 5 78.33 3.46
 -4 -2 -5 88.75 4.91
 -4 -2 -5 76.8 5.3
 -4 -2 -5 82.64 3.26
 4 -2 6 216.58 9.39
 -4 -2 -6 227.86 7.29
 4 -2 6 224.56 7.82
 -4 -2 -6 224.1 10.52
 -4 -2 -6 232.02 7.51
 4 2 6 213.73 10.55
 -4 -2 -6 222.12 9.78
 4 -2 6 215.19 7.92
 -4 -2 -6 226.43 7.57
 4 -2 7 94.07 3.96
 4 -2 7 99.85 5.6
 -4 -2 -7 91.73 3.7
 -4 -2 -7 98.22 3.42
 -4 -2 -7 93.71 3.6
 4 2 7 91.73 3.76
 4 -2 7 88.26 4.05
 -4 -2 -7 94.43 5.76
 -4 -2 -8 248.43 8.12
 -4 -2 -8 225.65 7.67
 4 -2 8 226.36 8.43
 4 2 8 242.84 8.17
 4 -2 8 241.77 8.41
 -4 -2 -8 231.93 7.93
 -4 -2 -9 131.26 5.1
 -4 2 -9 133.38 5.17
 -4 -2 -9 139.37 5.02
 4 -2 9 125.79 5.42
 4 -2 9 133.17 5.42
 4 2 9 134.53 5.17
 -4 2 -9 133.27 5.37
 -4 -2 -10 480.01 15.28
 4 2 10 467.09 15.33
 -4 2 -10 468.85 15.28
 -4 -2 -10 467.51 15.11
 4 -2 10 454.84 15.62
 4 -2 10 455.54 15.6
 -4 2 -10 460.24 15.51
 -4 2 -11 74.81 3.55
 4 -2 11 85.5 4.01
 -4 2 -11 81.13 3.91
 4 2 11 80.11 3.67
 4 -2 11 84.95 4.08
 -4 -2 -11 78.87 3.71
 -4 2 -12 137.57 5.57
 4 -2 12 124.21 5.5
 -4 2 -12 137.84 5.23
 4 2 12 136.94 5.38
 -4 2 -12 128.06 5.12
 -4 2 -13 4.63 1.41
 -4 2 -13 2.42 1.05
 -4 -2 -13 2.82 1.47
 4 2 13 3.45 1.12
 -4 2 -13 3.87 0.97
 -4 2 -14 1.85 1.28
 -4 2 -14 2.67 0.99
 -4 -2 -14 3.3 1.51
 -4 -2 -15 20.69 2.13
 -4 2 -15 26.17 2.04
 4 -2 15 22.09 2.4
 -4 -2 -16 44.65 2.67
 4 -2 16 38.11 2.65
 -4 2 -16 38.62 2.3
 -4 -2 -17 31.03 1.89
 -4 2 -17 29.03 1.75
 -4 -2 -17 27.75 2.16
 -4 2 -17 31.19 2.06
 4 -2 17 31.87 2.37
 -4 -2 -18 26.35 1.57
 -4 2 -18 27.78 1.75
 4 -2 18 30.47 2.04
 -4 -2 -18 29.75 1.96
 4 -2 19 8.15 1.08
 -4 2 -19 7.73 0.82
 -4 -2 -19 7.29 1.04
 -4 -3 21 1.98 0.74
 4 -3 -21 1.24 0.75
 4 3 -21 1.98 0.81
 4 3 -20 106.4 4.04
 4 3 -20 100.99 3.84
 4 -3 -20 116.75 4.32
 4 3 -20 113.41 4.31
 4 3 -19 5.68 0.97
 4 -3 -19 6.08 1.28
 4 3 -19 5.57 1.09
 4 -3 -19 4.62 1.08
 -4 -3 19 6.2 1.19
 4 3 -19 7.67 1.36
 4 3 -18 109.12 4.65
 4 -3 -18 122.15 4.83
 4 3 -18 119.59 4.62
 -4 -3 18 119.87 4.83
 4 -3 -18 116.84 4.94
 4 3 -17 35.37 2.29
 4 -3 -17 36.44 2.52
 4 3 -17 34.28 2.2
 -4 -3 17 37.49 2.51
 4 -3 -17 36.7 2.39
 4 3 -16 11.29 1.5
 4 -3 -16 13.04 1.79
 4 -3 -16 11.88 1.97
 -4 -3 16 10.13 1.81
 4 -3 -16 12.46 1.63
 4 3 -16 11.73 1.51
 4 3 -16 12.48 1.15
 4 -3 -15 156.51 6.24
 4 3 -15 148.43 5.97
 4 3 -15 160.29 5.56
 4 3 -15 157.72 5.76
 -4 -3 15 148.62 5.95
 4 -3 -15 154.16 6.47
 4 3 -15 153.76 5.92
 4 -3 -15 161.05 6.19
 4 3 -15 156.5 6.02
 -4 -3 14 196.99 7.5
 4 3 -14 206.25 7.76
 4 3 -14 201.93 6.97
 4 -3 -14 198.5 7.85
 4 3 -14 210.21 7.26
 4 3 -14 210.97 7.53
 4 3 -14 200.44 7.42
 4 -3 -14 201.7 7.57
 4 3 -14 202.26 7.45
 4 -3 -14 205.44 7.69
 4 3 -14 213.58 7.1
 4 -3 -13 288.22 10.09
 4 3 -13 285.47 9.86
 4 3 -13 267.32 9.31
 4 -3 -13 287.92 10.02
 4 3 -13 288.21 9.97
 -4 -3 13 274.51 9.97
 4 3 -13 285.41 9.7
 4 3 -13 290.97 9.88
 4 3 -13 292.33 10.2
 4 -3 -13 300.07 10.39
 4 3 -13 297.67 9.5
 4 3 -13 301.33 9.59
 4 3 -12 14.94 1.44
 4 -3 -12 14.57 1.62
 4 3 -12 12.65 1.4
 -4 -3 12 12.68 1.51
 4 3 -12 14.8 1.54
 4 3 -12 13.79 1.58
 4 3 -12 13.45 1.34
 4 -3 -12 12.6 1.44
 4 3 -12 12.99 1.23
 4 3 -12 12.88 1.23
 4 3 -12 13.01 1.25
 4 3 -11 386.96 12.15
 4 3 -11 373.89 12.28
 4 3 -11 384.93 12.46
 4 -3 -11 368.19 12.74
 4 3 -11 380.67 12.49
 4 3 -11 367.9 12.24
 4 3 -11 371.25 12.18
 4 -3 -11 366.67 12.53
 4 -3 -11 371.33 12.49
 -4 -3 11 374 12.57
 4 -3 -10 183.93 6.8
 4 3 -10 181.71 6.31
 4 3 -10 180.01 6.5
 -4 -3 10 180.48 6.63
 4 3 -10 181.14 6.27
 4 3 -10 189.15 6.43
 4 -3 -10 177.84 6.59
 4 -3 -10 180.14 6.56
 4 3 -9 87.21 3.45
 4 3 -9 88.93 3.57
 -4 -3 9 91.91 3.75
 4 3 -9 96.46 3.79
 4 3 -9 83.73 3.38
 4 -3 -9 91.1 3.81
 4 -3 -9 81.02 3.49
 4 -3 -9 85.68 3.65
 4 -3 -9 88.98 3.65
 4 3 -9 92.31 3.53
 4 -3 -8 154.56 5.65
 4 3 -8 164.62 5.68
 -4 -3 8 157.31 5.8
 4 -3 -8 152.54 5.72
 -4 -3 8 169.69 8.73
 4 3 -8 172.88 5.9
 -4 3 8 170.6 7.59
 4 -3 -8 153.14 5.71
 4 3 -8 153.66 5.5
 4 -3 -8 155.37 5.64
 4 3 -8 168.58 5.59
 -4 3 8 131.93 6.69
 4 3 -8 167.75 5.75
 4 3 -8 157.38 5.55
 -4 3 8 163.01 8.39
 4 3 -8 165.01 5.72
 4 -3 -8 161.64 5.83
 -4 3 7 2.55 1.48
 4 3 -7 1.45 0.84
 4 -3 -7 1.53 0.82
 4 3 -7 0.69 0.7
 -4 -3 7 -0.28 0.99
 -4 -3 7 1.58 0.88
 -4 3 7 0.5 1.55
 4 3 -7 -0.03 0.74
 4 3 -7 0.49 0.68
 -4 3 7 0.9 1.15
 4 -3 -7 1.03 0.79
 4 -3 -7 1.4 0.83
 4 -3 -7 1.27 0.98
 4 -3 -7 0.35 0.75
 -4 -3 7 2.29 1.83
 4 3 -7 1.33 0.66
 4 3 -7 1.22 0.7
 -4 -3 7 0.41 1.02
 -4 3 7 0.53 0.64
 -4 -3 6 642.79 21.06
 -4 3 6 605.6 21.79
 4 -3 -6 594.3 19.29
 -4 -3 6 619.75 22.27
 4 -3 -6 605.46 19.28
 4 3 -6 631.03 19.23
 -4 3 6 651.54 22.52
 4 3 -6 620.84 19.2
 -4 -3 6 596.77 19.38
 4 -3 -6 584.47 19.22
 -4 3 6 667.44 21.45
 4 3 -6 614.99 19.09
 4 -3 -6 624.35 19.47
 4 3 -6 601.74 19.13
 -4 -3 6 598.74 19.33
 -4 3 6 551.54 19.87
 4 3 -6 633.9 19.18
 4 3 -6 635.98 19.33
 4 -3 -6 603.88 19.25
 4 3 -5 283.48 9.29
 4 3 -5 288.72 9.37
 4 -3 -5 299.22 9.77
 -4 3 5 296.44 10.13
 4 -3 -5 283.57 9.56
 -4 -3 5 312.53 12.2
 -4 3 5 335.5 11.58
 -4 -3 5 287.38 9.56
 4 3 -5 296.2 9.43
 4 3 -5 294.41 9.41
 -4 3 5 293.95 11.55
 4 3 -5 304.18 11.3
 -4 3 5 284.25 12.05
 4 3 -5 283.76 9.36
 4 3 -5 297.5 9.52
 -4 -3 5 281.7 9.61
 -4 3 5 250.35 9.66
 -4 -3 5 319.86 11.4
 -4 -3 4 160.44 7.54
 -4 3 4 135.45 4.92
 -4 -3 4 160.68 5.32
 -4 3 4 128.44 4.86
 4 -3 -4 164.97 5.57
 4 3 -4 155.78 5.07
 -4 3 4 157.51 6.91
 -4 -3 4 153.44 5.34
 4 3 -4 169.4 7.12
 -4 3 4 176.5 7.11
 -4 -3 4 166.77 7.01
 -4 3 4 169.22 7.7
 -4 -3 3 251.31 8.29
 4 -3 -3 260.55 8.55
 -4 3 3 277.04 10.13
 4 3 -3 253.73 10.19
 -4 -3 3 253.09 10.5
 -4 -3 3 237.57 8.26
 -4 3 3 285.07 10.84
 -4 -3 3 227.34 8.25
 -4 3 3 258.98 9.77
 -4 -3 3 274.25 10.33
 -4 -3 2 29.54 1.69
 -4 3 2 33.98 2.44
 4 3 -2 30.14 2.88
 -4 -3 2 36.91 3.01
 4 -3 -2 32.22 1.97
 -4 -3 2 32.56 3.06
 -4 -3 2 31.18 1.66
 -4 -3 1 234.5 9.39
 -4 -3 1 229.68 9.41
 4 -3 -1 218.79 7.34
 -4 -3 1 192.49 7
 4 3 -1 202.6 9.08
 -4 3 1 217.56 7.98
 4 -3 -1 217.93 9.19
 -4 -3 1 215.26 7.09
 4 3 -1 198.81 8.88
 -4 -3 0 148.15 6.97
 4 -3 0 139.22 5.12
 -4 -3 0 131.21 4.8
 -4 -3 0 136.27 4.82
 -4 3 0 133.74 5.32
 4 -3 0 142.62 5.19
 4 -3 0 148.1 7.04
 -4 -3 0 141.96 7.03
 4 3 0 132.75 6.86
 4 -3 1 129.08 4.81
 -4 -3 -1 118.53 4.45
 -4 -3 -1 128.54 6.52
 4 3 1 136.33 6.76
 -4 3 -1 115.78 4.5
 -4 -3 -1 132.46 4.48
 -4 -3 -1 136.04 6.84
 4 -3 1 124.45 6.6
 4 -3 1 129.45 4.8
 4 -3 2 192.62 9.04
 -4 -3 -2 182.15 8.92
 -4 -3 -2 186.87 6.48
 -4 -3 -2 201.4 6.51
 -4 -3 -2 193.54 8.83
 -4 -3 -2 193.07 7.18
 4 -3 2 194.08 6.88
 4 3 2 187.29 8.88
 4 -3 3 554.65 17.71
 -4 -3 -3 548.46 17.26
 -4 -3 -3 532.3 17.11
 4 3 3 547.67 20.28
 4 -3 3 553.87 20.47
 -4 -3 -3 570.08 20.69
 -4 -3 -3 580.29 20.35
 4 -3 3 539.53 17.7
 -4 -3 -3 516.1 18.35
 -4 -3 -3 575.1 17.27
 4 -3 4 949.73 29.24
 -4 -3 -4 953.21 29.08
 4 -3 4 896.67 29.53
 -4 -3 -4 957.43 28.9
 4 3 4 913.42 32.4
 4 -3 4 918.95 32.53
 -4 -3 -4 912.32 30.69
 -4 -3 -4 993.3 29.08
 -4 -3 -4 871.47 32.14
 -4 -3 -4 919.69 32.76
 4 3 4 906.54 28.85
 -4 -3 -5 25.49 2.52
 4 3 5 23.56 3.11
 -4 -3 -5 26.03 1.6
 -4 -3 -5 29.18 1.48
 -4 -3 -5 28.41 1.57
 -4 3 -5 26.95 1.84
 4 -3 5 25.58 1.73
 -4 -3 -6 34.02 1.91
 -4 -3 -6 35.92 1.68
 4 -3 6 32.97 2.41
 -4 3 -6 33.44 2.2
 -4 -3 -6 36.29 1.87
 4 -3 6 32.3 2
 4 3 6 34.12 1.62
 -4 -3 -6 31.28 1.8
 -4 -3 -7 351.53 11.14
 -4 -3 -7 332.54 10.8
 -4 -3 -7 329.78 11.19
 -4 -3 -7 344.91 11.04
 4 -3 7 329.22 11.7
 4 -3 7 333.81 11.42
 -4 3 -7 330.81 11.41
 4 -3 8 9.94 1.8
 -4 -3 -8 12.01 1.23
 -4 -3 -8 9.57 1.33
 -4 -3 -8 9.31 1.3
 -4 3 -8 9.72 1.54
 -4 -3 -8 9.56 1.23
 4 -3 8 10.62 1.43
 4 -3 9 714.47 23.47
 -4 3 -9 733.3 23.11
 -4 -3 -9 684.67 22.39
 4 -3 9 716.16 23.24
 -4 -3 -9 691.66 22.78
 -4 -3 -9 740.83 23.04
 -4 3 -9 758.07 23.22
 -4 -3 -9 744.06 22.75
 4 -3 10 527.34 18.07
 -4 -3 -10 533.41 17.45
 -4 -3 -10 541.62 17.67
 -4 3 -10 556.28 17.71
 -4 -3 -10 533.12 17.33
 4 -3 10 539.44 17.92
 -4 3 -10 536.19 17.88
 -4 -3 -11 402.06 13.63
 -4 3 -11 407.68 13.8
 -4 -3 -11 403.18 13.54
 4 -3 11 410.8 14.12
 -4 -3 -11 421.97 13.94
 4 -3 11 402.94 14.23
 -4 3 -11 429.06 14.13
 -4 3 -12 146 5.94
 -4 3 -12 160.21 6.02
 -4 -3 -12 161.15 6.22
 -4 3 -12 142.18 5.55
 4 -3 12 158.71 6.46
 -4 3 -12 168.79 6.45
 -4 3 -13 -0.06 1.51
 -4 3 -13 0.4 1.05
 -4 3 -13 1.32 0.74
 -4 3 -13 -0.05 1.02
 -4 -3 -13 0.79 1.21
 4 -3 13 0.21 1.58
 -4 3 -14 398.87 12.74
 -4 3 -14 369.86 12.57
 -4 3 -14 367.58 13.1
 4 -3 14 393.87 13.33
 -4 -3 -14 392.6 13.13
 -4 3 -14 377.43 12.6
 -4 3 -14 366.84 12.7
 -4 3 -15 5.22 0.9
 -4 3 -15 4.34 1.02
 -4 -3 -15 6.53 1.35
 -4 3 -15 3.8 0.83
 -4 3 -15 4.22 1.33
 4 -3 15 5.18 1.64
 -4 3 -16 157.45 6.13
 -4 3 -16 169.01 6.06
 -4 -3 -16 170.85 6.31
 4 -3 16 159.31 6.4
 -4 3 -16 161.96 5.72
 -4 3 -17 14.84 1.21
 -4 3 -17 16.87 1.35
 -4 -3 -17 15.76 1.47
 -4 3 -18 5.1 0.73
 -4 -3 -18 8.9 1.05
 -4 3 -19 53.58 2.16
 4 4 -21 6.07 0.75
 -4 -4 20 12.81 1.23
 4 4 -20 13.67 0.94
 -4 -4 19 54.68 2.46
 4 4 -19 54.02 2.36
 4 4 -19 48.72 2.31
 4 4 -18 63.3 2.8
 -4 -4 18 59.38 2.92
 4 -4 -18 52.58 2.65
 4 4 -18 59.96 2.73
 4 -4 -17 83.44 3.72
 4 4 -17 90.01 3.76
 -4 -4 17 87.52 3.96
 4 4 -17 85.72 3.29
 -4 -4 16 27.13 1.93
 4 4 -16 28.71 2.06
 -4 -4 16 30.1 2.42
 4 4 -16 29.24 1.68
 4 -4 -16 25.9 1.99
 -4 -4 15 198.86 7.52
 4 4 -15 205.39 7.59
 4 4 -15 211.06 7.32
 -4 -4 15 199.79 7.82
 4 -4 -15 205.62 7.54
 4 4 -15 214.17 7.54
 4 4 -15 196.24 6.97
 4 4 -15 209.23 7.09
 4 4 -14 34.43 2.42
 -4 -4 14 32.78 2.28
 4 4 -14 29.72 1.76
 4 4 -14 34.46 1.97
 4 4 -14 39.47 2.16
 -4 -4 14 34.9 2.67
 4 4 -14 33.28 1.9
 4 4 -14 33.03 2.19
 4 -4 -14 35.94 2.29
 4 4 -13 355.15 11.79
 -4 -4 13 360.28 12.37
 4 4 -13 357.88 12.27
 4 -4 -13 326.79 12.03
 -4 -4 13 359.18 12.58
 4 4 -13 360.63 12.02
 4 4 -13 375.76 12.05
 4 4 -13 372.8 12.27
 4 4 -13 375.4 11.91
 4 -4 -13 353.89 12.21
 4 4 -12 3.43 1.13
 4 4 -12 4.21 1.37
 4 4 -12 3.05 1.12
 4 4 -12 2.69 1.12
 4 4 -12 3.08 1.09
 -4 -4 12 2.28 1.16
 -4 -4 12 1.12 1.69
 4 -4 -12 2.72 1.15
 4 4 -12 2.45 1.05
 4 4 -11 0.74 1.03
 4 4 -11 0.3 1.04
 -4 -4 11 1.16 1.14
 4 4 -11 0.32 0.95
 4 4 -11 0.44 1.13
 4 4 -11 0.21 1
 -4 -4 11 0.3 1.52
 4 -4 -11 0.93 1.03
 4 4 -10 233.85 7.96
 4 4 -10 228.96 8.37
 4 -4 -10 224.95 8.1
 4 4 -10 242.94 8.2
 -4 -4 10 228.22 8.43
 4 4 -10 246.33 8.27
 4 4 -10 225.43 7.91
 4 4 -10 201.89 7.92
 4 4 -10 243.62 8.19
 4 4 -10 231.09 7.98
 -4 -4 10 236.71 8.36
 4 4 -9 29.24 1.88
 4 -4 -9 29.7 1.91
 4 4 -9 27.82 2.03
 -4 -4 9 28.44 2.06
 4 4 -9 33.41 1.97
 -4 -4 9 30.23 2.3
 4 4 -9 32.54 2.06
 4 4 -9 31.06 1.83
 4 4 -9 29.78 1.84
 4 4 -9 32.44 1.99
 4 -4 -8 0.97 0.79
 -4 -4 8 1.4 1.3
 4 4 -8 2.26 0.91
 -4 -4 8 2.01 1.05
 4 4 -8 1.65 0.87
 4 4 -8 0.42 0.83
 4 4 -8 1.62 0.91
 4 4 -8 1.01 0.96
 4 4 -8 1.51 0.85
 4 4 -8 1.02 0.93
 4 4 -7 40.15 2.24
 4 -4 -7 49.19 2.33
 -4 -4 7 47.88 2.69
 4 4 -7 49.51 2.41
 4 4 -7 48.24 2.33
 -4 -4 7 45.53 2.53
 4 4 -7 45.67 2.3
 4 4 -7 45.49 2.31
 4 4 -7 47.81 2.27
 4 4 -7 50.68 2.44
 4 4 -6 171.91 6.14
 4 4 -6 173.18 6.06
 4 4 -6 169.06 6
 -4 -4 6 166.63 6.26
 4 4 -6 176.96 6.07
 4 4 -6 173.16 6.01
 4 4 -6 177.97 5.96
 -4 -4 6 151.44 6.23
 -4 4 6 185.12 8.64
 4 -4 -6 165.02 5.99
 -4 4 5 36.89 3.58
 -4 -4 5 32.06 3.34
 -4 -4 5 37.7 2.14
 4 4 -5 35.71 1.83
 -4 4 5 31.44 3.09
 4 4 -5 38.74 1.92
 4 4 -5 36.98 1.8
 4 4 -5 35.26 3.32
 4 4 -5 38.46 1.92
 -4 4 5 40.63 3.53
 4 4 -5 38.17 1.92
 -4 4 4 15.66 2.1
 -4 4 4 19.5 2.44
 -4 4 4 16.91 2.36
 -4 -4 4 15.62 1.49
 4 4 -4 15.27 1.13
 -4 -4 4 18.35 2.51
 4 4 -4 15.05 1.13
 4 4 -4 17.11 1.14
 4 4 -4 14.97 1.19
 4 4 -4 16.76 1.11
 4 4 -4 20.21 2.54
 -4 -4 4 15.98 1.43
 -4 -4 3 628.04 22.26
 -4 -4 3 646.31 19.71
 -4 -4 3 601.54 19.56
 4 4 -3 611.83 19.24
 4 4 -3 621.58 22.46
 4 4 -3 615.18 19.26
 -4 4 3 603.33 22.34
 4 4 -3 643.04 19.34
 -4 -4 3 600.8 19.61
 4 4 -3 604.57 19.31
 4 4 -3 626.96 19.32
 -4 4 3 567.38 21.14
 -4 -4 3 635 21.91
 -4 4 2 124.95 6.55
 -4 -4 2 120.2 4.51
 -4 -4 2 115.55 4.42
 4 4 -2 114.21 6.56
 -4 -4 2 119.3 4.48
 4 4 -2 113.06 4.03
 4 4 -2 111.83 4.1
 -4 -4 2 123.81 6.42
 -4 -4 2 136.91 6.73
 4 4 -1 262.76 9.02
 -4 -4 1 284.7 9.46
 -4 4 1 264.05 11.58
 4 -4 -1 277.36 9.29
 -4 -4 1 282.86 9.35
 4 4 -1 282.27 9.04
 4 -4 -1 301.16 9.59
 -4 -4 1 299.67 12.07
 -4 -4 1 304 11.93
 -4 -4 1 287.17 9.41
 4 4 -1 273.46 12.06
 4 4 0 791.81 24.71
 4 -4 0 803.05 25.1
 -4 -4 0 801.49 25.09
 4 4 0 742.97 28.07
 4 -4 0 815.99 25.37
 -4 -4 0 868.66 28.51
 -4 -4 0 833.17 27.9
 -4 -4 0 797.93 25.03
 -4 -4 -1 558.13 17.33
 -4 -4 -1 528.66 17.32
 4 -4 1 562.52 17.77
 4 4 1 533.71 20.14
 -4 -4 -1 549.29 20.73
 -4 -4 -1 546.31 20.07
 4 -4 1 542.62 17.33
 -4 -4 -2 59.1 4.34
 4 -4 2 52.71 2.88
 4 4 2 48.42 4.1
 -4 -4 -2 49.46 2.36
 -4 -4 -2 52.56 2.43
 -4 -4 -3 154 5.54
 -4 -4 -3 162.39 5.6
 4 4 3 142.42 8
 -4 -4 -3 153.18 5.42
 4 -4 3 157.34 6.13
 -4 -4 -3 154.92 8.13
 4 -4 4 104.22 4.48
 -4 -4 -4 96.08 3.78
 -4 -4 -4 94.5 3.64
 4 4 4 91.06 3.54
 -4 -4 -4 98.22 3.8
 -4 4 -4 98.93 4.05
 -4 -4 -5 109.8 4.17
 -4 -4 -5 111.68 4.18
 -4 -4 -5 108.4 4.01
 4 -4 5 103.86 4.25
 -4 4 -5 107.87 4.46
 4 -4 5 106.12 4.88
 4 -4 6 192.53 7.13
 -4 -4 -6 207.84 6.96
 -4 -4 -6 205.23 6.99
 -4 -4 -6 199.24 6.74
 4 4 6 188.98 6.63
 -4 4 -6 204.92 7.31
 -4 -4 -7 44.56 2.27
 4 -4 7 37.98 2.37
 -4 -4 -7 39.92 2.21
 -4 4 -7 40.92 2.49
 -4 -4 -7 41.66 2.14
 4 -4 7 39.78 2.97
 -4 4 -7 40.9 2.6
 -4 4 -8 153.08 6.07
 -4 -4 -8 152.6 5.7
 -4 -4 -8 162.54 5.51
 4 -4 8 145.12 6
 4 -4 8 161.95 6.6
 -4 -4 -8 147.2 5.69
 -4 4 -8 157.42 6.25
 -4 -4 -9 1871.86 57.84
 -4 -4 -9 1885.93 57.39
 -4 4 -9 1941.43 58.2
 -4 -4 -9 1839.42 57.62
 4 -4 9 1885.46 58.17
 -4 -4 -9 1784.82 57.67
 -4 4 -9 1974.08 58.33
 -4 -4 -10 893.94 27.89
 -4 4 -10 957.92 28.22
 -4 -4 -10 873.79 27.36
 -4 -4 -10 852.18 27.62
 4 -4 10 882.52 28.21
 -4 -4 -10 843.85 27.65
 -4 4 -10 882.37 28.26
 -4 -4 -11 35.15 2.15
 -4 -4 -11 34.31 2.21
 4 -4 11 35.25 2.64
 -4 4 -11 35.85 2.57
 -4 -4 -11 36.16 2.26
 -4 -4 -12 158.3 6.11
 -4 4 -12 157.05 6.15
 4 -4 12 149.66 6.34
 -4 4 -12 155.72 5.79
 -4 4 -12 156.34 6.15
 -4 4 -13 49.93 2.41
 -4 4 -13 51.71 2.85
 -4 4 -13 51.01 3.09
 -4 4 -13 49.19 2.84
 -4 4 -13 48.96 2.44
 -4 4 -13 53.45 2.78
 4 -4 13 50.21 3.08
 -4 -4 -13 51.75 2.77
 -4 4 -14 0.54 0.93
 -4 4 -14 1.54 1.1
 -4 -4 -14 0.05 0.97
 -4 4 -14 0.98 0.92
 -4 4 -14 1.29 1.37
 4 -4 14 1.58 1.41
 -4 4 -14 1.71 0.7
 -4 4 -15 25.88 2
 -4 4 -15 28.59 1.67
 -4 4 -15 27.9 1.78
 -4 -4 -15 28.47 1.84
 4 -4 15 26.14 2.11
 -4 4 -15 24.76 1.58
 -4 4 -16 1.41 0.91
 -4 -4 -16 2.16 0.81
 -4 4 -16 1.79 0.71
 -4 4 -16 2.25 0.58
 4 -4 16 1.85 1.07
 -4 4 -17 40.96 2.02
 4 -4 17 44.33 2.24
 4 -4 17 43.51 2.23
 4 -4 18 10.43 0.9
 4 5 -19 58.44 2.34
 -4 -5 19 55.69 2.31
 4 5 -18 179.75 6.08
 -4 -5 18 173.32 6.25
 -4 -5 18 171.39 6.13
 4 5 -17 20.71 1.55
 -4 -5 17 19.73 1.87
 -4 -5 17 20.98 1.75
 4 5 -17 19.78 1.22
 -4 -5 16 33.55 2.07
 -4 -5 16 41.2 2.55
 4 5 -16 37.36 2.26
 4 5 -16 39.1 1.9
 -4 -5 15 35.72 2.58
 4 5 -15 41.95 2.21
 -4 -5 15 35.75 2.27
 4 5 -15 38 1.91
 4 5 -15 35.87 1.78
 4 5 -15 40.25 2.04
 -4 -5 14 13.82 2.09
 -4 -5 14 12.59 1.59
 4 5 -14 13.42 1.49
 4 5 -14 12.56 1.23
 4 5 -14 16.17 1.36
 4 5 -14 16.76 1.43
 -4 -5 13 263.14 9.96
 4 5 -13 253.6 9.82
 4 5 -13 307.44 9.79
 -4 -5 13 274.98 10.21
 4 5 -13 285.19 9.52
 4 5 -13 296.16 9.61
 4 5 -12 10.5 1.47
 -4 -5 12 10.46 1.69
 4 5 -12 10.82 1.4
 4 5 -12 9.75 1.33
 4 5 -12 12.28 1.54
 -4 -5 12 12.32 2.09
 4 5 -12 13.97 1.73
 -4 -5 11 65.64 3.75
 4 5 -11 68.38 3.34
 -4 -5 11 65.57 3.53
 4 5 -11 66.61 3.35
 4 5 -11 65.19 3.13
 4 5 -11 65.84 3.14
 4 5 -11 65.32 3.09
 4 5 -11 68.55 3.29
 4 5 -10 62.7 3.06
 -4 -5 10 63.13 3.52
 -4 -5 10 57.96 3.24
 4 5 -10 61.46 3.08
 4 5 -10 60.9 2.93
 4 5 -10 63.11 2.98
 4 5 -10 52.75 2.91
 4 5 -10 63.25 3.12
 4 5 -10 62.77 3.13
 -4 -5 9 144.65 5.8
 4 5 -9 147.25 5.47
 4 5 -9 132.89 5.3
 -4 -5 9 124.78 5.72
 4 5 -9 142.07 5.52
 4 5 -9 149.56 5.5
 4 5 -9 140.39 5.34
 4 5 -9 139.93 5.44
 4 5 -8 163.72 6.42
 -4 -5 8 177.9 6.86
 4 5 -8 182.76 6.53
 4 5 -8 176.52 6.5
 4 5 -8 187.41 6.62
 4 5 -8 182.48 6.58
 4 5 -8 173.89 6.38
 -4 -5 7 28.98 2.22
 4 5 -7 33.89 1.95
 4 5 -7 28.53 1.94
 4 5 -7 31.22 1.92
 4 5 -7 30.83 1.98
 4 5 -7 31.9 1.89
 4 5 -7 30.78 1.96
 -4 -5 7 32.64 2.32
 4 5 -6 277.47 9.51
 -4 -5 6 295.17 10
 -4 -5 6 260.65 9.77
 4 5 -6 288.72 9.59
 4 5 -6 282.03 9.56
 4 5 -6 277.82 9.55
 4 5 -6 284.25 9.51
 4 5 -6 290.44 9.48
 4 5 -5 102.21 4.16
 -4 -5 5 105.36 4.52
 -4 -5 5 103.01 4.5
 -4 -5 5 94.24 4.35
 4 5 -5 110.48 4.11
 4 5 -5 113.38 4.2
 4 5 -5 106.81 4.08
 4 5 -5 109.92 4.16
 4 5 -5 107.89 4.19
 4 5 -4 58.51 2.57
 4 5 -4 54.82 2.65
 4 5 -4 57.19 2.51
 -4 -5 4 63.99 3.08
 -4 -5 4 55.88 2.91
 4 5 -4 54.51 2.57
 4 5 -4 61.06 2.6
 4 5 -4 60.05 2.53
 -4 -5 4 55.23 2.97
 4 5 -3 146.5 5.07
 4 5 -3 136.97 5.1
 -4 -5 3 149.14 5.62
 -4 -5 3 141.9 5.48
 4 5 -3 136.03 5.08
 -4 -5 3 136.74 5.38
 4 5 -3 145.57 5.01
 4 5 -2 341.65 11.43
 4 5 -2 361.3 11.45
 -4 -5 2 355.13 11.76
 -4 -5 2 362.1 11.87
 4 -5 -2 349.27 11.6
 4 5 -1 32.5 1.76
 -4 -5 1 38.53 2.17
 4 -5 -1 37.77 2.05
 -4 -5 1 37.63 2.19
 4 5 0 51.84 2.21
 4 -5 0 51.36 2.59
 -4 -5 0 52.16 2.64
 4 5 0 48.3 2.23
 -4 -5 0 55.36 2.58
 -4 -5 -1 335.58 11.24
 4 -5 1 336.13 11.45
 -4 -5 -1 347.73 11.34
 -4 -5 -2 60.62 2.73
 4 -5 2 62.25 3.02
 4 -5 2 58.05 2.77
 -4 -5 -2 59.98 2.82
 -4 -5 -2 56.08 2.69
 4 5 2 54.3 2.39
 -4 5 -2 56.84 2.73
 -4 -5 -3 147.91 5.39
 -4 -5 -3 142.68 5.31
 4 -5 3 148.1 5.76
 -4 -5 -3 148.46 5.45
 -4 5 -3 143.31 5.46
 -4 -5 -4 233.67 7.81
 -4 -5 -4 227.01 7.74
 -4 -5 -4 217.67 7.62
 4 -5 4 214.15 8.14
 -4 5 -4 221.9 7.88
 -4 -5 -5 247.08 8.36
 -4 -5 -5 249.05 8.24
 -4 -5 -5 251.62 8.43
 -4 5 -5 234.35 8.53
 -4 5 -5 231.34 8.65
 -4 -5 -6 261.16 8.35
 -4 -5 -6 239.31 8.44
 -4 5 -6 247.66 8.88
 4 5 6 237.97 8.17
 -4 -5 -6 249.89 8.51
 -4 5 -6 247.72 8.72
 4 -5 7 277.33 9.81
 -4 -5 -7 276.25 9.59
 -4 -5 -7 308.9 9.57
 -4 5 -7 273.14 9.86
 -4 -5 -7 293.29 9.7
 -4 5 -7 274.79 10.08
 -4 -5 -8 85.92 3.4
 -4 5 -8 77.01 3.92
 -4 -5 -8 80.17 3.47
 -4 5 -8 80.44 3.89
 4 -5 8 74.43 3.6
 -4 5 -9 0.7 1.38
 -4 -5 -9 2.2 1.32
 -4 5 -9 -0.06 1.48
 4 -5 9 1.22 1.11
 -4 -5 -9 1 1.04
 -4 -5 -10 40.09 2.2
 -4 5 -10 37.12 2.65
 4 -5 10 40.99 2.5
 -4 -5 -10 33 2.13
 -4 5 -11 53.14 2.75
 -4 -5 -11 44.74 2.46
 -4 5 -11 55 3.13
 4 -5 11 53.95 2.89
 -4 5 -11 51.7 2.96
 -4 5 -11 57.76 3.1
 -4 5 -12 96.28 4.25
 -4 5 -12 101.99 4.07
 -4 5 -12 102.25 4.5
 -4 5 -12 100.75 4.4
 4 -5 12 103.61 4.37
 -4 5 -12 99.2 4.3
 -4 5 -13 38.5 2.22
 -4 5 -13 32.05 2.13
 -4 5 -13 34.04 1.91
 -4 5 -13 34.87 2.1
 4 -5 13 35.11 2.2
 -4 5 -13 35.75 2.12
 -4 5 -13 34.39 1.85
 -4 5 -14 45.72 2.26
 -4 5 -14 44.8 1.98
 -4 5 -14 45.02 1.97
 4 -5 14 44.75 2.39
 -4 5 -14 43.15 2.32
 -4 5 -14 44.1 2.23
 -4 5 -15 21.77 1.59
 -4 5 -15 23.33 1.47
 -4 5 -15 25.17 1.38
 4 -5 15 23.66 1.82
 -4 5 -15 24.19 1.4
 4 -5 16 12.44 1.16
 -4 5 -16 11.32 0.83
 -4 5 -16 9.75 0.69
 4 -5 16 11.08 1.2
 -4 5 -16 12.81 1.04
 4 6 -18 47.9 1.88
 -4 -6 17 13.59 1.13
 4 6 -17 13.12 0.8
 -4 -6 16 11.7 1.3
 -4 -6 16 11.58 0.98
 4 6 -16 11.63 0.93
 -4 -6 15 268.08 9.28
 -4 -6 15 288.05 9.56
 4 6 -15 280.6 9.32
 -4 -6 15 281.12 9.54
 4 6 -15 263.2 8.82
 4 6 -15 296.09 9.08
 -4 -6 14 23.2 1.74
 4 6 -14 26.16 1.5
 4 6 -14 22.92 1.78
 4 6 -14 23.75 1.66
 -4 -6 14 22.49 2.09
 -4 -6 14 21.35 2.05
 4 6 -14 23.78 1.44
 4 6 -14 24.01 1.55
 -4 -6 13 11.83 1.54
 4 6 -13 16.22 1.54
 -4 -6 13 14.22 1.94
 4 6 -13 15.02 1.31
 -4 -6 13 13.13 1.86
 4 6 -13 13.15 1.42
 4 6 -13 12.69 1.31
 4 6 -13 14.78 1.41
 -4 -6 12 3.94 1.35
 4 6 -12 4.85 1.08
 -4 -6 12 3.93 1.72
 4 6 -12 4.26 1.15
 -4 -6 12 4.33 1.62
 4 6 -12 5.43 1.26
 4 6 -12 3.3 1.19
 -4 -6 11 112.92 5.12
 -4 -6 11 120.66 5.24
 4 6 -11 118.71 4.89
 4 6 -11 128.78 4.78
 4 6 -11 122.08 4.89
 4 6 -11 126.28 4.76
 4 6 -11 126.93 4.88
 4 6 -11 116.55 4.74
 4 6 -10 86.55 3.62
 -4 -6 10 75.54 3.96
 -4 -6 10 74.51 3.99
 4 6 -10 81.37 3.69
 4 6 -10 83.91 3.65
 4 6 -10 82.59 3.55
 4 6 -10 84.93 3.67
 4 6 -9 0.58 1.34
 -4 -6 9 0.24 1.36
 -4 -6 9 0.06 1.59
 4 6 -9 0.78 1.01
 4 6 -9 1.1 1.04
 4 6 -9 0.14 0.98
 4 6 -9 0.28 0.94
 4 6 -8 20.36 1.79
 4 6 -8 21.26 1.66
 -4 -6 8 20.73 2.24
 -4 -6 8 24.14 2.17
 -4 -6 8 20.94 2.18
 4 6 -8 19.35 1.69
 4 6 -8 16.33 1.64
 4 6 -8 24.25 1.67
 4 6 -8 22.42 1.77
 4 6 -7 260.66 9.03
 4 6 -7 269.52 9.05
 -4 -6 7 254.39 9.45
 -4 -6 7 243.8 9.29
 4 6 -7 260.54 8.98
 -4 -6 7 256.99 9.46
 4 6 -7 266.5 9.03
 4 6 -7 261.77 8.9
 4 6 -7 266.1 9.02
 -4 -6 6 80.97 4.09
 -4 -6 6 82.2 3.96
 4 6 -6 89.36 3.64
 4 6 -6 84 3.69
 4 6 -6 87.47 3.56
 4 6 -6 86.1 3.6
 -4 -6 6 86.64 4.16
 4 6 -6 88.15 3.72
 4 6 -6 91.74 3.7
 4 6 -5 139.79 5.36
 4 6 -5 148.23 5.54
 -4 -6 5 145.24 5.79
 -4 -6 5 158.84 6.09
 4 6 -5 150.59 5.36
 4 6 -5 148.24 5.38
 4 6 -5 147.06 5.47
 4 6 -5 146.04 5.49
 -4 -6 5 144.76 5.9
 4 6 -4 239.99 8.31
 -4 -6 4 238.52 8.58
 4 6 -4 239.93 8.13
 4 6 -4 239.01 8.32
 -4 -6 4 239.72 8.72
 4 6 -4 258.34 8.34
 4 6 -4 237.46 8.17
 4 6 -3 1720.02 52.34
 -4 -6 3 1685.35 52.61
 4 6 -3 1712.2 52.39
 4 6 -3 1692.63 52.26
 -4 -6 3 1691.28 52.74
 4 6 -2 33.7 1.88
 -4 -6 2 31.76 2.07
 4 -6 -2 32.56 1.94
 -4 -6 2 31.97 2.26
 4 6 -2 31.27 1.87
 4 6 -2 32.95 1.73
 4 6 -1 187.01 6.42
 4 -6 -1 184.76 6.75
 -4 -6 1 186.03 6.86
 4 6 -1 189.35 6.5
 -4 -6 1 181.77 6.71
 -4 -6 0 16.77 1.51
 4 -6 0 18.85 1.66
 -4 -6 0 21.08 1.81
 4 6 0 18.24 1.31
 -4 -6 -1 32.19 1.96
 -4 -6 -1 30.36 2.13
 -4 -6 -1 29.61 2.08
 4 -6 1 33.72 2.15
 4 6 1 27.84 1.7
 -4 -6 -2 79.89 3.39
 -4 -6 -2 80.46 3.53
 4 -6 2 81.02 3.76
 -4 -6 -2 77.67 3.56
 4 6 2 80.64 3.15
 -4 -6 -3 143.98 5.28
 -4 -6 -3 150.29 5.39
 4 -6 3 147.96 5.8
 4 -6 3 138.98 5.39
 -4 -6 -3 141.46 5.4
 -4 6 -3 131.81 5.26
 -4 6 -4 11.34 1.28
 -4 -6 -4 10.5 1.5
 4 -6 4 10.92 1.66
 -4 -6 -4 10.61 1.32
 4 -6 4 9.73 1.39
 -4 -6 -5 142.74 5.21
 -4 -6 -5 137.32 5.09
 4 -6 5 136.66 5.69
 -4 6 -5 126.98 5.22
 4 -6 5 138.47 5.44
 -4 6 -6 160.18 6.4
 -4 -6 -6 173.24 6.12
 4 -6 6 167.26 6.68
 4 6 6 167.11 5.77
 4 -6 6 161.93 6.39
 -4 6 -6 150.27 6.22
 -4 6 -6 160.53 6.24
 -4 6 -7 9.26 1.4
 -4 -6 -7 10.9 1.35
 -4 -6 -7 11.42 1.49
 4 -6 7 10.98 1.88
 -4 6 -7 12.19 1.43
 -4 6 -7 9.52 1.56
 4 -6 7 12.35 1.7
 4 -6 8 45.59 2.99
 -4 6 -8 50.44 2.8
 4 -6 8 46.5 2.78
 -4 -6 -8 50.86 2.43
 -4 -6 -8 50.64 2.45
 -4 6 -8 45.29 2.64
 -4 6 -8 48.26 2.61
 -4 -6 -9 304.72 9.73
 -4 6 -9 300.96 10.26
 4 -6 9 279.53 10.5
 -4 6 -9 330.96 10.34
 -4 -6 -9 288.22 9.78
 -4 6 -9 293.98 10.3
 4 -6 9 252.99 10.18
 -4 6 -9 314.93 10.2
 4 -6 10 34.01 2.47
 -4 6 -10 34.84 2.12
 -4 6 -10 33.15 2.12
 -4 6 -10 31.52 2.23
 4 -6 10 31.41 2.27
 -4 6 -10 32.99 2.06
 4 -6 11 48.54 2.79
 4 -6 11 46.62 2.68
 -4 6 -11 46.45 2.52
 -4 6 -11 43.93 2.48
 -4 6 -11 44.49 2.31
 -4 6 -11 52.63 2.52
 -4 6 -12 67.87 2.76
 -4 6 -12 76.97 2.94
 -4 6 -12 72.35 3.09
 4 -6 12 71.73 3.36
 -4 6 -12 72.06 3.05
 -4 6 -12 67.69 2.63
 -4 6 -12 67.74 2.91
 4 -6 12 70.83 3.25
 -4 6 -12 69.85 3.11
 -4 6 -12 66.9 3.04
 -4 6 -13 217.12 7.33
 -4 6 -13 205.45 7.32
 -4 6 -13 214.41 7.27
 4 -6 13 214.52 7.42
 -4 6 -13 218.42 7.29
 -4 6 -13 220.3 7.08
 4 -6 13 215.83 7.56
 -4 6 -13 211.27 6.89
 -4 6 -13 213.59 7.09
 4 -6 14 69.59 3.03
 -4 6 -14 76.21 2.83
 4 -6 14 73.09 2.98
 -4 6 -14 72.95 2.91
 -4 6 -14 72.08 2.86
 -4 6 -14 72.76 2.61
 -4 6 -14 78.48 2.84
 -4 6 -15 9.57 0.69
 4 7 -15 9.65 0.7
 -4 -7 15 7.96 0.88
 4 7 -15 8.82 0.73
 -4 -7 15 9.26 0.96
 4 7 -14 10.47 0.91
 -4 -7 14 11.75 1.16
 -4 -7 14 10.65 1.21
 4 7 -14 10.7 0.78
 4 7 -14 11.06 0.9
 4 7 -13 12.16 1.02
 4 7 -13 14.78 1.07
 4 7 -13 14.27 1.11
 -4 -7 13 13.93 1.37
 4 7 -13 14.25 1.08
 -4 -7 12 26.74 1.86
 4 7 -12 28.97 1.65
 4 7 -12 29.44 1.61
 4 7 -12 33.1 1.65
 -4 -7 11 19.74 1.72
 -4 -7 11 18.88 1.71
 4 7 -11 17.46 1.34
 -4 -7 11 17.34 1.76
 4 7 -11 21.1 1.41
 4 7 -11 19.08 1.4
 4 7 -11 17.91 1.43
 4 7 -10 125.44 4.42
 -4 -7 10 114.29 4.75
 -4 -7 10 117.76 4.78
 -4 -7 10 110.82 4.62
 4 7 -10 118.43 4.42
 4 7 -10 108.83 4.29
 4 7 -10 110.8 4.34
 -4 -7 9 73.35 3.57
 -4 -7 9 72.11 3.43
 4 7 -9 68.27 3
 4 7 -9 72.71 3.1
 4 7 -9 70.63 3.12
 -4 -7 9 74.19 3.52
 4 7 -9 77.51 3.2
 4 7 -8 8.09 1.28
 4 7 -8 6.49 1.22
 4 7 -8 7.27 0.96
 -4 -7 8 7.45 1.58
 4 7 -8 6.65 1.04
 -4 -7 8 7.01 1.45
 4 7 -7 18.89 1.56
 4 7 -7 18.21 1.3
 -4 -7 7 17.8 1.89
 -4 -7 7 19.51 1.79
 4 7 -7 16.11 1.55
 4 7 -7 19.71 1.47
 4 7 -6 101.44 3.9
 -4 -7 6 94.19 4.28
 -4 -7 6 91.57 4.08
 4 7 -6 94.59 3.86
 4 7 -6 95.04 3.81
 4 7 -5 123.36 4.63
 -4 -7 5 123.52 4.94
 4 7 -5 124.63 4.71
 -4 -7 5 123.74 5.09
 4 7 -5 129.19 4.77
 4 7 -4 2.88 0.95
 4 7 -4 3.44 0.77
 -4 -7 4 3.86 1.19
 4 7 -4 3.42 1.04
 -4 -7 4 3.71 1.35
 -4 -7 3 159.8 6.08
 4 7 -3 173.69 5.89
 4 7 -3 170.19 5.95
 -4 -7 3 158.04 6.25
 -4 -7 2 59.66 2.84
 4 7 -2 64.15 2.71
 -4 -7 2 55.75 3.02
 4 7 -2 62.01 2.59
 -4 -7 1 74.36 3.16
 -4 -7 1 63.64 3.27
 4 7 -1 73.4 2.94
 -4 -7 1 70.1 3.34
 4 7 -1 73.76 3.05
 -4 -7 0 11.7 1.71
 -4 -7 0 15.75 1.62
 4 7 0 16.05 1.33
 -4 -7 0 16.18 1.38
 4 -7 1 71.02 3.16
 -4 -7 -1 65.83 3.06
 -4 -7 -1 65.86 3.07
 4 7 1 66.18 2.65
 4 -7 2 29.57 2.02
 -4 7 -2 25.77 1.71
 -4 -7 -2 30.25 1.95
 -4 -7 -3 0.74 1.17
 4 -7 3 1.23 1.05
 -4 7 -3 0.72 0.82
 -4 -7 -3 1.18 0.99
 -4 -7 -4 59.26 2.6
 -4 7 -4 48.57 2.53
 -4 -7 -4 49.86 2.5
 4 -7 4 60.04 2.99
 -4 -7 -5 68.56 3.04
 -4 -7 -5 82 3.09
 -4 7 -5 61.83 3.08
 4 7 5 74.4 2.86
 4 -7 5 77.68 3.54
 -4 7 -6 11.79 1.38
 -4 -7 -6 14.49 1.37
 4 -7 6 12.68 1.58
 -4 7 -6 11.7 1.28
 -4 -7 -6 14.7 1.26
 -4 7 -6 12.03 1.37
 4 -7 6 16.47 1.4
 -4 -7 -7 23.34 1.53
 -4 7 -7 20.67 1.62
 4 -7 7 20.83 1.83
 -4 7 -7 19.14 1.5
 -4 7 -7 18.27 1.31
 -4 7 -7 20.53 1.6
 4 -7 7 24.24 1.62
 -4 -7 -8 20.02 1.35
 4 -7 8 15.97 1.63
 -4 7 -8 18.26 1.37
 -4 7 -8 16.46 1.42
 -4 7 -8 16.43 1.21
 -4 7 -8 16.04 1.43
 4 -7 8 17.53 1.41
 4 -7 9 82.17 3.65
 -4 7 -9 85.43 3.36
 -4 7 -9 81.32 3.27
 -4 7 -9 83.46 3.46
 4 -7 9 89.93 3.45
 -4 7 -9 88.62 3.51
 -4 7 -9 85.19 3.48
 -4 7 -10 5.61 0.88
 -4 7 -10 5.48 0.87
 -4 7 -10 5.5 0.76
 4 -7 10 5.48 1.12
 -4 7 -10 6.54 0.95
 -4 7 -10 7.09 0.91
 -4 7 -10 4.35 0.77
 4 -7 10 6.11 0.93
 -4 7 -10 4.75 0.9
 -4 7 -10 5.12 0.89
 -4 7 -11 71.39 2.61
 -4 7 -11 69.66 2.77
 -4 7 -11 63.89 2.72
 4 -7 11 73.93 2.98
 -4 7 -11 71.94 2.68
 -4 7 -11 64.82 2.62
 -4 7 -11 67.54 2.51
 4 -7 11 70.52 2.7
 -4 7 -11 72.5 2.72
 -4 7 -11 70.13 2.76
 4 -7 12 21.51 1.26
 -4 7 -12 17.54 1.08
 -4 7 -12 20.69 1.02
 -4 7 -12 17.97 0.99
 4 8 -12 1.04 0.43
 4 8 -12 1.07 0.43
 -4 -8 12 1.01 0.51
 4 8 -11 3.57 0.59
 4 8 -11 3.11 0.61
 -4 -8 11 4.6 0.8
 4 8 -10 15.68 0.99
 4 8 -10 14.23 0.97
 4 8 -10 12.84 0.99
 -4 -8 10 12.84 0.96
 -4 -8 10 14.62 1.17
 4 8 -9 8.17 0.82
 -4 -8 9 5.04 0.84
 4 8 -9 6.75 0.8
 -4 -8 9 4.44 1
 -4 -8 8 46.8 2.16
 -4 -8 8 47.32 2.33
 4 8 -8 51.93 2.1
 4 8 -8 51 2.07
 4 8 -8 45.55 2.12
 4 8 -7 101.19 3.56
 -4 -8 7 94.28 3.77
 4 8 -7 92.85 3.56
 -4 -8 7 91.25 3.56
 4 8 -7 99.68 3.51
 -4 -8 6 156.93 5.64
 -4 -8 6 162.76 5.88
 4 8 -6 170.93 5.64
 4 8 -6 165.26 5.65
 4 8 -6 165.86 5.55
 -4 -8 5 26.61 1.71
 4 8 -5 28.07 1.49
 4 8 -5 26.28 1.58
 4 8 -5 26.67 1.4
 4 8 -4 59.61 2.33
 4 8 -4 56.44 2.39
 -4 -8 4 52.53 2.6
 4 8 -4 56.59 2.21
 4 8 -3 0.46 0.84
 -4 -8 3 -1.05 1.25
 4 8 -3 1.63 0.63
 -4 -8 3 0.65 0.99
 4 8 -2 9.27 0.78
 -4 -8 2 6.39 1.14
 -4 -8 2 5.58 1.27
 4 8 -2 8.11 0.95
 -4 -8 1 8.42 1.13
 -4 -8 1 9.79 1.31
 4 8 -1 10.05 0.91
 -4 -8 0 18.73 1.47
 -4 -8 0 21.71 1.45
 -4 -8 -1 8.33 1.15
 -4 -8 -1 6.36 0.97
 -4 -8 -2 12.01 1.18
 -4 -8 -2 9.45 0.99
 4 8 3 25.49 1.33
 -4 -8 -3 28.92 1.51
 -4 8 -4 14.55 0.98
 -4 8 -4 14.04 0.95
 -4 8 -4 14.43 1.15
 -4 8 -5 4.06 0.62
 -4 -8 -5 4.84 0.86
 -4 8 -5 4.19 0.79
 -4 8 -5 3.2 0.6
 -4 8 -6 19.62 1.11
 -4 8 -6 20.49 1.27
 -4 8 -6 19.99 1.13
 -4 8 -6 18.99 1.22
 -4 8 -7 17.15 0.96
 -4 8 -7 19.51 1.16
 -4 8 -7 19.33 1.06
 -4 8 -7 18.35 1.03
 -4 8 -7 20.2 1.15
 -4 -8 -7 18.97 1.03
 -4 8 -8 56.69 2.16
 -4 8 -8 50.45 2.04
 -4 8 -8 56.08 2.13
 -4 8 -8 60.02 2.14
 -4 8 -8 57.28 2.16
 -4 8 -8 48.87 2.06
 -4 8 -9 159.07 5.04
 -4 8 -9 146.44 5.09
 -4 8 -9 159.08 5.09
 -4 8 -9 159.57 5.09
 -4 -9 5 9.64 0.75
 -4 -9 4 26.76 1.24
 -4 -9 3 6.67 0.7
 -4 -9 2 6.52 0.68
 -4 -9 1 11.8 0.79
 4 9 -1 8.41 0.69
 -4 -9 0 29.75 1.29
 -4 -9 -1 17.9 0.93
 5 0 -23 35 1.82
 5 0 -23 38.14 1.84
 5 0 -22 32.95 2.03
 5 0 -22 33.4 2.05
 5 0 -21 3.37 1.38
 5 0 -21 3.02 0.91
 5 0 -21 3.4 1.3
 5 0 -20 45.65 2.89
 5 0 -20 43.89 2.4
 5 0 -20 43.23 2.81
 5 0 -19 78.91 3.81
 5 0 -19 81.81 3.63
 5 0 -19 73.92 3.98
 5 0 -19 78.88 4.06
 5 0 -18 0.78 1.75
 5 0 -18 0.83 1.26
 5 0 -18 -0.1 1.28
 5 0 -17 1.71 1.74
 5 0 -17 0.79 1.24
 5 0 -17 1.61 0.91
 5 0 -16 37.62 2.8
 5 0 -16 44.41 2.71
 5 0 -15 9.66 1.76
 5 0 -15 8.86 1.02
 5 0 -15 7.74 1.33
 5 0 -14 9.79 1.55
 5 0 -14 8.88 1.03
 5 0 -14 9.58 1.34
 5 0 -13 308.29 10.68
 5 0 -13 308.77 10.15
 5 0 -13 307.7 10.54
 5 0 -12 1.94 1.15
 5 0 -12 2.81 0.97
 5 0 -12 1.34 0.66
 5 0 -12 0.8 0.59
 5 0 -11 287.39 9.72
 5 0 -11 281.26 9.63
 -5 0 11 279.85 12.13
 5 0 -11 279.75 9.34
 5 0 -11 293.14 9.2
 5 0 -10 61.02 2.85
 5 0 -10 65.43 2.81
 -5 0 10 63.73 4.42
 5 0 -10 63.89 2.57
 5 0 -10 64.23 2.45
 5 0 -9 205.33 7.15
 5 0 -9 210.13 7.09
 -5 0 9 224.82 9.19
 5 0 -9 205.58 6.89
 -5 0 8 118.06 5.91
 -5 0 7 82.56 4.5
 -5 0 6 1202.9 38
 -5 0 6 1156.74 38.81
 -5 0 5 1370.03 42.68
 -5 0 5 1308.5 43.32
 -5 0 4 74.09 4.36
 -5 0 4 73.39 3.91
 -5 0 3 33.85 2.91
 -5 0 2 502.25 17.8
 5 0 -2 536.75 18.03
 -5 0 1 152.85 6.75
 5 0 -1 157.71 6.9
 5 0 0 24.15 2.65
 -5 0 0 25.82 2.48
 5 0 1 1035.89 32.64
 -5 0 -1 957.72 32.21
 5 0 2 288.02 11.12
 -5 0 -2 272.93 10.79
 -5 0 -2 281.26 10.68
 5 0 3 6042.38 195.18
 -5 0 -3 6381.19 194.94
 -5 0 -3 6632.41 194.82
 -5 0 -4 11.39 1.84
 -5 0 -4 11.74 2.09
 5 0 4 10.48 2.23
 -5 0 -5 9932.92 298.46
 5 0 5 9999 301.87
 -5 0 -5 9955.65 300.74
 -5 0 -5 9800.22 298.36
 5 0 5 9825.25 298.5
 5 0 6 75.1 5.21
 5 0 6 67.88 2.9
 -5 0 -6 66.78 2.77
 -5 0 -6 78.23 4.56
 5 0 6 69.42 2.82
 -5 0 -6 70.54 3.04
 5 0 7 23.82 1.6
 -5 0 -7 25.86 1.73
 -5 0 -7 20.94 2.5
 5 0 7 22.82 3.17
 -5 0 -7 23.66 3.13
 5 0 7 22.66 1.77
 5 0 7 26.31 1.58
 -5 0 -8 33.92 2.1
 5 0 8 37.71 2.27
 5 0 8 34.97 2.08
 5 0 8 34.13 1.97
 -5 0 -8 38.38 2.16
 -5 0 -9 485.25 15.7
 -5 0 -9 481.04 15.61
 5 0 9 454.66 15.47
 5 0 9 487.1 15.71
 5 0 9 516.77 16.06
 -5 0 -10 -0.12 0.89
 5 0 10 0.41 1.05
 5 0 10 1.21 1.35
 -5 0 -11 4.89 1.07
 5 0 11 7.42 1.55
 -5 0 -12 1.29 0.92
 5 0 12 0.4 1.29
 5 0 13 57.39 3.42
 5 0 14 15.63 1.99
 5 0 15 300.42 10.76
 5 0 16 92.03 4.24
 5 0 17 36.71 2.31
 -5 0 -18 115.1 4.69
 5 0 18 121.91 4.57
 -5 0 -19 193.09 6.61
 -5 0 -19 194.49 6.71
 5 1 -23 7.72 0.9
 5 -1 -23 6.99 0.82
 5 -1 -23 9.11 0.94
 5 1 -23 7.82 0.86
 5 1 -22 88 3.47
 5 -1 -22 87.93 3.55
 5 1 -22 84.71 3.51
 5 1 -22 75.19 3.12
 5 -1 -22 83.11 3.45
 5 1 -21 31.25 2.07
 5 1 -21 26.74 2.1
 5 1 -21 26.83 1.75
 5 -1 -21 28.56 2.03
 5 -1 -21 27.52 2.11
 5 -1 -20 26.57 2.32
 5 1 -20 25.9 2.24
 5 1 -20 26.82 1.95
 5 -1 -20 26.19 2.18
 5 1 -20 25.36 2.14
 5 -1 -19 181.11 7
 5 -1 -19 180.11 6.93
 5 -1 -19 173.42 6.36
 5 1 -19 175.93 6.88
 5 1 -19 167.73 6.42
 5 -1 -19 172.55 6.86
 5 1 -19 176.93 6.93
 5 -1 -18 286.2 10.52
 5 1 -18 307.09 10.46
 5 -1 -18 285.01 9.92
 5 -1 -18 281.55 10.41
 5 1 -18 277.36 9.99
 5 -1 -18 304.22 10.48
 5 1 -18 281.18 10.44
 5 1 -17 19.48 2.16
 5 1 -17 17.94 1.49
 5 -1 -17 20.16 2.05
 5 -1 -17 21.66 2.35
 5 1 -17 18.76 1.71
 5 -1 -17 21.93 1.85
 5 -1 -17 22.21 2.24
 5 1 -16 8.79 1.61
 5 1 -16 7.37 1.25
 5 -1 -16 6.01 1.7
 5 -1 -16 7.86 1.67
 5 1 -16 7.88 1.12
 5 -1 -16 7.22 1.72
 5 -1 -16 7.73 1.33
 5 -1 -15 15.69 1.98
 5 1 -15 14.59 1.88
 5 1 -15 13.91 1.47
 5 1 -15 16.55 1.4
 5 -1 -15 16.67 1.87
 5 -1 -15 16.81 1.66
 5 -1 -15 16.31 1.93
 5 -1 -14 705.55 23.6
 5 1 -14 736.06 23.57
 5 1 -14 705.64 22.78
 5 -1 -14 744.73 23.11
 5 1 -14 730.33 23.13
 5 -1 -14 744.54 23.68
 5 1 -14 727.62 23.34
 5 -1 -14 778.84 23.43
 5 -1 -14 743.68 23.64
 5 -1 -13 49.85 2.9
 5 1 -13 57.82 2.93
 5 -1 -13 53.94 2.52
 5 -1 -13 53.21 2.85
 5 1 -13 54.07 2.62
 5 -1 -13 55.77 2.93
 5 1 -13 51.71 2.26
 5 1 -13 53.02 2.51
 5 -1 -12 27.52 2.09
 5 1 -12 35.56 2.15
 5 1 -12 40.73 1.97
 5 -1 -12 33.16 1.87
 5 1 -12 32.12 1.66
 5 1 -12 34.08 1.91
 5 -1 -12 35.76 2.15
 5 -1 -12 36.36 2.2
 5 -1 -11 73.91 3.55
 5 1 -11 83.97 3.56
 5 1 -11 84.01 3.38
 5 -1 -11 88.3 3.36
 5 -1 -11 88.39 3.67
 5 -1 -11 82.5 3.59
 5 1 -11 83.83 3.12
 5 1 -11 83.82 3.33
 5 1 -10 166.07 5.94
 -5 1 10 176.81 8.62
 5 1 -10 164.86 5.76
 5 1 -10 169.57 5.75
 5 -1 -10 163.54 5.99
 5 -1 -10 157.2 5.54
 5 1 -10 168.95 5.56
 5 -1 -10 165.97 5.97
 5 1 -9 30.96 1.76
 5 1 -9 33.68 1.48
 5 -1 -9 31.13 1.81
 -5 1 9 31.68 3.23
 5 1 -9 31.48 1.61
 5 -1 -9 30.97 1.8
 5 1 -9 30.11 1.46
 -5 -1 8 508.92 17.22
 5 1 -8 485.54 15.61
 -5 1 8 514.38 18.42
 5 -1 -8 495.5 15.85
 5 1 -8 495.24 15.45
 5 -1 -8 473.52 15.78
 5 -1 -8 507.3 15.72
 5 1 -8 510.38 15.48
 -5 1 7 217.44 9.18
 -5 -1 7 200.46 7.96
 -5 -1 6 6043.32 190.93
 -5 1 6 6745.44 192.6
 -5 -1 5 1398.97 44.62
 -5 1 5 1487.75 46.04
 -5 1 5 1440.8 45.77
 -5 1 4 161.19 6.7
 -5 -1 4 144.32 5.74
 5 1 -4 152.34 5.48
 -5 1 3 880.02 27.94
 5 -1 -3 850.78 27.06
 -5 1 2 1509.04 47.24
 5 -1 -2 1504.7 46.8
 5 -1 -1 220.04 8.36
 5 -1 -1 225.06 8.02
 -5 1 1 207.25 8.09
 -5 1 0 1562.91 49.08
 5 -1 0 1711.39 49.51
 5 1 1 245.36 10.23
 5 -1 1 252.95 9.49
 -5 -1 -1 255.17 10.09
 -5 1 -1 241.21 9.15
 -5 1 -2 336.21 11.95
 5 -1 2 330.65 12.3
 5 1 2 331.67 13.09
 -5 1 -2 341.86 12.05
 -5 -1 -2 329.34 12.83
 5 -1 3 857.05 28.62
 5 1 3 859.23 29.45
 -5 1 -3 864.38 27.9
 -5 -1 -3 860.56 29.05
 -5 1 -3 859.85 28.25
 5 -1 4 159.88 7.55
 5 1 4 162.41 8.26
 -5 -1 -4 171.93 5.4
 -5 1 -4 157.57 6.73
 5 -1 4 161.82 5.8
 -5 -1 -4 159.56 7.78
 -5 -1 -4 158.09 7.91
 -5 1 -5 856.11 28.18
 5 -1 5 911.07 30.93
 5 1 5 918.46 31.83
 -5 -1 -5 900.38 27.94
 -5 -1 -5 940.13 30.99
 -5 -1 -5 924.42 28.26
 5 -1 5 921.25 28.45
 -5 1 -5 916.05 29.61
 5 -1 5 934.19 28.49
 5 1 5 971.06 28.04
 -5 -1 -5 929.9 31.14
 5 -1 5 867.14 28.31
 -5 -1 -5 867.1 31.25
 -5 1 -6 465.25 15.86
 5 -1 6 514.99 16.22
 -5 -1 -6 536.91 18.96
 -5 -1 -6 509.73 15.94
 -5 -1 -6 482.36 15.85
 -5 1 -6 493.72 17.21
 5 -1 6 494.78 16.13
 5 1 6 522.47 15.85
 -5 -1 -6 519.87 18.96
 5 -1 6 482.76 15.99
 5 1 6 514.48 15.69
 5 -1 6 485.78 18.71
 -5 1 -6 516.75 16.2
 5 1 6 500.15 19.65
 -5 -1 -7 248.37 8.03
 5 1 7 231.46 7.71
 -5 -1 -7 229.79 7.87
 -5 -1 -7 235.64 10.77
 5 -1 7 224.59 8.16
 5 1 7 231.01 7.87
 5 -1 7 216.77 10.63
 5 1 7 240.69 8.21
 -5 1 -7 235.13 8.2
 -5 -1 -7 243.13 10.87
 -5 -1 -8 236.94 7.82
 5 1 8 229.23 7.97
 5 -1 8 216.88 7.96
 -5 -1 -8 225.5 7.62
 5 1 8 213.44 7.6
 5 1 8 216.16 7.48
 -5 1 -8 229.04 7.99
 -5 -1 -9 229.95 8.07
 -5 1 -9 217.06 7.83
 -5 -1 -9 225.38 7.86
 5 -1 9 217.86 8.17
 5 1 9 244.31 8.29
 -5 1 -9 232.81 8.18
 -5 1 -9 231.08 8.19
 -5 -1 -10 18.17 1.8
 5 -1 10 21.68 1.98
 5 1 10 22.85 1.93
 -5 1 -10 19.4 1.49
 5 -1 10 21.34 2.09
 -5 1 -10 17.89 1.77
 -5 1 -11 23.11 1.6
 5 -1 11 24.84 2.11
 5 -1 11 25.39 2.28
 5 1 11 24.06 2.08
 -5 1 -11 18.67 1.82
 -5 1 -12 16.01 1.34
 -5 1 -12 19.86 1.82
 5 -1 12 17.75 1.8
 5 1 12 20.79 2
 5 -1 12 20.31 2.15
 5 1 13 111.89 4.94
 5 -1 13 105.3 5.12
 -5 1 -13 110.9 4.68
 -5 1 -14 103.14 4.5
 5 1 14 112.63 4.85
 5 -1 14 109.55 5.11
 5 -1 15 4.86 1.72
 -5 1 -15 4.98 1.06
 -5 -1 -15 5.17 1.62
 5 1 15 5.14 1.29
 -5 -1 -16 59.91 3.24
 5 -1 16 55.55 3.22
 5 1 16 58.04 2.94
 -5 -1 -17 179.93 6.49
 5 -1 17 171.21 6.46
 5 1 17 163.05 6.07
 -5 1 -17 164.89 6.41
 -5 -1 -18 7.05 1.08
 -5 1 -18 8.01 1.18
 5 -1 18 10.92 1.31
 -5 -1 -18 7.5 1.19
 -5 -1 -19 46.98 2.16
 5 -1 19 44.47 2.03
 -5 1 -19 48.47 2.11
 5 2 -22 15.64 1.12
 5 2 -22 14.15 1.24
 5 -2 -22 12.57 1.22
 5 2 -22 14.64 1.09
 5 -2 -21 49.63 2.56
 5 2 -21 53.79 2.54
 5 2 -21 50.19 2.49
 5 2 -21 55.75 2.7
 5 -2 -21 56.15 2.74
 5 -2 -20 28.9 2.15
 5 2 -20 24.06 1.85
 5 -2 -20 26.09 2.01
 5 2 -20 24.93 2.01
 5 -2 -19 155.26 5.97
 5 2 -19 147.82 5.74
 5 2 -19 131.94 5.18
 5 -2 -19 146.96 5.84
 5 2 -19 155.25 5.91
 5 2 -18 129.43 5.43
 5 2 -18 129.48 5.01
 5 -2 -18 132.6 5.72
 5 -2 -18 136.57 5.64
 5 -2 -18 135.58 5.72
 5 -2 -17 187.53 7.45
 5 2 -17 192.27 7.26
 5 -2 -17 190.48 7.35
 5 -2 -17 191.01 7.53
 5 2 -17 185.9 6.85
 5 2 -16 65.14 3.36
 5 -2 -16 64.48 3.52
 5 -2 -16 63.5 3.06
 5 2 -16 61.93 3.04
 5 -2 -16 64.01 3.61
 -5 -2 16 64.52 3.24
 5 2 -16 58.44 2.61
 5 -2 -16 65.52 3.59
 5 -2 -15 140.93 5.76
 5 2 -15 140.13 5.59
 5 2 -15 135.27 5.29
 5 -2 -15 134.22 5.8
 5 2 -15 135.36 4.9
 5 -2 -15 136.42 5.67
 5 -2 -15 133.2 5.31
 5 2 -14 95.82 4.25
 5 2 -14 98.4 4.06
 5 -2 -14 96.07 4.48
 5 -2 -14 96.4 4.07
 5 -2 -14 92.57 4.32
 5 2 -14 94.65 3.68
 5 -2 -14 101.98 4.49
 5 -2 -13 14.96 1.75
 5 2 -13 14.6 1.55
 5 2 -13 14.59 1.41
 5 -2 -13 14.2 1.42
 5 -2 -13 15.68 1.66
 5 -2 -13 14.29 1.65
 5 2 -13 14.74 1.24
 5 -2 -12 88.37 3.89
 5 2 -12 86.24 3.44
 5 2 -12 82.03 3.66
 5 -2 -12 79.35 3.47
 5 -2 -12 83.26 3.61
 5 2 -12 88.67 3.28
 5 2 -12 87.9 3.35
 5 2 -12 88.07 3.56
 5 -2 -12 81.54 3.89
 5 2 -12 85.38 3.59
 5 -2 -12 87.61 3.83
 5 -2 -11 329.21 10.98
 5 2 -11 335 10.8
 5 2 -11 329.87 10.92
 5 2 -11 326.57 10.45
 5 -2 -11 300.55 10.59
 5 -2 -11 327.08 10.76
 5 2 -11 325.76 10.72
 5 2 -11 329.59 10.56
 5 -2 -11 304.78 10.97
 5 2 -11 323.82 10.68
 5 2 -11 313.69 10.27
 5 -2 -11 317.25 10.9
 5 2 -11 330.9 10.41
 5 -2 -10 156.43 5.89
 5 2 -10 160.96 5.72
 5 -2 -10 145.43 5.6
 5 2 -10 166.48 5.87
 5 2 -10 162.46 5.71
 5 2 -10 167.71 5.59
 5 2 -10 167.68 5.69
 5 -2 -10 160.36 5.75
 5 2 -10 146.76 5.32
 5 -2 -10 159.07 5.87
 5 2 -10 160.2 5.46
 5 2 -10 165.4 5.45
 5 -2 -9 306.4 10.53
 5 2 -9 327.57 10.18
 5 2 -9 321.8 10.38
 -5 -2 9 332.12 14.34
 5 -2 -9 287.49 10.32
 5 2 -9 320.34 10.27
 5 2 -9 327.24 10.39
 5 -2 -9 325.78 10.46
 5 2 -9 325.63 10.36
 -5 2 9 335.79 13.89
 5 -2 -9 310.57 10.52
 5 2 -9 307.75 10.17
 5 -2 -8 218.66 7.63
 5 -2 -8 211.13 7.59
 -5 2 8 224.86 7.96
 5 -2 -8 226.55 7.56
 5 -2 -8 212.88 7.49
 -5 -2 8 219.33 10.7
 5 2 -8 244.81 7.43
 5 2 -8 229.84 7.31
 -5 -2 8 214.3 7.57
 5 2 -8 218.29 7.31
 5 2 -7 979.65 30.35
 5 -2 -7 972.8 30.58
 -5 -2 7 996.31 34.05
 5 2 -7 930.05 30.47
 5 2 -7 951.78 30.45
 5 -2 -7 981.14 30.66
 5 -2 -7 999.12 30.67
 5 2 -7 1024.56 30.38
 5 -2 -7 1007.83 30.61
 -5 2 7 1055.76 31.2
 5 2 -7 1005 30.35
 5 -2 -6 825.94 25.82
 -5 -2 6 878.06 29.05
 5 2 -6 831.32 25.51
 5 2 -6 793.86 25.49
 5 2 -6 858.49 25.58
 5 2 -6 837.55 25.63
 5 2 -6 836.21 25.65
 5 -2 -6 815.24 25.81
 -5 -2 5 1469.05 47.98
 5 2 -5 1454.26 46.05
 -5 2 5 1489.6 46.52
 5 2 -4 1563.59 49.86
 -5 -2 4 1604.57 51.47
 -5 2 4 1607.37 49.7
 -5 2 3 213.38 7.57
 -5 -2 3 212.07 9.22
 5 2 -3 199.96 8.1
 -5 -2 2 601.85 19.16
 5 2 -2 694.54 22.42
 -5 2 2 628.31 19.88
 -5 -2 2 737.72 22.18
 -5 -2 2 732.78 22.45
 -5 -2 2 608.99 19.17
 5 -2 -2 673.12 21.09
 -5 -2 1 218.26 9.16
 -5 -2 1 229.9 9.44
 5 -2 -1 219.97 8.59
 5 2 -1 229.05 9.52
 -5 2 1 193.37 7.19
 -5 -2 1 215.13 7.16
 -5 -2 0 239.53 10.14
 -5 -2 0 247.22 8.37
 5 2 0 247.83 10.4
 5 -2 0 246.79 9.56
 -5 2 0 221.72 8.07
 -5 -2 0 249.9 10.14
 -5 -2 -1 537.67 20.02
 -5 -2 -1 579.69 18.49
 5 -2 1 556.99 19.59
 5 2 1 574.59 20.41
 5 -2 1 558.33 18.39
 -5 -2 -1 531.49 20.04
 -5 2 -2 36.73 2.29
 -5 -2 -2 38.81 1.88
 5 2 2 45.76 3.86
 5 -2 2 42.64 2.68
 5 -2 2 47.94 3.49
 5 -2 2 43.62 2.17
 -5 -2 -2 42.23 3.59
 -5 -2 -2 42.68 2.74
 5 -2 3 31.44 1.91
 -5 -2 -3 31.15 1.65
 -5 -2 -3 32.92 1.44
 5 -2 3 28.81 2.38
 5 -2 3 27.8 2.83
 5 2 3 31.24 1.48
 5 2 3 30.34 3.4
 -5 -2 -3 27.62 3.12
 5 -2 3 29.72 1.76
 -5 -2 -3 37.91 2.73
 -5 2 -3 30.12 1.85
 5 -2 4 496.98 16.67
 -5 -2 -4 523.51 16.42
 5 -2 4 518.35 18.14
 5 2 4 502.25 19.71
 -5 2 -4 446.75 16.43
 -5 -2 -4 540.13 16.34
 5 -2 4 490.01 18.96
 -5 -2 -4 535.49 19.65
 5 2 4 559.31 16.18
 -5 -2 -4 548.36 18.49
 -5 -2 -4 526.31 19.64
 5 -2 4 517.19 16.58
 5 -2 5 233.27 8.73
 -5 -2 -5 248.63 8.52
 5 -2 5 222.39 10.88
 5 -2 5 251.75 10.38
 5 2 5 240.63 11.72
 -5 -2 -5 266.33 8.47
 5 2 5 260.26 8.35
 -5 -2 -5 268.25 10.79
 -5 -2 -5 263.18 11.72
 5 2 5 275.9 8.29
 5 -2 5 253.13 8.74
 5 -2 5 248.45 8.89
 -5 -2 -5 243.26 11.45
 5 -2 6 124.26 4.95
 -5 -2 -6 127.97 4.76
 5 -2 6 118.7 6.46
 5 2 6 125.01 4.52
 -5 -2 -6 130.34 4.46
 -5 -2 -6 127.49 4.65
 5 -2 6 127.01 5.14
 -5 -2 -6 126.64 6.86
 5 2 6 130.95 4.44
 5 -2 6 133.28 5.01
 -5 -2 -7 172.82 6.17
 -5 -2 -7 174.26 5.81
 5 -2 7 162.54 6.51
 -5 -2 -7 182.65 6.08
 5 -2 7 170.5 6.41
 5 2 7 165.86 5.77
 -5 -2 -8 6.79 1.15
 -5 -2 -8 9.43 1.16
 -5 -2 -8 8.02 1.28
 5 -2 8 8.69 1.61
 5 -2 8 7.31 1.35
 5 2 8 8.62 1.25
 -5 -2 -9 55.01 2.69
 -5 -2 -9 54.78 2.85
 5 2 9 55.02 2.85
 5 -2 9 54.34 3.18
 -5 2 -9 54.52 3.01
 5 -2 9 51.16 3
 -5 -2 -10 42 2.54
 -5 -2 -10 43.56 2.43
 -5 2 -10 45.27 2.45
 5 -2 10 41.75 2.84
 5 -2 10 41.77 2.76
 5 2 10 39.23 2.49
 -5 2 -10 43.5 2.73
 -5 -2 -11 732.95 23.38
 5 -2 11 724.36 23.79
 -5 2 -11 729.99 23.22
 5 2 11 720.73 23.41
 5 -2 11 698.59 23.64
 -5 2 -11 756.09 23.62
 -5 2 -12 291.84 10.13
 -5 2 -12 290.75 9.72
 5 -2 12 286.63 10.17
 -5 2 -12 259.13 9.56
 5 2 12 284.83 9.94
 -5 -2 -13 170.31 6.57
 -5 2 -13 164.36 5.92
 5 2 13 166.58 6.22
 -5 2 -13 160.4 6.32
 -5 -2 -14 123.43 5.21
 5 2 14 117.94 4.78
 -5 2 -14 109.84 4.95
 -5 2 -15 48.07 2.75
 -5 -2 -15 56.36 3.06
 -5 -2 -16 63.26 2.88
 -5 -2 -16 65.81 3.25
 -5 2 -16 56.2 2.81
 5 -2 16 63.73 3.37
 -5 2 -17 129.55 5.09
 -5 2 -17 126.84 4.74
 -5 -2 -17 141.62 5.28
 5 -2 17 143.25 5.37
 -5 2 -18 29.91 1.74
 -5 -2 -18 36.96 1.95
 5 -2 18 34.45 2.01
 -5 -2 -19 6.13 0.75
 5 -2 19 7.34 0.82
 5 3 -22 57.24 2.27
 5 -3 -21 1.34 0.77
 5 3 -21 0.39 0.69
 5 3 -21 0.55 0.81
 -5 -3 20 6.29 1.11
 5 3 -20 7.3 1.16
 5 3 -20 6.33 0.85
 5 -3 -20 6.4 1.24
 5 3 -19 4.06 1.01
 5 -3 -19 4.12 1.3
 5 -3 -19 3.23 1.13
 5 3 -19 2.81 1.17
 5 3 -19 2 0.88
 5 -3 -18 32.95 2.31
 5 3 -18 29.72 1.96
 -5 -3 18 30.07 2.08
 5 3 -18 31.74 1.97
 5 -3 -18 31.4 2.17
 5 3 -18 29.44 2.17
 5 3 -17 161.84 6.12
 5 3 -17 164.77 6.13
 -5 -3 17 164.48 6.29
 5 -3 -17 165.92 6.39
 5 -3 -17 177.21 6.55
 5 3 -17 153.09 5.61
 5 -3 -16 266.98 9.52
 -5 -3 16 254.12 9.31
 5 -3 -16 273.5 9.46
 5 3 -16 259.87 8.67
 5 3 -16 254.96 9.13
 5 3 -16 253.68 9.1
 5 3 -15 5.52 1.18
 5 3 -15 6.59 1.07
 -5 -3 15 4.71 1.56
 5 3 -15 4.69 1.32
 5 -3 -15 5.35 1.54
 5 -3 -15 4.14 1.4
 5 -3 -14 2.58 1.37
 5 3 -14 5.35 1.16
 5 3 -14 6.67 1.04
 -5 -3 14 2.22 1.03
 5 3 -14 3.62 1.15
 5 3 -14 4.67 1.04
 -5 -3 14 3.45 1.51
 5 3 -14 5.54 0.94
 5 -3 -14 3.41 1.37
 5 3 -14 2.28 1.24
 5 -3 -13 33.99 2.37
 5 3 -13 34.5 2.06
 5 3 -13 34.54 1.88
 5 -3 -13 33.04 2.27
 -5 -3 13 32.4 2.11
 5 3 -13 33.93 2.05
 5 3 -13 33.21 2.07
 -5 -3 13 32.19 2.39
 5 3 -13 32.03 1.73
 5 3 -13 34.35 2.18
 5 3 -13 35.9 1.91
 5 -3 -12 3.43 1.22
 5 3 -12 3.12 0.94
 -5 -3 12 2.67 1.06
 -5 -3 12 2.78 1.43
 5 3 -12 2.73 0.99
 5 3 -12 3.01 0.93
 5 -3 -12 2.09 0.97
 5 3 -12 1.66 0.82
 5 3 -12 2.85 0.88
 5 3 -12 2.25 1.1
 5 -3 -12 2.44 1.19
 5 -3 -11 44.41 2.45
 -5 -3 11 46.5 2.51
 5 3 -11 49.47 2.42
 5 3 -11 47.84 2.47
 -5 -3 11 49.18 2.8
 5 3 -11 52.44 2.3
 5 -3 -11 48.12 2.67
 5 3 -11 49.69 2.35
 5 3 -11 50.32 2.55
 5 -3 -11 44.4 2.6
 5 -3 -10 230.16 8.13
 5 3 -10 237.43 8
 5 -3 -10 208.76 7.91
 -5 -3 10 233.31 8.08
 5 3 -10 245.69 8.26
 5 3 -10 240.77 7.79
 5 -3 -10 222.97 8.12
 5 3 -10 245.33 7.94
 -5 -3 10 229.3 8.24
 5 -3 -10 216.4 7.97
 5 -3 -10 226 8.14
 5 3 -10 235.82 7.81
 5 3 -9 354.05 11.4
 5 3 -9 356.82 11.55
 5 -3 -9 347.43 11.7
 5 -3 -9 342.52 11.59
 -5 -3 9 349.16 11.65
 5 3 -9 373.02 11.81
 5 -3 -9 351.71 11.63
 5 -3 -9 348.79 11.76
 5 3 -9 361.88 11.62
 5 3 -9 323.86 11.48
 -5 -3 9 364.63 11.83
 5 3 -9 359.97 11.42
 5 3 -9 348.57 11.35
 5 -3 -9 342.01 11.69
 5 3 -8 50.93 2.37
 5 -3 -8 57.98 2.77
 5 -3 -8 52.51 2.61
 5 -3 -8 50.88 2.59
 -5 -3 8 56.85 2.6
 -5 -3 8 55.99 4.88
 5 3 -8 56.15 2.63
 5 3 -8 60.09 2.57
 5 3 -8 50.63 2.36
 -5 -3 8 54.03 2.7
 5 3 -8 53.9 2.35
 5 -3 -8 54.2 2.58
 5 3 -8 57.56 2.51
 5 -3 -8 52.39 2.52
 5 -3 -8 55.54 2.64
 5 3 -8 58.08 2.5
 5 -3 -7 14.07 1.3
 -5 3 7 13.33 2.24
 5 -3 -7 14.31 1.33
 -5 -3 7 12.57 1.24
 -5 3 7 15.49 2.68
 5 3 -7 12.79 1.02
 -5 -3 7 14.32 2.62
 5 3 -7 13.2 1.17
 5 3 -7 11.27 1.08
 5 3 -7 13.75 1.13
 5 3 -7 14.76 1.13
 5 -3 -7 12.81 1.44
 -5 -3 7 12.31 1.39
 5 3 -7 12.46 1.12
 5 -3 -7 13.11 1.28
 5 -3 -7 12.81 1.29
 -5 3 7 15.54 1.87
 5 -3 -7 13.39 1.28
 5 3 -6 46.2 2.13
 -5 -3 6 50.71 3.68
 5 3 -6 46.44 2.07
 5 -3 -6 47.07 2.44
 -5 -3 6 49.41 4.22
 -5 -3 6 55.66 2.4
 -5 3 6 59.82 3.56
 5 3 -6 52.34 2.21
 5 3 -6 49.31 2.22
 5 3 -6 52.87 2.19
 -5 3 6 47.22 3.7
 5 3 -6 49.9 2.2
 5 3 -6 51.49 3.33
 5 -3 -6 49.85 2.41
 -5 3 6 49.71 4.3
 5 -3 -6 47.94 2.55
 5 -3 -6 47.57 2.39
 5 -3 -6 45.98 2.33
 -5 -3 5 24.27 2.55
 5 3 -5 18.71 1.21
 5 3 -5 20.86 2.22
 5 -3 -5 22.4 1.59
 -5 -3 5 24.05 3
 -5 3 5 20.26 1.46
 -5 3 5 20.49 2.88
 5 3 -5 20.73 1.15
 5 3 -5 20.8 1.26
 5 3 -5 19.75 1.22
 -5 -3 5 20.09 1.49
 5 3 -5 20.44 1.23
 5 -3 -5 23.2 1.56
 5 -3 -5 20.77 1.7
 5 3 -5 17.75 1.22
 5 -3 -5 20.32 1.55
 -5 3 5 16.88 1.26
 -5 -3 5 21.97 1.45
 5 -3 -5 21.75 1.47
 5 3 -4 192.9 6.52
 5 -3 -4 202.85 6.87
 5 3 -4 199.46 8.5
 5 -3 -4 200.3 6.94
 -5 -3 4 202.2 9.33
 -5 -3 4 199.29 6.78
 -5 3 4 195.27 9.29
 5 3 -4 189.94 6.43
 5 -3 -4 200.41 7.07
 5 3 -4 205.03 6.61
 5 3 -4 189.26 6.51
 5 3 -4 202.36 6.55
 -5 -3 4 189 6.79
 5 3 -4 198.21 6.56
 5 -3 -4 207.13 6.98
 5 -3 -4 194.41 6.77
 -5 -3 4 212.17 8.99
 5 3 -3 68.48 2.73
 5 -3 -3 78.27 3.21
 -5 -3 3 78.98 5.19
 5 -3 -3 74.31 3.21
 -5 -3 3 77.72 3.04
 -5 -3 3 70.77 3.05
 5 -3 -3 80.3 3.37
 5 3 -3 69.81 2.75
 -5 -3 3 76.04 3.09
 5 3 -3 73.23 2.77
 5 -3 -3 76.2 3.27
 5 3 -3 77.23 4.57
 -5 -3 3 79.36 4.87
 5 -3 -3 78.17 3.08
 -5 3 3 84.58 5.18
 5 -3 -2 207.89 7.13
 -5 -3 2 210.06 9.51
 -5 -3 2 201.02 6.9
 5 -3 -2 214.82 7.19
 5 3 -2 185.6 6.58
 -5 -3 2 203.31 6.92
 5 3 -2 198.52 8.82
 -5 -3 2 226.44 9.45
 5 -3 -2 215.57 6.97
 5 -3 -2 205.83 7.13
 5 -3 -1 282.35 9.81
 5 -3 -1 288.42 9.75
 -5 -3 1 274.61 9.45
 5 -3 -1 293.14 11.82
 5 -3 -1 295.05 9.79
 5 3 -1 298.22 12.3
 -5 -3 1 308.76 12.26
 -5 -3 1 301.67 12.22
 5 -3 -1 294.6 9.55
 -5 -3 0 380.77 15.04
 5 -3 0 403.29 12.69
 -5 -3 0 374.38 12.29
 5 3 0 359.2 11.99
 5 3 0 382.61 15.25
 5 -3 0 391.92 12.56
 5 -3 0 411.99 12.74
 5 -3 0 392.95 14.97
 5 -3 0 385.3 12.4
 -5 -3 0 412.23 15.39
 -5 -3 -1 791.78 24.71
 -5 -3 -1 755.19 24.49
 -5 -3 -1 749.2 24.85
 5 -3 1 803.69 27.79
 5 3 1 810.04 28.03
 -5 -3 -1 816.27 24.68
 -5 3 -1 727.19 24.86
 5 -3 1 849.46 25.1
 -5 -3 -1 862.7 28.36
 5 3 1 824.06 24.41
 5 -3 1 809.64 24.84
 -5 -3 -1 813.8 27.84
 5 -3 2 158.91 6.07
 5 -3 2 166.13 5.88
 -5 -3 -2 170.12 8.57
 -5 -3 -2 162.96 5.71
 -5 -3 -2 150 5.49
 5 3 2 161.55 8.45
 5 -3 2 174.35 8.5
 -5 -3 -2 165.89 5.68
 5 -3 2 173.05 6.13
 5 3 2 168.17 5.37
 -5 -3 -2 160.69 8.21
 5 -3 3 133.97 5.25
 5 3 3 128.75 4.67
 5 3 3 123.53 7.45
 5 -3 3 133.42 7.52
 -5 -3 -3 136.22 4.87
 -5 -3 -3 143.52 7.88
 -5 -3 -3 137.34 4.81
 5 -3 3 134.23 4.91
 5 -3 3 136.46 5.3
 -5 -3 -3 125.97 7.33
 5 -3 4 44.2 2.65
 5 -3 4 44.11 2.53
 -5 -3 -4 43.19 2.18
 5 3 4 45.54 4.35
 5 -3 4 43.2 2.24
 -5 -3 -4 45.69 2.14
 -5 -3 -4 37.61 3.89
 5 3 4 42.45 1.96
 -5 -3 -5 37.02 2.03
 -5 -3 -5 39.27 1.97
 -5 -3 -5 40.94 1.82
 5 3 5 32.91 1.71
 5 3 5 35.81 1.76
 5 -3 5 33.96 2.07
 -5 3 -5 35.39 2.27
 -5 -3 -6 167.17 5.79
 -5 -3 -6 161.88 5.46
 -5 -3 -6 158.03 5.68
 5 -3 6 152.02 5.95
 5 3 6 155.11 5.39
 -5 3 -6 156.51 6.07
 5 -3 6 156.6 6.32
 -5 -3 -7 168.72 6.17
 -5 -3 -7 173.5 5.84
 -5 -3 -7 175.5 6.12
 5 -3 7 161.41 6.72
 5 -3 7 169.13 6.44
 5 3 7 163.67 5.74
 -5 3 -7 174.07 6.52
 -5 -3 -8 20.34 1.73
 -5 -3 -8 23.68 1.64
 -5 -3 -8 22.73 1.74
 5 -3 8 22.08 2.34
 -5 -3 -8 22.45 1.71
 5 -3 8 20.35 1.89
 -5 3 -8 25.01 2.07
 -5 -3 -9 119.98 4.83
 -5 -3 -9 112.42 4.42
 -5 -3 -9 122.74 4.75
 5 -3 9 111.44 5.35
 -5 -3 -9 117.74 4.83
 -5 3 -9 124.08 5.19
 5 -3 9 115.23 5.1
 -5 3 -9 118.26 5.12
 -5 -3 -10 2322.55 73
 -5 3 -10 2438.69 73.23
 -5 -3 -10 2410.95 72.93
 -5 -3 -10 2369.02 73.2
 5 -3 10 2275.47 73.61
 -5 3 -10 2435.74 73.48
 5 -3 10 2365.55 73.46
 -5 -3 -11 94.47 4.16
 5 -3 11 97.79 4.72
 -5 -3 -11 89.35 4.02
 -5 3 -11 95.73 4.26
 5 -3 11 88.95 4.48
 -5 -3 -11 94.6 4.27
 -5 3 -11 97.52 4.53
 -5 3 -12 68.29 3.37
 -5 -3 -12 73.58 3.62
 -5 3 -12 65.97 2.94
 5 -3 12 70.92 3.84
 -5 3 -12 76.1 3.79
 -5 -3 -13 133.98 5.44
 -5 3 -13 132.56 5.18
 -5 3 -13 122.77 5.09
 5 -3 13 124.52 5.64
 -5 3 -13 143 5.62
 -5 3 -14 49.99 2.6
 -5 3 -14 46.25 2.36
 -5 3 -14 50.71 2.44
 -5 -3 -14 54.69 2.96
 5 -3 14 56.46 3.22
 -5 3 -14 49.09 2.95
 -5 3 -15 1.24 1.07
 -5 3 -15 2.29 0.81
 5 -3 15 0.17 1.38
 -5 -3 -15 2.93 1.2
 -5 3 -16 13.52 1.28
 -5 3 -16 14.4 1.38
 -5 -3 -16 12.21 1.35
 5 -3 16 13.13 1.58
 -5 3 -17 5.37 0.83
 5 -3 17 6.09 1.26
 -5 3 -17 5.83 0.8
 -5 -3 -17 5.87 0.98
 -5 -3 -18 41.8 1.83
 5 4 -21 89.96 3.29
 -5 -4 20 3.63 0.91
 5 4 -20 3.96 0.69
 5 4 -19 40.31 2.02
 -5 -4 19 44.14 2.31
 -5 -4 19 40.51 2.03
 5 -4 -19 39.9 2.01
 5 4 -18 51.09 2.43
 -5 -4 18 47.07 2.44
 5 4 -18 45.62 2.24
 5 -4 -18 44.27 2.36
 5 4 -18 42.68 1.94
 5 4 -17 81.36 3.51
 -5 -4 17 81.32 3.65
 5 4 -17 73.9 3.06
 5 4 -17 77.56 3.35
 5 -4 -17 76.93 3.52
 5 4 -16 30.07 2.15
 -5 -4 16 33.93 2.42
 5 4 -16 31.19 1.97
 5 -4 -16 32.1 2.2
 5 4 -16 29.84 1.79
 5 -4 -15 1.33 1.21
 5 4 -15 1.76 1
 -5 -4 15 3.17 1.04
 5 4 -15 2.8 1.32
 -5 -4 15 1.52 1.5
 5 -4 -14 8.93 1.47
 5 4 -14 7.79 1.29
 -5 -4 14 8.06 1.74
 -5 -4 14 6.72 1.33
 5 4 -14 8.31 1.57
 5 4 -14 8.02 1.16
 5 4 -14 6.78 1.28
 5 4 -14 7.68 1.4
 5 4 -14 5.99 1.03
 -5 -4 13 64.43 3.35
 5 4 -13 76.79 3.21
 5 4 -13 73.1 3.09
 5 4 -13 75.07 3.31
 5 4 -13 66.77 3.35
 -5 -4 13 73.45 3.8
 5 4 -13 64.82 2.91
 5 -4 -13 64.79 3.36
 5 4 -12 56.21 2.64
 -5 -4 12 54.63 2.92
 5 4 -12 55.29 2.79
 -5 -4 12 49.14 3.15
 5 4 -12 55.86 2.68
 5 -4 -12 55.79 2.95
 5 4 -11 24.3 1.92
 5 4 -11 21.87 1.68
 -5 -4 11 22.08 1.85
 5 4 -11 20.3 1.72
 5 4 -11 21.2 1.79
 -5 -4 11 23.17 2.17
 5 4 -11 24.87 1.74
 5 4 -11 21.17 1.68
 5 -4 -11 22.46 1.83
 5 4 -10 235.12 8.15
 -5 -4 10 234.9 8.48
 5 4 -10 235.41 8.3
 5 4 -10 238.28 8.1
 5 4 -10 240.08 8.38
 5 4 -10 238.66 8.35
 -5 -4 10 237.82 8.65
 5 4 -10 238.6 8.11
 5 -4 -10 226.95 8.32
 5 4 -9 3.67 0.99
 -5 -4 9 5.06 1.49
 5 -4 -9 3.64 1.02
 -5 -4 9 5.1 1.19
 5 4 -9 4.11 1.14
 5 4 -9 4.45 1.04
 5 4 -9 5.47 0.99
 5 4 -9 4.07 0.97
 5 4 -9 6.42 1.02
 5 -4 -8 63.84 3.28
 -5 -4 8 62.79 3.13
 5 4 -8 72.35 3.04
 5 4 -8 66.67 3.04
 5 4 -8 67.04 2.96
 -5 -4 8 63.55 3.3
 5 4 -8 70.24 3.03
 5 4 -8 66.34 2.86
 5 -4 -8 69.05 3.1
 5 4 -7 31.24 1.84
 5 -4 -7 29.7 2.21
 -5 -4 7 26.82 1.94
 5 4 -7 29.91 1.78
 5 4 -7 29.05 1.81
 5 4 -7 30.83 1.78
 5 4 -7 33.05 1.81
 5 4 -7 33.34 1.75
 5 -4 -7 27.92 1.81
 -5 -4 7 29.67 2.11
 5 4 -6 395.5 12.91
 5 4 -6 381.18 12.9
 -5 -4 6 409.81 13.3
 -5 -4 6 381.08 13.23
 5 4 -6 411.17 12.98
 5 4 -6 422.16 13.06
 5 4 -6 402.74 12.96
 -5 -4 6 384.56 13.29
 5 -4 -6 415.05 13.55
 5 4 -6 416.63 13.03
 5 4 -6 405.09 12.87
 5 -4 -6 388.99 13.06
 5 4 -5 299.49 9.94
 5 4 -5 307.62 9.93
 -5 -4 5 295.03 13.1
 -5 -4 5 300.89 10.26
 -5 -4 5 296.48 10.26
 5 -4 -5 312.65 10.61
 5 4 -5 313.51 10.02
 5 4 -5 298.62 9.93
 5 4 -5 307.56 9.97
 -5 -4 5 298.61 10.28
 5 4 -5 317.87 10.02
 5 4 -5 302.88 9.86
 -5 4 5 283.05 12.22
 5 4 -5 321.17 12.69
 5 -4 -5 290.36 10.07
 5 4 -4 537.43 17.4
 5 4 -4 529.99 17.41
 -5 -4 4 575.68 17.81
 -5 -4 4 540.3 17.73
 5 4 -4 565.18 17.48
 5 4 -4 558.24 17.43
 5 4 -4 562.14 17.45
 5 4 -4 575.95 17.35
 -5 -4 4 535.46 20.81
 5 -4 -4 565.4 18.14
 5 4 -4 546.13 20.42
 5 -4 -4 528.8 17.59
 5 4 -3 30.75 1.63
 -5 -4 3 32.95 3.45
 -5 -4 3 31.81 1.95
 -5 -4 3 30.41 1.95
 5 4 -3 32.96 1.62
 5 4 -3 29.33 1.62
 5 4 -3 30.26 1.56
 5 4 -3 32.59 1.58
 5 4 -3 33.97 1.52
 -5 -4 3 34.32 3.31
 5 4 -3 31.27 3.25
 5 -4 -3 32.3 1.82
 5 4 -2 43.02 1.93
 -5 -4 2 43 3.89
 5 4 -2 41.86 3.8
 -5 4 2 41.68 3.72
 -5 -4 2 45.68 2.35
 5 4 -2 41.97 1.97
 5 4 -2 45.34 1.94
 5 -4 -2 49.19 2.44
 -5 -4 2 51.44 4.13
 5 -4 -2 46.45 2.23
 -5 -4 1 65.48 4.79
 5 4 -1 63.04 2.52
 5 -4 -1 69.49 3.14
 -5 -4 1 66.97 2.92
 5 4 -1 61.91 2.55
 -5 -4 1 68.56 4.96
 -5 -4 1 68.21 2.97
 5 -4 -1 67.78 2.87
 -5 -4 0 101.57 6.19
 -5 -4 0 99.14 3.93
 5 -4 0 96.28 3.87
 5 4 0 95.45 3.52
 -5 -4 0 102.44 3.97
 5 -4 0 103.37 4.26
 5 4 0 100.47 6.27
 5 -4 0 103.93 3.95
 5 -4 1 229.21 7.56
 -5 -4 -1 213.4 7.46
 5 4 1 200.52 10.2
 -5 -4 -1 221.19 7.5
 5 -4 1 218.79 7.92
 5 4 1 213.15 7.14
 -5 -4 -1 204.02 10.12
 -5 -4 -2 203.37 7.16
 -5 -4 -2 209.87 7.17
 5 4 2 203.13 6.77
 5 -4 2 216.39 7.73
 -5 -4 -3 14.97 1.4
 -5 -4 -3 14.52 1.32
 -5 -4 -3 14.25 1.37
 5 4 3 13.42 1.22
 5 -4 3 17.44 1.95
 -5 -4 -4 299.39 10.14
 -5 -4 -4 300.4 9.92
 -5 -4 -4 314.49 10.14
 5 -4 4 308.23 10.84
 5 4 4 290.14 9.89
 -5 4 -4 319.43 10.45
 5 4 5 494.09 16.06
 -5 -4 -5 515.26 16.41
 -5 -4 -5 528.89 16.15
 5 -4 5 491.35 17.12
 -5 -4 -5 515.39 16.37
 -5 4 -5 524.85 16.74
 5 -4 5 489.98 16.48
 -5 -4 -6 30.74 1.92
 -5 -4 -6 31.41 1.84
 5 -4 6 29.55 2
 -5 -4 -6 32.57 1.98
 5 4 6 28.09 1.69
 -5 4 -6 29.14 2.23
 -5 4 -7 81.19 3.93
 -5 -4 -7 80.59 3.5
 -5 4 -7 78.81 3.8
 -5 -4 -7 80.63 3.27
 5 -4 7 67.87 4.04
 5 -4 7 74.18 3.6
 5 4 7 77.33 3.07
 -5 -4 -7 79.77 3.46
 -5 4 -8 40.06 2.83
 -5 -4 -8 37.44 2.39
 -5 4 -8 41 2.76
 -5 -4 -8 43.48 2.28
 5 -4 8 43.15 3.16
 -5 -4 -8 42.6 2.43
 5 -4 8 39.22 2.5
 -5 4 -9 844.07 25.86
 -5 -4 -9 779.63 25.44
 -5 -4 -9 792.25 25.07
 -5 4 -9 819.49 25.84
 -5 -4 -9 823 25.42
 5 -4 9 757.74 25.78
 5 -4 9 791.08 26.3
 -5 4 -9 820.2 25.99
 -5 -4 -10 69.84 3.31
 -5 4 -10 73.38 3.69
 -5 -4 -10 68.93 3.36
 5 -4 10 72.42 3.65
 -5 -4 -10 67.74 3.25
 -5 -4 -11 136.82 5.34
 -5 4 -11 140.89 5.65
 -5 -4 -11 135.31 5.37
 -5 -4 -11 131.67 5.3
 5 -4 11 139.42 5.79
 -5 -4 -12 73.02 3.32
 -5 4 -12 69.67 3.43
 -5 4 -12 68.32 3.41
 -5 4 -12 68.21 3.06
 5 -4 12 72.89 3.68
 -5 4 -13 2.28 1.45
 -5 4 -13 3.29 1.2
 -5 4 -13 1.44 1.17
 -5 4 -13 2.65 0.77
 5 -4 13 2.51 1.35
 -5 4 -13 2.04 1.27
 -5 4 -13 2 0.74
 -5 4 -13 2.83 1.08
 -5 -4 -13 2.52 1
 -5 4 -14 205.03 6.84
 -5 4 -14 192.85 7.16
 -5 4 -14 183.32 6.9
 -5 -4 -14 184.4 6.84
 -5 4 -14 192.22 6.79
 5 -4 14 204.27 7.29
 -5 -4 -15 8.32 0.99
 -5 4 -15 10.07 0.92
 -5 4 -15 8.41 1.26
 -5 4 -15 9.4 1.06
 -5 4 -15 8.72 0.89
 5 -4 15 9.39 1.42
 -5 4 -16 20.96 1.15
 -5 4 -16 21.69 1.47
 5 -4 16 20.34 1.58
 5 -4 17 4.23 0.83
 -5 4 -17 5.13 0.68
 -5 -5 19 13.27 1.15
 5 5 -19 14.77 1.01
 5 5 -18 15.44 1.24
 -5 -5 18 16.6 1.49
 -5 -5 18 17.44 1.3
 5 5 -18 14 0.92
 5 5 -17 43.06 2.22
 -5 -5 17 41.89 2.49
 -5 -5 17 41.05 2.3
 5 5 -17 41.71 1.9
 5 5 -16 78.31 3.46
 -5 -5 16 70.57 3.15
 -5 -5 16 73.03 3.65
 -5 -5 16 79.12 3.61
 5 5 -16 81.35 3.13
 5 5 -15 19.37 1.49
 -5 -5 15 17.74 1.54
 -5 -5 15 16.85 2.17
 5 5 -15 17.56 1.23
 -5 -5 15 21.51 2
 5 5 -14 19.16 1.5
 -5 -5 14 19.38 1.7
 5 5 -14 21.55 1.7
 5 5 -14 17.09 1.38
 -5 -5 14 17.73 2.07
 5 5 -14 20.76 1.62
 5 5 -13 17.69 1.56
 -5 -5 13 19.67 1.82
 5 5 -13 19.61 1.85
 5 5 -13 17.82 1.7
 5 5 -13 15.45 1.72
 -5 -5 13 17.13 2.18
 5 5 -13 17.01 1.51
 5 5 -13 19.17 1.67
 5 5 -12 5.24 1.28
 -5 -5 12 4.51 1.34
 5 5 -12 4.01 1.36
 5 5 -12 6.08 1.28
 5 5 -12 5.67 1.33
 -5 -5 12 6.01 1.79
 -5 -5 11 49.22 2.93
 5 5 -11 52.05 2.62
 5 5 -11 49.59 2.81
 -5 -5 11 51.94 3.24
 5 5 -11 50.21 2.76
 5 5 -11 48.46 2.64
 -5 -5 10 34.93 2.49
 -5 -5 10 37.65 2.76
 5 5 -10 38.96 2.21
 5 5 -10 39.16 2.4
 5 5 -10 37.57 2.26
 5 5 -10 37.55 2.3
 -5 -5 10 34.41 2.66
 5 5 -10 36.33 2.32
 5 5 -9 508.73 16.33
 -5 -5 9 486.78 16.51
 -5 -5 9 471.44 16.55
 5 5 -9 509.2 16.22
 -5 -5 9 488.79 16.61
 5 5 -9 502.5 16.28
 5 5 -9 508.2 16.13
 5 5 -8 71.82 3.16
 -5 -5 8 68.64 3.46
 -5 -5 8 67.68 3.49
 5 5 -8 65.16 3.18
 5 5 -8 66.61 3.12
 -5 -5 8 66.41 3.51
 5 5 -8 63.57 3.1
 5 5 -8 67.96 3.01
 5 5 -7 151.83 5.56
 5 5 -7 148.51 5.43
 -5 -5 7 151.25 5.92
 -5 -5 7 142.12 5.9
 5 5 -7 152.87 5.63
 5 5 -7 146.8 5.54
 5 5 -7 150.15 5.59
 5 5 -7 149.19 5.55
 5 5 -6 383.21 12.6
 -5 -5 6 376.23 12.99
 -5 -5 6 365.09 12.9
 5 5 -6 385.3 12.6
 5 5 -6 390.03 12.49
 5 5 -6 385.09 12.61
 5 5 -6 392.14 12.64
 5 5 -6 388.01 12.64
 5 5 -5 65.18 2.93
 -5 -5 5 70.85 3.37
 -5 -5 5 64.06 3.26
 5 5 -5 66.24 2.96
 5 5 -5 68.8 2.92
 5 5 -5 69.28 2.93
 5 5 -5 64.78 2.87
 5 5 -5 65.16 2.78
 5 5 -4 104.87 4.08
 -5 -5 4 115.84 4.59
 -5 -5 4 110.96 4.47
 5 5 -4 106.13 4.06
 5 5 -4 104.97 4.02
 5 5 -4 106.65 3.94
 -5 -5 4 103.68 4.51
 5 5 -4 107.93 4.06
 5 5 -4 102.23 4.08
 5 5 -3 12.78 1.22
 5 5 -3 12.65 1.23
 -5 -5 3 15.78 1.69
 5 5 -3 13.92 1.09
 -5 -5 3 13.07 1.55
 5 5 -2 162.43 5.58
 -5 -5 2 159.02 5.99
 -5 -5 2 160.36 5.97
 5 5 -2 156.49 5.59
 5 5 -2 158.1 5.51
 5 5 -1 124.58 4.42
 -5 -5 1 123.3 4.84
 5 -5 -1 123.98 4.71
 5 5 -1 123.06 4.47
 -5 -5 1 119.96 4.85
 -5 -5 0 196.52 6.92
 5 -5 0 187.52 6.88
 -5 -5 0 200.31 6.97
 5 5 0 188.66 6.48
 5 -5 1 135.04 5.42
 -5 -5 -1 143.02 5.41
 5 5 1 144.9 5.02
 -5 -5 -2 36.21 2.17
 -5 -5 -2 36.87 2.17
 -5 -5 -2 35.21 2.11
 5 -5 2 34.14 2.21
 5 5 2 34.75 1.73
 -5 -5 -3 8.24 1.39
 5 -5 3 8.1 1.37
 -5 -5 -3 8.91 1.25
 5 5 3 7.41 1.1
 -5 -5 -3 8.92 1.36
 -5 5 -3 7.53 1.34
 -5 -5 -4 37.24 2.2
 -5 -5 -4 40.53 2.24
 -5 -5 -4 35.38 2.23
 -5 5 -4 38.08 2.38
 -5 -5 -5 24.24 1.79
 -5 -5 -5 20.57 1.72
 -5 -5 -5 26.71 1.77
 5 5 5 20.59 1.65
 -5 5 -5 20.9 1.86
 -5 5 -5 20.88 1.86
 -5 -5 -6 111.9 4.38
 -5 -5 -6 118.37 4.29
 5 5 6 105.08 4.06
 -5 5 -6 103.31 4.57
 -5 -5 -6 104.34 4.41
 -5 5 -6 109.31 4.78
 -5 5 -7 175.38 6.54
 -5 -5 -7 174.31 6.08
 -5 -5 -7 167.85 6.26
 -5 -5 -7 167.31 6.21
 5 -5 7 159.91 6.27
 -5 5 -7 172.77 6.68
 -5 5 -8 1.35 1.35
 -5 -5 -8 1.55 1.28
 -5 -5 -8 3.07 1.37
 -5 -5 -8 1.68 1.07
 5 -5 8 0.45 0.96
 -5 5 -9 9.96 1.68
 -5 -5 -9 9.58 1.53
 -5 -5 -9 10.28 1.31
 -5 -5 -9 9.17 1.48
 5 -5 9 10.36 1.37
 -5 -5 -10 176.26 6.65
 5 -5 10 183.67 6.91
 -5 5 -11 10.84 1.66
 -5 5 -11 11 1.59
 -5 5 -11 10.61 1.6
 -5 5 -11 8.47 1.49
 5 -5 11 10.66 1.45
 -5 5 -11 9.45 1.26
 -5 5 -12 79.18 3.44
 5 -5 12 76.9 3.47
 -5 5 -12 77.41 3.54
 -5 5 -12 72.42 3.59
 -5 5 -12 73.56 3.14
 -5 5 -12 73.2 3.39
 -5 5 -13 11.14 1.24
 -5 5 -13 13.41 1.29
 -5 5 -13 9.92 0.99
 -5 5 -13 9.39 1.21
 -5 5 -13 11.59 1.01
 5 -5 13 12.56 1.33
 -5 5 -13 11.7 1.37
 -5 5 -14 4.99 0.84
 5 -5 14 5.59 1.23
 -5 5 -14 4.21 0.82
 -5 5 -14 5.15 0.97
 -5 5 -14 6.49 0.63
 5 -5 14 5.36 0.99
 -5 5 -15 48.71 1.96
 -5 5 -15 49.57 2.24
 -5 5 -15 49.86 2.07
 -5 5 -15 44.49 1.91
 5 -5 15 49.98 2.35
 -5 5 -16 39.18 1.7
 5 -5 16 37.79 1.77
 -5 -6 18 1.18 0.57
 5 6 -18 1.44 0.45
 -5 -6 17 15.66 1.17
 5 6 -17 17.03 0.93
 5 6 -16 15.35 1.24
 -5 -6 16 15.63 1.41
 5 6 -16 17.06 1.13
 5 6 -15 8.69 1.01
 -5 -6 15 7.16 0.98
 5 6 -15 8.49 1.13
 -5 -6 15 8.33 1.32
 5 6 -15 7.06 0.81
 5 6 -14 16.79 1.38
 5 6 -14 15.01 1.46
 -5 -6 14 11.77 1.76
 5 6 -14 17.28 1.27
 -5 -6 14 15.51 1.69
 -5 -6 14 16.35 1.43
 5 6 -14 14.03 1.16
 5 6 -13 67.99 2.86
 -5 -6 13 59.56 3.07
 -5 -6 13 62.72 3.36
 5 6 -13 64.71 3.06
 -5 -6 13 64.07 3.33
 5 6 -13 64.35 2.78
 5 6 -13 70.13 2.93
 -5 -6 12 29.65 2.19
 -5 -6 12 34.59 2.51
 5 6 -12 36.41 2.15
 -5 -6 12 34.42 2.52
 5 6 -12 35.81 2.12
 5 6 -12 35.25 1.98
 5 6 -12 30.57 1.97
 5 6 -12 36.25 2.04
 5 6 -11 13.01 1.46
 -5 -6 11 13.33 1.69
 -5 -6 11 13.92 1.94
 5 6 -11 13.61 1.5
 5 6 -11 14.2 1.44
 5 6 -11 12.06 1.52
 -5 -6 11 13.55 1.92
 -5 -6 10 110.33 4.82
 -5 -6 10 110.9 4.95
 5 6 -10 116.98 4.61
 -5 -6 10 101.92 4.87
 5 6 -10 115.61 4.57
 5 6 -10 114.69 4.58
 5 6 -10 116.21 4.56
 5 6 -9 5.99 1.36
 -5 -6 9 7.24 1.62
 5 6 -9 7.6 1.21
 -5 -6 9 5.51 1.76
 5 6 -9 6.01 1.22
 5 6 -9 8.22 1.28
 5 6 -8 287.7 9.54
 5 6 -8 278.56 9.41
 -5 -6 8 284.01 9.99
 -5 -6 8 268.59 9.9
 5 6 -8 289.18 9.56
 5 6 -8 277.95 9.56
 5 6 -8 273.05 9.52
 5 6 -8 268.14 9.53
 5 6 -7 16.27 1.62
 -5 -6 7 16.14 1.9
 -5 -6 7 16.43 1.99
 5 6 -7 15.18 1.37
 5 6 -7 14.71 1.57
 5 6 -7 16.62 1.49
 5 6 -7 14.87 1.4
 5 6 -7 15.82 1.32
 5 6 -6 162.25 5.78
 -5 -6 6 161.34 6.29
 -5 -6 6 147.51 6.05
 5 6 -6 152.09 5.65
 5 6 -6 158.13 5.82
 5 6 -6 153.55 5.56
 5 6 -6 156.55 5.73
 -5 -6 6 150.6 6.16
 5 6 -5 204.51 7.13
 -5 -6 5 197.44 7.49
 5 6 -5 195.13 6.98
 5 6 -5 205.19 7.19
 -5 -6 5 201.81 7.58
 5 6 -5 209.74 7.12
 5 6 -5 203.42 6.95
 5 6 -4 540.49 17.28
 -5 -6 4 528.6 17.63
 -5 -6 4 546.31 17.76
 5 6 -4 558.08 17.33
 5 6 -4 529.45 17.21
 -5 -6 3 275.2 9.61
 -5 -6 3 258.18 9.63
 5 6 -3 272.22 9.13
 5 6 -3 283.86 9.23
 5 6 -3 282.67 9.28
 -5 -6 2 181.77 6.92
 5 6 -2 195.81 6.64
 -5 -6 2 184.54 7.05
 5 6 -2 194.14 6.58
 5 6 -1 178.2 6.27
 -5 -6 1 184.45 6.57
 5 6 -1 178.29 6.15
 -5 -6 1 164.63 6.55
 5 6 -1 177.49 6.07
 -5 -6 0 17.44 1.65
 5 -6 0 16.35 1.5
 -5 -6 0 15.95 1.71
 5 6 0 17.31 1.43
 5 6 0 17.87 1.2
 -5 -6 -1 98.58 4.11
 -5 -6 -1 99.14 4.09
 5 -6 1 99.41 4.21
 5 6 1 99.95 3.77
 -5 -6 -1 95.26 4.18
 -5 -6 -2 38.68 2.35
 -5 -6 -2 40.07 2.22
 -5 -6 -2 42.05 2.33
 5 -6 2 38.99 2.38
 5 6 2 33.71 2.04
 5 6 2 37.94 1.83
 -5 6 -2 33.26 2.04
 -5 -6 -3 42.89 2.33
 -5 -6 -3 45.77 2.44
 5 -6 3 40.67 2.54
 -5 -6 -3 43.53 2.45
 5 6 3 41.44 2.11
 -5 6 -3 37.3 2.23
 -5 -6 -4 26.94 1.79
 -5 -6 -4 26.76 1.92
 -5 -6 -4 26.35 1.93
 5 -6 4 24.25 2.1
 -5 6 -4 24.04 1.82
 -5 -6 -5 189.54 6.85
 -5 -6 -5 185.87 6.73
 5 -6 5 186.91 7.28
 5 -6 5 186.83 6.95
 -5 6 -5 181.36 6.75
 5 6 5 199.82 6.6
 -5 6 -5 176.45 6.89
 -5 6 -6 8.84 1.36
 -5 6 -6 6.5 1.5
 -5 -6 -6 8.59 1.42
 -5 -6 -6 8.55 1.46
 5 -6 6 8.64 1.59
 5 -6 6 11.12 1.54
 5 6 6 9.87 1.14
 -5 -6 -7 51.69 2.55
 5 -6 7 49.06 3.02
 -5 6 -7 49.46 2.85
 -5 -6 -7 51.69 2.61
 5 -6 7 52.71 2.83
 -5 6 -7 49.24 2.71
 -5 6 -7 49.97 2.73
 -5 -6 -8 5.19 1.29
 5 -6 8 4.79 1.57
 -5 6 -8 3.04 1.1
 -5 -6 -8 3.69 1.14
 5 -6 8 4.05 1.31
 -5 6 -8 3.82 1.34
 -5 6 -8 4.14 1.16
 -5 -6 -9 67.37 2.87
 5 -6 9 67.09 3.47
 -5 6 -9 72.7 3.25
 -5 -6 -9 60.53 2.88
 5 -6 9 65.74 3.25
 -5 6 -9 65.32 3.19
 -5 6 -9 66.47 3.13
 5 -6 10 4.9 1.35
 -5 6 -10 5.57 1.24
 -5 6 -10 2.67 1
 -5 -6 -10 3.41 0.9
 -5 6 -10 4.19 1.11
 5 -6 10 4.87 1.27
 5 -6 11 37.81 2.38
 -5 6 -11 38.86 2.11
 5 -6 11 40.33 2.27
 -5 6 -11 39.46 1.98
 -5 6 -11 38.5 2.15
 -5 6 -11 36.57 2.16
 -5 6 -12 1.44 0.6
 -5 6 -12 2.34 0.67
 5 -6 12 2.04 1.09
 -5 6 -12 2.05 0.83
 -5 6 -12 1.7 0.86
 -5 6 -12 2.64 0.91
 -5 6 -12 0.62 0.66
 -5 6 -12 2.19 0.85
 -5 6 -13 58.28 2.35
 5 -6 13 57.48 2.56
 -5 6 -13 54.13 2.39
 -5 6 -13 57.27 2.4
 -5 6 -13 53.27 2.11
 5 -6 13 54.29 2.41
 -5 6 -13 55.81 2.32
 -5 6 -13 53.96 2.1
 5 -6 14 171.33 5.77
 -5 6 -14 174.1 5.57
 -5 6 -14 172.9 5.69
 -5 6 -14 167.95 5.61
 -5 6 -14 163.21 5.54
 5 7 -15 26.23 1.26
 -5 -7 15 29.1 1.46
 -5 -7 15 29.19 1.44
 5 7 -15 26.23 1.22
 5 7 -14 6.1 0.73
 -5 -7 14 7.37 1.05
 -5 -7 14 7.33 1.03
 5 7 -14 6.06 0.64
 5 7 -14 7.01 0.79
 5 7 -13 0.69 0.75
 -5 -7 13 1.22 1.02
 5 7 -13 1.12 0.68
 -5 -7 13 0.2 1
 5 7 -13 0.47 0.64
 -5 -7 12 10.07 1.34
 5 7 -12 10.66 1.02
 5 7 -12 12.39 1.09
 5 7 -12 10.8 1.08
 5 7 -11 57.94 2.61
 -5 -7 11 63.35 2.97
 5 7 -11 59.23 2.63
 -5 -7 10 18.19 1.73
 5 7 -10 17.88 1.31
 5 7 -10 19.62 1.59
 5 7 -10 22.88 1.52
 -5 -7 9 22.72 1.87
 5 7 -9 20.29 1.38
 -5 -7 9 22.73 1.94
 5 7 -9 23.72 1.55
 5 7 -9 25.53 1.66
 5 7 -9 23.66 1.61
 5 7 -8 35.25 1.91
 -5 -7 8 42.64 2.48
 5 7 -8 42.32 2.19
 -5 -7 8 38.84 2.54
 5 7 -8 40.91 2.1
 5 7 -8 45.79 2.18
 5 7 -7 10.14 1.25
 -5 -7 7 8.98 1.61
 5 7 -7 11.42 1.26
 5 7 -7 9.06 1.07
 -5 -7 7 8.91 1.48
 5 7 -7 8.72 1.37
 -5 -7 6 82.57 3.72
 5 7 -6 86.59 3.49
 -5 -7 6 80.84 3.85
 5 7 -6 84.34 3.56
 5 7 -6 80.05 3.33
 5 7 -6 85.94 3.4
 -5 -7 5 73.09 3.41
 5 7 -5 75.01 3.17
 -5 -7 5 78.28 3.6
 5 7 -5 70.51 2.99
 5 7 -5 72.84 3.23
 5 7 -5 80.73 3.16
 5 7 -4 37.53 2.02
 -5 -7 4 38.79 2.3
 -5 -7 4 37.62 2.41
 5 7 -4 37.25 2.17
 5 7 -4 39.24 1.96
 5 7 -3 4.4 0.94
 5 7 -3 4.07 0.85
 -5 -7 3 2.43 1.19
 -5 -7 3 2.81 1.39
 5 7 -3 2.18 1.12
 -5 -7 2 96.13 4.02
 -5 -7 2 95.24 4.16
 5 7 -2 98.13 3.72
 5 7 -2 100.78 3.86
 -5 -7 1 19.9 1.62
 -5 -7 1 16.28 1.82
 5 7 -1 20.24 1.24
 -5 -7 1 18.89 1.73
 5 7 -1 18.67 1.44
 -5 -7 0 16.78 1.45
 -5 -7 0 15.51 1.78
 5 7 0 19.01 1.32
 -5 -7 0 16.68 1.7
 -5 -7 -1 80.29 3.37
 -5 -7 -1 85.01 3.54
 5 -7 1 88.79 3.56
 -5 -7 -1 85.28 3.62
 5 7 1 85.74 3.12
 -5 -7 -2 33.13 2.04
 5 -7 2 32.53 2
 -5 -7 -2 31.4 2.02
 -5 7 -2 26.05 1.76
 -5 -7 -3 43.55 2.26
 5 -7 3 41.86 2.35
 -5 7 -3 35.96 2.13
 -5 -7 -3 42.9 2.27
 -5 -7 -4 22.08 1.68
 5 7 4 25.91 1.58
 5 -7 4 23.44 1.83
 -5 7 -4 22.65 1.68
 -5 -7 -5 13.04 1.46
 5 -7 5 10.91 1.41
 -5 7 -5 9.7 1.22
 -5 -7 -5 11.72 1.29
 5 7 5 12.29 1.1
 -5 -7 -6 126.13 4.3
 5 -7 6 122.47 4.73
 -5 7 -6 103.59 4.38
 -5 -7 -6 111.85 4.29
 -5 7 -7 36.48 1.92
 -5 -7 -7 42.71 2
 -5 7 -7 42.17 2.28
 -5 -7 -7 46.47 2.1
 5 -7 7 49.89 2.5
 -5 7 -7 43.12 2.16
 -5 7 -7 39.17 2.21
 -5 -7 -8 23.04 1.38
 5 -7 8 21.66 1.62
 -5 7 -8 20.34 1.43
 -5 7 -8 18.07 1.23
 -5 7 -8 20.23 1.49
 -5 7 -8 18.03 1.38
 -5 7 -8 19.13 1.46
 5 -7 9 19.02 1.46
 -5 7 -9 18.82 1.27
 -5 7 -9 18.53 1.34
 -5 7 -9 17.5 1.33
 -5 7 -9 17.79 1.34
 -5 7 -9 15.66 1.12
 -5 7 -9 18.51 1.29
 5 -7 10 49.12 2.2
 -5 7 -10 42.82 1.89
 -5 7 -10 45.77 2.06
 -5 7 -10 42.92 1.8
 -5 7 -10 44.15 1.99
 -5 7 -10 45.38 2.06
 -5 7 -10 45.05 2.04
 -5 7 -10 44.79 1.95
 -5 7 -10 44.03 1.9
 -5 7 -11 19.88 0.98
 -5 7 -11 22.43 1.09
 5 -7 11 21.17 1.26
 -5 7 -11 18.59 1.14
 -5 7 -11 18.57 1.05
 -5 7 -11 19.15 1.01
 -5 7 -12 58.19 2.14
 -5 7 -12 56.69 2.12
 -5 -8 12 7.42 0.69
 5 8 -12 6.76 0.57
 5 8 -11 22.18 1.04
 -5 -8 11 18.8 1.06
 -5 -8 11 21.79 1.24
 5 8 -11 20.69 1.04
 5 8 -10 50.06 1.99
 -5 -8 10 50.84 2.07
 -5 -8 10 53.55 2.23
 5 8 -10 52.44 1.98
 -5 -8 9 5 0.93
 -5 -8 9 7.22 0.88
 5 8 -9 7.41 0.78
 -5 -8 9 7.44 1.04
 5 8 -8 4.56 0.73
 -5 -8 8 2.61 1.01
 -5 -8 8 4.13 0.85
 5 8 -8 5.44 0.79
 5 8 -8 4.84 0.91
 -5 -8 8 4.64 1.01
 -5 -8 7 161.22 5.69
 -5 -8 7 150.7 5.7
 5 8 -7 168.8 5.55
 5 8 -7 176.35 5.62
 -5 -8 7 163.49 5.87
 5 8 -7 173.89 5.66
 5 8 -6 12.73 0.97
 -5 -8 6 11.04 1.08
 -5 -8 6 8.87 1.27
 -5 -8 6 10.2 1.28
 5 8 -6 11.65 1.09
 5 8 -6 12.46 0.92
 -5 -8 5 104.66 4.04
 5 8 -5 115.19 3.94
 -5 -8 5 111.32 4.29
 5 8 -5 109.65 3.85
 5 8 -5 116.81 4.03
 5 8 -4 8.75 0.8
 -5 -8 4 8.3 1.19
 5 8 -4 7.09 0.96
 5 8 -3 1.36 0.55
 -5 -8 3 0.62 0.98
 5 8 -3 0.85 0.75
 5 8 -2 2.3 0.76
 -5 -8 2 1.98 1.05
 -5 -8 2 2.27 0.99
 5 8 -2 3.8 0.73
 5 8 -1 7.73 0.87
 -5 -8 1 9.68 1.27
 -5 -8 1 8.51 1.14
 5 8 -1 9.49 0.8
 -5 -8 0 36.93 1.89
 -5 -8 0 32.11 1.79
 -5 -8 -1 4.81 1
 -5 -8 -1 4 0.89
 -5 -8 -2 32.75 1.62
 5 8 2 29.23 1.47
 -5 -8 -3 39.53 1.82
 5 8 3 44.55 1.73
 -5 8 -4 13.1 0.92
 -5 8 -4 12.36 0.91
 -5 8 -4 15.1 1.11
 -5 8 -5 11.62 0.88
 -5 8 -5 11.56 0.86
 -5 -8 -6 6.73 0.77
 -5 8 -6 6.23 0.73
 -5 8 -6 6.18 0.64
 -5 8 -6 5.92 0.75
 -5 8 -6 5.22 0.62
 -5 8 -7 7.56 0.78
 -5 8 -7 6.96 0.6
 -5 8 -7 7.09 0.72
 -5 8 -7 7.63 0.65
 -5 8 -7 8.88 0.73
 -5 8 -8 12.84 0.79
 -5 8 -8 11.87 0.72
 -5 8 -8 11.58 0.77
 -5 8 -8 13.64 0.78
 5 9 -5 34.55 1.36
 -5 -9 4 61.99 2.06
 5 9 -4 51.15 1.99
 -5 -9 3 5.4 0.61
 5 9 -3 5.16 0.57
 -5 -9 2 32.49 1.29
 5 9 -2 27.68 1.2
 -5 -9 1 13.3 0.83
 -5 -9 0 7.24 0.63
 6 0 -23 2.26 0.76
 6 0 -23 1.67 0.78
 6 0 -22 58.06 2.79
 6 0 -22 59.05 2.82
 6 0 -21 137.15 5.32
 6 0 -21 129.75 4.92
 6 0 -20 158.81 6.02
 6 0 -20 165.68 6.4
 6 0 -19 61.45 3.54
 6 0 -19 60.95 3.12
 6 0 -18 143.59 6.08
 6 0 -18 138.55 5.33
 6 0 -18 150.54 5.79
 6 0 -17 80.08 4.13
 6 0 -17 76.65 3.46
 6 0 -17 77.64 3.85
 6 0 -17 87.24 3.92
 6 0 -16 6.79 1.69
 6 0 -16 5.34 1.28
 6 0 -16 7.03 1.21
 6 0 -15 9.33 1.73
 6 0 -15 8.74 1.07
 6 0 -15 9.2 1.47
 6 0 -14 69.19 3.51
 6 0 -14 66.11 3.42
 6 0 -14 68.8 3.34
 6 0 -14 69.47 2.98
 6 0 -13 123.69 5.02
 6 0 -13 117.19 4.49
 6 0 -13 123.15 4.88
 6 0 -13 116.56 4.35
 6 0 -13 127.08 5
 6 0 -12 28.91 2.04
 6 0 -12 27.17 1.62
 6 0 -12 30.22 1.94
 6 0 -12 26.75 1.52
 6 0 -12 33.03 2.05
 6 0 -11 18.26 1.6
 -6 0 11 18.53 2.57
 6 0 -11 19.57 1.44
 6 0 -11 18.28 1.27
 6 0 -11 17.41 1.21
 6 0 -11 18.89 1.61
 6 0 -10 1.36 0.95
 6 0 -10 0.56 0.67
 6 0 -10 1.65 0.64
 6 0 -10 1.56 0.74
 6 0 -10 1.67 0.96
 -6 0 10 0.7 1.24
 6 0 -9 114.7 4.51
 6 0 -9 121.66 4.31
 6 0 -9 120.93 4.48
 6 0 -9 119.87 4.53
 -6 0 9 113.67 6.19
 6 0 -9 124.46 4.22
 6 0 -8 260.59 8.02
 -6 0 8 240.59 11.24
 -6 0 8 246.91 10.22
 6 0 -8 234.07 8.25
 6 0 -8 243.82 8.08
 -6 0 7 15.3 2.66
 -6 0 7 19.85 2.23
 -6 0 6 1600.14 53.25
 -6 0 6 1688.59 52.43
 -6 0 5 13.32 2.06
 -6 0 5 12.37 2.22
 6 0 -4 746.22 23.41
 -6 0 4 924.02 26.52
 -6 0 3 425.98 15.54
 -6 0 2 1798.81 57.84
 6 0 -2 1859.28 58.14
 -6 0 1 91.58 5.04
 6 0 -1 100.07 5.43
 -6 0 0 655.59 23.14
 6 0 0 706.02 23.54
 -6 0 -1 -0.72 1.35
 -6 0 -1 0.42 1.45
 6 0 1 0.24 1.59
 6 0 2 290.13 11.68
 -6 0 -2 273.91 11.24
 -6 0 -2 288.98 11.25
 -6 0 -3 22.01 1.32
 -6 0 -3 19.69 2.54
 6 0 3 22.82 2.84
 6 0 3 23.61 1.4
 6 0 3 22.6 1.36
 -6 0 -3 21.87 2.47
 -6 0 -4 133.82 4.77
 6 0 4 144.71 7.54
 -6 0 -4 132.14 4.66
 -6 0 -4 141.21 6.84
 6 0 4 133.74 4.84
 -6 0 -4 147.41 7.19
 6 0 4 135.87 4.74
 -6 0 -5 -0.39 1.18
 -6 0 -5 -0.2 0.82
 6 0 5 1.2 1.59
 -6 0 -5 0.38 0.76
 6 0 5 0.44 0.89
 6 0 5 0.24 0.91
 -6 0 -5 0.54 0.93
 6 0 6 346.99 11.08
 -6 0 -6 337.41 11.12
 6 0 6 333.41 14.61
 -6 0 -6 322.71 10.95
 6 0 6 345.63 11.22
 -6 0 -6 311.34 13.27
 -6 0 -6 354.17 11.25
 6 0 7 3.19 1.12
 6 0 7 1.97 1.06
 6 0 7 1.86 1.03
 -6 0 -7 2.03 1.14
 6 0 8 651.74 21.63
 6 0 8 714.39 22.12
 6 0 8 678.97 21.84
 -6 0 -8 701.31 21.83
 -6 0 -9 1.2 0.93
 6 0 9 2.5 1.37
 6 0 9 2.38 1.18
 6 0 9 1.79 1.15
 6 0 10 522.92 17.23
 6 0 10 541.8 17.57
 -6 0 -10 515.46 17.01
 -6 0 -11 2.93 1.02
 6 0 11 2.35 1.57
 6 0 12 26.94 2.39
 6 0 13 139.32 6
 6 0 14 0.86 1.53
 6 0 15 1.94 1.35
 6 0 16 80.18 3.76
 6 0 17 72.62 3.29
 6 0 18 21.75 1.37
 6 -1 -23 10.54 0.94
 6 1 -23 9.04 0.88
 6 1 -23 9.8 0.97
 6 -1 -23 10.81 0.99
 6 1 -22 12.68 1.28
 6 -1 -22 13.28 1.42
 6 -1 -22 12.94 1.33
 6 1 -22 12.17 1.32
 6 1 -22 11.84 1.13
 6 -1 -21 105.58 4.64
 6 1 -21 116.83 4.65
 6 1 -21 114.94 4.46
 6 -1 -21 116.62 4.71
 6 1 -21 121.15 4.76
 6 1 -20 109.42 4.56
 6 -1 -20 105.76 4.61
 6 -1 -20 94.57 4.05
 6 1 -20 111.47 4.4
 6 1 -20 104.93 4.61
 6 1 -19 32.29 2.48
 6 1 -19 35.11 2.01
 6 1 -19 34.6 2.58
 6 -1 -19 35.59 2.2
 6 1 -19 35.72 2.34
 6 -1 -19 37.91 2.64
 6 1 -18 17.27 2.01
 6 -1 -18 22.41 2.25
 6 -1 -18 18.5 1.78
 6 1 -18 20.98 2.18
 6 1 -17 130.24 5.52
 6 -1 -17 132.19 5.61
 6 1 -17 127.75 5.1
 6 -1 -17 125.38 5.47
 6 1 -17 119.39 4.83
 6 -1 -17 127.59 5.21
 6 1 -17 131.19 5.53
 6 1 -16 20.8 2.12
 6 1 -16 14.88 1.47
 6 -1 -16 16.72 1.5
 6 1 -16 17.44 1.59
 6 -1 -16 20 2.01
 6 -1 -16 16.2 1.79
 6 1 -16 20.88 2.11
 6 -1 -16 18.01 2.09
 6 -1 -15 4.69 1.14
 6 1 -15 4.25 1.44
 6 1 -15 3.56 0.89
 6 -1 -15 7.32 1.42
 6 1 -15 5.6 1.06
 6 -1 -15 4.28 1.33
 6 1 -15 6.28 1.16
 6 -1 -15 5.39 1.62
 6 1 -14 4.88 1.3
 6 1 -14 5.57 0.92
 6 1 -14 7.11 1.11
 6 -1 -14 7.69 1.2
 6 -1 -14 5.91 1.34
 6 -1 -14 9.47 1.42
 6 1 -14 6.07 1.14
 6 -1 -14 6.05 1.47
 6 1 -13 25.97 1.94
 6 1 -13 27.06 1.71
 6 -1 -13 23.01 1.71
 6 -1 -13 27.5 1.9
 6 -1 -13 25.39 1.97
 6 1 -13 22.89 1.65
 6 -1 -13 24.2 2
 6 1 -13 23.46 1.49
 6 1 -12 183.3 6.77
 6 -1 -12 183.12 6.86
 6 1 -12 178.34 6.55
 6 -1 -12 191.5 6.75
 6 -1 -12 192.18 6.61
 6 -1 -12 182.99 6.84
 6 1 -12 184.55 6.53
 6 1 -12 186.58 6.3
 6 1 -11 304.46 10.1
 6 1 -11 306.73 9.87
 6 -1 -11 295.8 10.15
 6 -1 -11 286.16 10.11
 6 -1 -11 317.45 9.95
 6 -1 -11 277.54 9.67
 6 -1 -11 305.57 10.04
 6 1 -11 293.73 9.63
 6 1 -10 248.99 8.64
 6 1 -10 252.02 8.47
 6 -1 -10 259.54 8.77
 -6 1 10 255.84 11.55
 6 -1 -10 263.19 8.65
 6 1 -10 251.3 8.12
 6 -1 -10 247.27 8.34
 6 -1 -10 266.92 8.56
 6 -1 -10 231.37 8.66
 6 1 -10 265.39 8.31
 6 1 -9 5.01 0.99
 6 -1 -9 4.77 0.8
 6 1 -9 6.3 0.81
 -6 1 9 4.99 1.87
 -6 -1 9 4.91 1.37
 6 1 -9 5.72 0.87
 6 -1 -9 5.54 0.95
 6 -1 -9 5.04 1.02
 6 -1 -9 5.32 1.04
 6 1 -9 4.82 0.68
 6 1 -8 670.72 21.09
 6 -1 -8 700.09 21.05
 6 1 -8 659.57 20.95
 6 1 -8 665.13 21.07
 -6 1 8 717.3 24.18
 6 -1 -8 676.79 21.09
 6 1 -8 663.78 20.7
 6 -1 -8 657.91 20.88
 6 1 -8 690.61 20.83
 -6 -1 8 635.54 22.43
 6 -1 -7 1624.8 48.67
 6 1 -7 1591.32 48.59
 -6 1 7 1693.53 51.85
 -6 1 7 1694.22 51.66
 6 -1 -7 1559.5 48.7
 -6 -1 7 1591.11 50.02
 6 1 -7 1556.42 48.45
 -6 1 6 2293.1 76.16
 -6 -1 6 2394 74.9
 6 1 -5 1340.03 42.65
 -6 1 5 1486.42 45.4
 -6 1 5 1442.73 44.96
 -6 -1 5 1477.76 43.87
 6 -1 -4 149.29 5.62
 -6 -1 4 167.81 6.36
 -6 1 4 167.16 7.12
 6 1 -4 159.13 5.82
 -6 1 3 995.91 31.34
 6 -1 -3 940.72 30.24
 -6 1 2 1459.96 45.81
 6 -1 -2 1504.01 45.2
 6 1 -2 1536.27 47.19
 -6 1 1 891.21 29.27
 -6 -1 1 852.08 30.16
 6 1 -1 909.37 30.61
 6 -1 -1 942.79 29.71
 -6 -1 0 221.57 9.9
 -6 -1 0 253.74 10.05
 6 1 0 223.6 10.12
 6 -1 0 237.39 9.49
 -6 1 0 236.5 9.11
 6 1 1 368.52 14.12
 6 -1 1 354.13 13.23
 -6 -1 -1 351.47 13.68
 -6 1 -1 332.57 12.61
 -6 -1 -1 357.79 13.69
 -6 1 -2 71.74 3.94
 -6 -1 -2 61.25 2.56
 6 1 2 75.42 5.01
 6 -1 2 65.86 4.24
 -6 1 -2 69.59 3.96
 -6 -1 -2 62.75 4.44
 6 -1 2 65.31 2.81
 -6 -1 -2 61.15 4.46
 -6 -1 -3 344.8 10.87
 6 -1 3 315.91 11.06
 -6 -1 -3 318.86 10.93
 -6 -1 -3 371.18 10.72
 6 -1 3 346.75 13.31
 6 1 3 336.83 14.05
 -6 1 -3 311.27 10.85
 6 1 3 347.69 10.92
 6 -1 3 339.2 11.13
 -6 -1 -3 351.27 13.71
 6 -1 3 324.23 11.06
 -6 1 -3 330.02 12.77
 6 1 3 378.28 10.84
 -6 1 -3 319 12.42
 -6 -1 -3 331.73 13.67
 6 -1 3 340.35 11.22
 -6 1 -4 143.17 5.36
 6 -1 4 148.68 5.56
 -6 -1 -4 163.33 5.18
 6 -1 4 149.77 7.58
 6 1 4 154.03 8.35
 6 -1 4 151.1 5.62
 -6 -1 -4 158.51 5.36
 -6 -1 -4 147.83 7.76
 -6 1 -4 155.01 6.84
 6 -1 4 152.03 5.55
 6 1 4 161.78 5.28
 -6 -1 -4 161.59 8.2
 6 1 4 162.62 5.4
 -6 1 -5 412.91 13.97
 6 -1 5 428.48 14.17
 6 -1 5 445.77 17.01
 -6 -1 -5 441.5 13.72
 6 1 5 438.58 17.82
 -6 -1 -5 461.38 16.95
 -6 -1 -5 438.25 13.93
 6 -1 5 437.61 14.27
 6 1 5 457.38 14.02
 6 -1 5 421.63 14.14
 -6 -1 -5 443.51 17.09
 6 -1 5 459.11 14.35
 -6 -1 -5 411.88 17.22
 6 1 5 451.93 13.86
 -6 1 -5 403.92 15.45
 -6 1 -6 44.75 2.3
 -6 -1 -6 51.35 2.42
 6 -1 6 43.82 2.38
 -6 -1 -6 52.27 4.27
 6 -1 6 50.12 4.28
 6 1 6 47.5 2.29
 6 -1 6 47.47 2.57
 6 -1 6 49.49 2.59
 -6 -1 -6 44.48 4.07
 6 -1 6 45.59 2.45
 6 1 6 49.42 2.17
 -6 -1 -6 47.28 2.28
 -6 1 -6 48.6 2.61
 -6 -1 -7 42.75 2.45
 6 1 7 49.29 2.36
 6 -1 7 50.3 2.71
 6 -1 7 49.36 2.69
 6 1 7 49.1 2.64
 6 1 7 47.67 2.23
 -6 1 -7 43.48 2.65
 -6 -1 -8 42.92 2.41
 -6 -1 -8 36.37 2.17
 6 1 8 38.82 2.15
 6 -1 8 41.81 2.55
 6 1 8 40.91 2.48
 6 1 8 37.12 2.12
 -6 1 -8 42.65 2.54
 -6 1 -9 147.17 5.76
 -6 -1 -9 145.3 5.7
 -6 1 -9 137.84 5.39
 -6 1 -9 160.66 5.9
 6 -1 9 145.29 5.86
 6 1 9 144.79 5.5
 6 1 9 152.03 5.88
 6 1 9 137.72 5.34
 -6 -1 -10 28.37 2.15
 6 -1 10 26.45 2.24
 -6 1 -10 25.97 1.71
 6 1 10 26.34 2.19
 -6 1 -10 28.69 2.13
 6 1 11 40.72 2.71
 -6 1 -11 38.7 2.08
 6 -1 11 42.28 2.72
 6 -1 11 37.36 2.78
 -6 1 -11 40.79 2.54
 6 -1 12 27.15 2.22
 6 -1 12 29.55 2.59
 6 1 12 24.44 2.23
 -6 1 -12 28.08 2.15
 6 -1 13 315.16 11.13
 -6 1 -13 295.79 10.44
 6 1 14 4.62 1.45
 -6 1 -14 1.85 1.01
 6 -1 14 4.02 1.76
 -6 -1 -15 11.49 1.79
 6 -1 15 11.25 1.85
 6 1 15 10.49 1.5
 -6 -1 -16 162.28 6.31
 6 1 16 160.25 6.04
 6 -1 16 167.72 6.39
 -6 -1 -17 27.46 1.91
 -6 1 -17 30.05 1.95
 6 -1 17 29.07 1.98
 6 1 17 26.06 1.59
 -6 -1 -18 35.36 1.75
 -6 -1 -18 43.22 2.09
 6 -1 18 41.17 2.03
 -6 1 -18 40.18 2.02
 6 2 -22 71.3 2.73
 6 2 -22 64.45 2.77
 6 -2 -22 71.08 2.88
 6 2 -21 14.32 1.34
 6 2 -21 16.58 1.46
 6 -2 -21 17.19 1.51
 6 2 -21 16.33 1.51
 6 -2 -21 18.47 1.64
 6 -2 -20 47.79 2.77
 6 2 -20 44.68 2.5
 6 2 -20 51.23 2.65
 6 2 -20 46.5 2.23
 6 2 -20 47.98 2.69
 6 -2 -20 45.03 2.66
 6 -2 -19 183.33 6.81
 6 2 -19 175.53 6.53
 6 -2 -19 178.11 6.73
 6 2 -19 183.05 6.72
 6 2 -19 156.67 6.06
 6 2 -18 201.21 7.3
 6 -2 -18 197.1 7.54
 6 -2 -18 181.81 6.92
 6 -2 -18 199.83 7.49
 6 2 -18 206.81 7.46
 6 2 -18 184.08 6.87
 6 -2 -17 138.95 5.56
 6 2 -17 121.65 5.12
 6 2 -17 119.56 4.81
 6 -2 -17 124.03 4.93
 6 -2 -17 121.91 5.32
 6 2 -17 108.94 4.38
 6 2 -17 130.89 5.31
 6 -2 -16 56.32 3.35
 6 2 -16 54.26 3.04
 6 2 -16 57.08 2.85
 6 -2 -16 54.87 2.89
 6 -2 -16 56.27 3.25
 6 2 -16 51.42 2.46
 6 -2 -15 45.93 2.94
 6 2 -15 47.11 2.7
 6 2 -15 43.94 2.5
 6 -2 -15 45.63 2.89
 6 -2 -15 41.91 2.86
 -6 -2 15 46.78 2.58
 6 -2 -15 44.15 2.62
 6 2 -15 45.14 2.21
 6 -2 -14 40.23 2.72
 6 -2 -14 38.32 2.23
 6 2 -14 38.06 2.02
 6 -2 -14 36.83 2.62
 -6 -2 14 37.92 2.35
 6 -2 -14 40.82 2.44
 6 -2 -14 40.02 2.61
 6 2 -14 39.93 2.36
 6 -2 -13 145.14 5.83
 6 2 -13 147.98 5.63
 6 2 -13 146.48 5.19
 6 -2 -13 142.12 5.47
 6 -2 -13 146.13 5.88
 -6 -2 13 144.62 5.59
 6 -2 -13 142.51 5.75
 6 -2 -13 143.89 5.6
 6 2 -13 141.38 5.45
 6 -2 -12 204.28 7.54
 6 2 -12 206.51 7.31
 6 -2 -12 209.15 7.37
 6 -2 -12 197.38 7.21
 6 2 -12 202.24 7.21
 6 -2 -12 208.79 7.53
 6 -2 -12 210.51 7.64
 -6 -2 12 203.89 7.32
 6 2 -12 195.66 6.73
 6 2 -12 211.52 6.97
 6 -2 -11 179.91 6.71
 6 2 -11 181.64 6.49
 6 -2 -11 176.48 6.49
 6 2 -11 186.86 6.19
 6 2 -11 189.34 6.47
 -6 -2 11 179.68 6.53
 6 -2 -11 179.39 6.6
 6 2 -11 166.83 6
 6 -2 -11 186.16 6.72
 6 2 -11 188.02 6.22
 6 2 -10 679.74 21.03
 6 -2 -10 654.13 21.07
 6 2 -10 677.42 20.89
 6 -2 -10 666.78 21.14
 -6 -2 10 663.65 21.1
 6 2 -10 682.16 21.02
 6 2 -10 668.04 20.75
 6 2 -10 645.07 20.63
 6 -2 -10 671.99 21.26
 6 -2 -10 641.1 21.21
 6 2 -10 669.42 20.78
 6 -2 -9 2386.28 73.97
 6 2 -9 2378.06 73.72
 6 -2 -9 2334.25 73.83
 6 2 -9 2361.57 73.43
 6 2 -9 2493.75 73.54
 6 2 -9 2523.22 73.66
 -6 -2 9 2400.5 73.83
 6 -2 -9 2417.23 73.9
 6 -2 -9 2434.58 73.98
 6 2 -9 2404.81 73.54
 6 2 -8 128.97 4.38
 6 -2 -8 125.13 4.7
 6 -2 -8 126.08 4.69
 -6 -2 8 136.94 7.86
 -6 2 8 142.86 7.14
 -6 -2 8 120.73 4.62
 -6 2 8 134.1 7.52
 6 2 -8 117.53 4.3
 6 -2 -8 125 4.75
 6 2 -8 126.91 4.53
 6 2 -8 126.02 4.4
 6 -2 -8 119.56 4.73
 6 -2 -7 1829.04 55.77
 -6 -2 7 1940.79 59.91
 -6 2 7 1991.97 58.5
 6 2 -7 1858.9 55.63
 6 -2 -7 1811.95 55.85
 6 2 -7 1671.67 55.47
 -6 -2 7 1846.7 55.69
 6 -2 -7 1849.5 55.79
 6 2 -7 1788.16 55.39
 -6 2 7 1988.69 59.6
 6 2 -7 1864.14 55.45
 6 -2 -7 1809.25 55.83
 6 2 -6 185.2 6.75
 -6 2 6 187.56 7.88
 6 -2 -6 175.49 6.25
 -6 -2 6 176.16 9.01
 6 -2 -6 173.4 6.21
 -6 -2 6 170.04 6.14
 -6 2 6 179.29 8.79
 6 2 -6 179.43 6.03
 6 2 -6 183.66 5.95
 6 -2 -6 174.36 6.21
 6 2 -6 175.51 5.86
 6 2 -6 178.52 5.9
 6 -2 -6 177.27 6.26
 -6 -2 5 186.68 9.17
 6 -2 -5 196.4 6.61
 6 2 -5 196.9 7.42
 -6 2 5 197.71 7.89
 -6 -2 5 185.92 6.5
 6 2 -5 186.95 6.22
 6 2 -5 189.22 6.35
 6 -2 -5 186.15 6.59
 6 2 -5 191.88 6.24
 6 2 -5 193.89 6.25
 6 -2 -5 187.15 6.6
 -6 -2 4 278.59 11.3
 -6 2 4 272.34 9.41
 6 -2 -4 277.1 8.41
 -6 -2 4 256.97 8.25
 6 -2 -4 261.26 8.39
 6 2 -4 265.02 9.49
 6 -2 -4 267.01 8.4
 6 2 -4 266.99 7.99
 6 2 -4 252.62 7.96
 -6 2 3 337.57 11.23
 -6 -2 3 321.42 13.14
 -6 -2 3 310.78 10.28
 -6 -2 3 285.96 10.11
 6 -2 -3 334.26 11.71
 6 -2 -3 331.37 10.48
 6 2 -3 330.33 10.06
 6 -2 -3 327.5 10.45
 -6 2 2 1055.6 35.06
 -6 -2 2 1221.62 37.47
 6 2 -2 1205.8 37.87
 -6 -2 2 1150.17 37.59
 6 -2 -2 1185.82 36.23
 -6 -2 2 1089.58 34.37
 6 -2 -2 1120.96 34.55
 -6 -2 1 366.54 13.64
 -6 -2 1 351.63 13.7
 6 -2 -1 353.34 11
 6 -2 -1 324.37 10.95
 -6 -2 1 317.81 10.73
 6 2 -1 351.45 13.89
 6 -2 -1 347.53 11.03
 -6 2 1 311.43 11.3
 6 -2 -1 337.87 10.95
 -6 -2 0 68.72 4.72
 6 -2 0 58.51 2.72
 6 -2 0 64.23 2.79
 -6 -2 0 59.82 3.12
 6 2 0 60.49 2.41
 6 2 0 69.21 4.9
 -6 -2 0 59.38 2.44
 6 -2 0 60.45 2.65
 6 -2 0 66.25 4.1
 6 -2 0 57.91 2.64
 -6 2 0 51.71 2.88
 -6 -2 0 62.84 4.49
 6 -2 0 60 2.69
 6 -2 1 55.84 2.65
 -6 -2 -1 54.96 3.21
 -6 -2 -1 58.08 2.16
 6 -2 1 55.3 2.58
 6 -2 1 59.42 4.02
 -6 -2 -1 57.23 4.43
 6 2 1 58.14 4.61
 6 -2 1 57.65 3.33
 6 -2 1 56.44 2.6
 -6 -2 -1 54.8 2.32
 6 2 1 55.91 2.31
 6 -2 1 52.99 2.6
 6 -2 1 51.93 2.58
 -6 -2 -2 348.88 12.7
 6 2 2 355.63 11.13
 6 -2 2 335.09 11.5
 -6 -2 -2 331.67 11.2
 -6 -2 -2 366.61 10.98
 6 2 2 347.45 14.58
 6 -2 2 344.64 12.69
 -6 -2 -2 342.66 11.15
 6 -2 2 338.57 11.47
 6 -2 2 342.98 13.6
 -6 2 -2 339.13 12.21
 6 2 2 366.53 11.03
 6 -2 2 336.72 11.42
 6 -2 2 338.18 11.43
 6 -2 2 339.59 11.49
 -6 -2 -2 348.79 14.23
 6 -2 3 245.03 8.92
 -6 -2 -3 253.33 8.64
 -6 -2 -3 265.8 8.39
 6 2 3 249.98 11.87
 6 -2 3 270 10.37
 6 -2 3 261.15 8.81
 6 -2 3 248.42 11.08
 -6 -2 -3 258.33 11.73
 -6 2 -3 233.74 9.3
 6 2 3 274.43 8.46
 -6 -2 -3 270 11.81
 6 -2 3 267.34 8.93
 6 2 3 266.02 8.53
 -6 -2 -3 267.35 10.43
 6 -2 4 46.63 4.02
 -6 -2 -4 46.57 4.25
 6 -2 4 45.35 2.5
 -6 -2 -4 48.31 2.27
 -6 -2 -4 47.2 2
 6 2 4 44.77 4.43
 6 -2 4 48.8 3.48
 -6 -2 -4 36.72 3.94
 6 2 4 47.32 2.11
 6 2 4 48.3 2.05
 -6 -2 -4 40.24 3.33
 6 -2 4 43.59 2.3
 6 -2 5 234 8.45
 -6 -2 -5 244.71 8.22
 6 2 5 241.97 8.05
 6 -2 5 233.12 8.58
 6 2 5 252.31 7.95
 6 -2 5 235.59 8.41
 -6 -2 -5 232.69 10.44
 -6 -2 -6 70.39 3.1
 -6 -2 -6 69.65 2.96
 6 -2 6 65.19 3.19
 6 -2 6 69.17 3.25
 6 -2 6 69.74 3.44
 6 2 6 67.84 2.84
 6 2 6 65.88 2.74
 -6 2 -6 63.19 3.34
 -6 -2 -7 64.82 3.07
 -6 -2 -7 64.65 2.91
 6 2 7 59.07 2.74
 6 -2 7 64.31 3.25
 6 2 7 64.08 2.66
 -6 2 -7 67.11 3.33
 6 -2 7 67.48 3.43
 -6 -2 -8 235.5 8.1
 6 2 8 219.72 7.65
 -6 -2 -8 235.29 7.95
 6 -2 8 216.15 8.42
 6 -2 8 225.98 8.35
 6 2 8 224.13 8.16
 -6 2 -8 231.38 8.34
 -6 2 -9 148.02 6.06
 -6 -2 -9 163.38 5.96
 -6 2 -9 153.42 6.13
 -6 -2 -9 141.95 5.67
 6 -2 9 144.19 6.16
 6 -2 9 149.6 6.16
 6 2 9 153.51 5.94
 -6 -2 -10 376.13 12.57
 -6 2 -10 348.83 12.35
 -6 -2 -10 367.63 12.35
 6 -2 10 364.06 12.91
 6 -2 10 364.69 12.9
 6 2 10 379.1 12.67
 -6 2 -10 383.09 12.8
 -6 -2 -11 37.16 2.64
 -6 2 -11 39.16 2.26
 6 2 11 39.46 2.51
 6 -2 11 37.89 2.8
 6 -2 11 38.43 2.9
 -6 2 -11 39.9 2.67
 -6 2 -12 34.1 2.04
 6 -2 12 30.79 2.74
 -6 2 -12 35.13 2.11
 6 -2 12 36.97 2.65
 6 2 12 39.13 2.46
 -6 2 -12 39.21 2.55
 -6 2 -13 118.09 4.73
 -6 -2 -13 130.56 5.4
 6 -2 13 126.24 5.28
 6 2 13 124.24 5.1
 -6 2 -13 126.93 5.21
 -6 2 -14 20.66 1.85
 -6 -2 -14 23.06 2
 6 2 14 17.77 1.63
 -6 2 -15 8.77 1.27
 -6 -2 -15 11.41 1.55
 -6 2 -16 4.24 0.83
 -6 -2 -16 4.94 1.17
 6 -2 16 3.88 1.4
 -6 2 -17 52.3 2.53
 6 -2 17 54.07 2.71
 -6 -2 -17 56.5 2.6
 -6 -2 -18 104.83 3.91
 -6 2 -18 101.96 3.83
 6 3 -22 44.21 1.91
 6 -3 -21 4.2 0.92
 6 3 -21 7.12 1.06
 6 3 -21 4.98 0.83
 -6 -3 20 145.47 5.22
 6 3 -20 145.14 5.35
 6 -3 -20 147.71 5.51
 -6 -3 19 22.72 1.76
 6 3 -19 20.07 1.53
 6 3 -19 22.68 1.74
 6 -3 -19 26.71 2.01
 6 3 -18 122.84 4.7
 6 3 -18 129.64 4.94
 6 -3 -18 131.24 5.14
 6 -3 -18 124.26 5.02
 6 3 -18 107.41 4.23
 6 3 -18 115.25 4.59
 6 3 -17 152.27 5.83
 6 -3 -17 161.82 6.28
 -6 -3 17 156.52 5.94
 6 3 -17 163.45 5.96
 6 3 -17 165.18 6.15
 6 3 -17 146.16 5.49
 6 -3 -17 159.99 6.3
 6 -3 -16 7.97 1.7
 6 3 -16 7.8 1.24
 6 3 -16 7.8 1.13
 6 3 -16 7.36 1.38
 -6 -3 16 9.08 1.44
 6 -3 -16 8.09 1.6
 6 3 -16 6.85 1.36
 6 3 -15 98.66 4.12
 6 -3 -15 99.16 4.53
 6 3 -15 100.83 4.3
 -6 -3 15 97.38 4.35
 6 -3 -15 96.81 4.55
 6 3 -15 95.72 3.85
 6 -3 -14 1.09 1.3
 6 3 -14 1.63 0.98
 6 3 -14 1.34 0.99
 6 -3 -14 0.24 1.32
 6 3 -14 0.88 1.2
 -6 -3 14 0.82 1.3
 6 -3 -14 1.09 1.08
 6 3 -14 1.56 0.79
 6 3 -13 22.57 1.8
 -6 -3 13 19.29 1.91
 6 -3 -13 18.93 1.73
 6 3 -13 18.19 1.34
 6 -3 -13 20.06 1.99
 6 3 -13 22.14 1.52
 6 3 -13 20.66 1.58
 6 -3 -13 20.47 2
 6 -3 -12 56.4 3.05
 6 -3 -12 49.96 2.7
 6 3 -12 56.23 2.84
 6 3 -12 59.37 2.73
 -6 -3 12 59.62 3.06
 6 -3 -12 53.93 2.86
 6 3 -12 58.36 2.56
 6 3 -12 52.02 2.4
 6 -3 -12 54.77 3.01
 6 3 -12 54.11 2.58
 6 -3 -11 115.46 4.86
 6 -3 -11 104.99 4.61
 -6 -3 11 118.57 4.62
 6 -3 -11 111.56 4.75
 6 3 -11 120.96 4.58
 -6 -3 11 122.91 4.9
 6 -3 -11 120.2 4.77
 6 3 -11 124.59 4.48
 6 3 -11 119.45 4.33
 6 -3 -11 115.32 4.86
 6 3 -11 119.51 4.39
 6 -3 -10 26.3 1.98
 6 -3 -10 22.22 1.85
 -6 -3 10 26.94 1.75
 6 3 -10 26.84 1.69
 -6 -3 10 27.07 1.98
 6 -3 -10 26.54 1.9
 6 -3 -10 27.16 1.95
 6 3 -10 26.51 1.61
 6 -3 -10 28.69 2
 6 3 -10 28.67 1.64
 6 3 -10 28.58 1.67
 6 -3 -9 1.67 1.02
 6 3 -9 2.28 0.95
 6 -3 -9 2.57 1.23
 6 3 -9 2.56 0.9
 -6 -3 9 1.33 0.78
 -6 -3 9 1.69 1.19
 6 -3 -9 2.09 0.97
 6 -3 -9 2.3 1.03
 6 3 -9 0.41 0.75
 6 3 -9 0.39 0.77
 6 3 -9 0.85 0.87
 6 -3 -9 1.34 1.09
 6 -3 -9 1.56 1
 6 3 -8 531.24 16.57
 6 -3 -8 519.29 17.02
 6 -3 -8 495.37 16.81
 -6 -3 8 514.92 16.69
 6 -3 -8 503.07 16.82
 6 3 -8 522.23 16.45
 6 3 -8 546.76 16.69
 -6 -3 8 518.95 16.82
 6 3 -8 535.66 16.65
 6 -3 -8 527.29 16.83
 6 -3 -8 506.73 16.82
 6 -3 -7 299.34 10.44
 6 -3 -7 305.71 10.47
 -6 -3 7 320.13 10.32
 -6 -3 7 299.1 10.41
 6 -3 -7 318.87 10.67
 6 -3 -7 312.58 10.49
 6 3 -7 312.09 10.23
 6 3 -7 316.05 10.14
 -6 -3 7 311.44 10.41
 6 3 -7 315.46 10.21
 6 -3 -7 301.28 10.4
 6 3 -7 311.59 10.09
 6 -3 -6 15.57 1.31
 -6 -3 6 14.3 2.3
 6 3 -6 14.29 1.07
 6 -3 -6 14.25 1.43
 -6 -3 6 14.35 1.2
 -6 -3 6 13.95 1.48
 6 3 -6 13 1.13
 -6 -3 6 14.93 2.69
 6 3 -6 12.98 1.05
 -6 -3 6 13.83 1.37
 6 3 -6 14.32 1.08
 6 -3 -6 13.72 1.58
 6 -3 -6 14.16 1.4
 6 -3 -6 14.13 1.45
 6 3 -6 13.11 1.06
 6 -3 -6 14.22 1.31
 -6 -3 5 332.68 13.19
 6 -3 -5 316.54 10.52
 6 -3 -5 333.31 10.85
 6 -3 -5 302.44 10.59
 -6 -3 5 317.63 13.68
 -6 -3 5 324.24 10.42
 -6 -3 5 298.61 10.46
 -6 3 5 344.42 13.92
 6 3 -5 317.98 10.16
 6 3 -5 325.99 10.29
 6 3 -5 315.46 10.19
 -6 -3 5 314.08 10.46
 6 -3 -5 309.78 10.56
 6 -3 -5 318.32 10.65
 6 3 -5 325.14 12.21
 6 -3 -5 307.79 10.49
 6 3 -5 312.74 10.15
 6 3 -4 431.71 13.49
 6 -3 -4 434.58 13.95
 -6 -3 4 443.77 17.17
 6 -3 -4 420.44 13.97
 6 3 -4 427.63 15.73
 -6 3 4 438.38 17.07
 -6 -3 4 436.81 13.76
 6 3 -4 423.15 13.45
 6 3 -4 435.52 13.58
 -6 -3 4 400.5 13.72
 6 -3 -4 432.45 14.03
 6 -3 -4 439.75 14.17
 6 -3 -4 433.35 13.88
 6 3 -4 413.29 13.45
 -6 -3 4 445.34 16.74
 6 3 -3 273.38 9.2
 6 -3 -3 298.28 9.8
 -6 -3 3 285.91 12.59
 6 3 -3 274.16 9.2
 6 -3 -3 302.35 9.83
 -6 -3 3 288.71 9.54
 6 3 -3 283.77 9.22
 6 -3 -3 304.81 9.87
 6 3 -3 279.53 9.25
 6 -3 -3 303.73 9.98
 6 3 -3 283.47 11.55
 6 3 -3 294.54 9.32
 -6 -3 3 324.01 12.69
 6 -3 -3 299.91 9.68
 -6 -3 2 406.2 16.23
 6 -3 -2 418.01 13.32
 6 -3 -2 403.17 13.27
 -6 -3 2 408.2 13
 6 3 -2 400.68 15.21
 6 -3 -2 407.54 13.11
 6 3 -2 397.41 12.65
 6 -3 -2 423.7 13.36
 6 -3 -2 408.85 15.32
 -6 -3 2 431.17 16.23
 6 -3 -2 396.64 13.11
 6 3 -2 388.51 12.62
 -6 -3 1 190.85 9.63
 6 -3 -1 208.83 7.29
 -6 -3 1 200.77 6.93
 6 -3 -1 200.76 7.31
 -6 -3 1 206.61 6.9
 6 3 -1 207.08 9.99
 6 -3 -1 208.66 9.32
 6 3 -1 196.65 6.62
 6 3 -1 203.68 6.55
 -6 -3 1 220.07 9.96
 6 -3 -1 207.03 7.14
 6 3 -1 197.97 6.53
 6 -3 -1 198.9 7.05
 -6 -3 0 923.51 31
 6 -3 0 904.26 27.74
 -6 -3 0 863.01 27.33
 -6 -3 0 862.02 27.09
 6 3 0 911.06 31.27
 6 3 0 859.72 26.91
 6 -3 0 878.11 27.74
 6 -3 0 883.99 27.62
 6 3 0 887.87 27.01
 -6 -3 0 914.28 31.17
 6 -3 0 904.59 30.47
 6 -3 0 890.69 27.5
 6 -3 1 127.33 7.37
 6 -3 1 140.99 5.45
 -6 -3 -1 142.35 5.1
 -6 -3 -1 136.67 4.83
 6 3 1 136.45 7.93
 6 -3 1 145.28 5.46
 6 3 1 140.63 4.71
 -6 -3 -1 133.92 7.76
 6 -3 1 142.2 5.24
 -6 -3 -1 128.55 7.51
 6 -3 2 31.12 2.21
 -6 -3 -2 30.12 1.84
 -6 -3 -2 33.8 1.67
 6 -3 2 27.75 3.34
 6 3 2 32.7 3.8
 6 -3 2 37.76 2.29
 6 3 2 30.04 1.71
 6 3 2 34.97 1.5
 6 -3 2 31.43 1.78
 6 -3 2 31.99 1.95
 -6 -3 -2 29.94 3.56
 6 -3 3 18.74 1.83
 -6 -3 -3 15.7 1.4
 -6 -3 -3 17.53 1.27
 6 3 3 17.22 1.24
 6 3 3 16.01 1.28
 6 -3 3 18.78 1.83
 -6 -3 -3 17.99 1.38
 6 -3 3 17.8 1.39
 6 -3 4 99.96 4.42
 -6 -3 -4 105.41 4.06
 6 3 4 96.49 3.84
 6 -3 4 100.54 4.56
 -6 -3 -4 105.27 3.99
 6 -3 4 99.84 4.13
 6 3 4 106.41 3.77
 -6 -3 -5 138.84 5.25
 -6 -3 -5 141.32 5.16
 6 3 5 131.45 4.95
 6 3 5 143.33 4.92
 6 -3 5 142.17 5.42
 -6 3 -5 141.42 5.55
 -6 -3 -6 92.68 3.75
 -6 -3 -6 92.38 3.83
 6 3 6 87.77 3.48
 6 -3 6 85.65 4.3
 6 -3 6 87.12 3.97
 6 3 6 89.62 3.45
 -6 3 -6 91.98 4.18
 -6 -3 -7 490.3 15.69
 -6 -3 -7 489.12 15.28
 -6 -3 -7 511.46 15.63
 6 -3 7 462.32 16.28
 6 -3 7 457.76 15.9
 6 3 7 453.08 15.18
 -6 3 -7 503.59 16.08
 6 3 7 482.1 15.7
 -6 -3 -8 551.33 17.59
 -6 -3 -8 537.05 17.11
 -6 -3 -8 554.75 17.47
 6 -3 8 527.46 18.17
 6 -3 8 551.23 17.9
 6 3 8 554.55 17.58
 6 3 8 508.3 17
 -6 3 -8 561.36 17.97
 -6 3 -9 2223.46 68.66
 -6 -3 -9 2278.78 68.32
 6 -3 9 2181.31 68.59
 6 3 9 2150.28 68.16
 -6 3 -9 2193.96 68.54
 -6 -3 -9 2236.45 68.11
 6 -3 9 2203.67 68.88
 -6 -3 -9 2251.02 68.3
 -6 -3 -10 38.2 2.57
 -6 -3 -10 41.66 2.49
 -6 3 -10 39.2 2.58
 -6 -3 -10 41.73 2.57
 6 -3 10 41.32 3
 6 -3 10 39.43 2.77
 -6 3 -10 41.76 2.86
 -6 -3 -11 87.39 3.94
 6 -3 11 87.56 4.39
 -6 3 -11 79.9 3.79
 -6 -3 -11 85.23 3.88
 6 -3 11 85.8 4.25
 -6 3 -11 74.66 3.33
 -6 3 -11 82.04 4.2
 -6 3 -12 73.66 3.39
 -6 3 -12 67.42 3.28
 -6 -3 -12 73.4 3.53
 6 -3 12 66.44 3.82
 -6 3 -12 67.07 3.68
 -6 3 -13 58.33 2.84
 -6 3 -13 53.75 2.7
 -6 -3 -13 58.73 3.05
 6 -3 13 63.3 3.44
 -6 3 -13 62.92 3.26
 -6 3 -14 62.43 3.27
 -6 3 -14 64.02 2.72
 -6 3 -14 63.27 2.89
 -6 -3 -14 66.69 3.18
 6 -3 14 67.15 3.51
 -6 3 -15 4.94 1.14
 -6 -3 -15 7.28 1.17
 6 -3 15 6.28 1.47
 -6 -3 -16 30.69 1.77
 -6 3 -16 32 1.77
 -6 3 -16 33.63 1.8
 6 -3 16 32.05 2.03
 -6 3 -17 233.33 7.75
 -6 3 -17 218.81 7.69
 -6 -3 -17 244.13 7.84
 -6 -4 20 1.52 0.8
 6 4 -19 49.01 2.27
 -6 -4 19 49.42 2.44
 6 -4 -19 45.74 2.25
 -6 -4 18 76.98 3.43
 6 4 -18 76.41 3.25
 -6 -4 18 75.49 3.16
 6 4 -18 69.08 2.82
 6 -4 -18 72.33 3.25
 6 -4 -17 6.25 1.27
 6 4 -17 8.36 1.36
 6 4 -17 6.75 0.99
 -6 -4 17 8.23 1.68
 -6 -4 17 6.85 1.33
 6 4 -16 88.72 3.59
 -6 -4 16 93.38 4.09
 6 4 -16 89.49 3.98
 6 -4 -16 90.72 4.06
 6 4 -15 20.17 1.9
 -6 -4 15 18.87 1.99
 6 4 -15 16.62 1.23
 6 4 -15 16.83 1.5
 6 -4 -15 20.65 1.89
 -6 -4 14 31.92 2.05
 6 4 -14 32.08 1.95
 -6 -4 14 35 2.55
 6 -4 -14 37.73 2.38
 6 4 -14 29.08 1.73
 6 4 -14 32.46 2.04
 6 4 -14 31.19 2.27
 -6 -4 13 345.56 12.11
 6 4 -13 353.25 12.03
 -6 -4 13 363.35 12.46
 6 4 -13 360.39 11.69
 6 -4 -13 347 12.28
 6 4 -13 364.52 11.82
 6 4 -13 375.78 11.92
 6 4 -12 27.17 2.14
 -6 -4 12 30.22 2.11
 6 4 -12 32.91 2.09
 -6 -4 12 31.88 2.48
 6 4 -12 29.86 1.86
 6 -4 -12 28.61 2.17
 6 4 -12 30.96 1.88
 6 4 -12 35.18 2.05
 6 4 -11 50.51 2.55
 -6 -4 11 50.93 2.73
 6 4 -11 52.68 2.5
 6 4 -11 53.03 2.77
 6 4 -11 48.55 2.67
 -6 -4 11 49.58 3
 6 4 -11 43.89 2.39
 6 -4 -11 45.8 2.73
 6 -4 -10 216.44 8.08
 6 -4 -10 205.23 7.85
 -6 -4 10 233.9 8.03
 6 4 -10 230.24 7.66
 6 4 -10 227.21 7.91
 -6 -4 10 229.5 8.17
 6 4 -10 237.46 7.88
 6 4 -10 194.59 7.62
 6 -4 -10 223.68 7.98
 6 4 -10 217.41 7.62
 6 -4 -9 70.74 3.55
 6 -4 -9 68.85 3.36
 -6 -4 9 71.49 3.35
 -6 -4 9 67.25 3.53
 6 -4 -9 71.11 3.3
 6 4 -9 63.44 3.01
 6 4 -9 75 3.27
 6 4 -9 73.06 3.16
 -6 -4 9 73.56 3.55
 6 4 -9 70.61 3.2
 6 4 -8 114.64 4.43
 6 -4 -8 112.52 4.78
 -6 -4 8 117.64 4.73
 6 4 -8 117.43 4.59
 6 4 -8 121.28 4.52
 -6 -4 8 121.64 4.88
 6 4 -8 122.24 4.56
 6 -4 -8 115.47 4.99
 6 -4 -8 111.87 4.7
 6 -4 -8 110.54 4.63
 6 4 -7 78.36 3.14
 6 -4 -7 71.66 3.67
 -6 -4 7 72.64 3.32
 6 4 -7 70.68 3.08
 6 4 -7 71.38 3.16
 6 4 -7 75.67 3.14
 -6 -4 7 75.1 3.48
 6 4 -7 77.07 3.17
 6 4 -7 74.15 3.03
 6 -4 -7 72.04 3.42
 6 -4 -7 71.36 3.31
 6 4 -6 35.99 1.92
 -6 -4 6 36.9 2.17
 6 -4 -6 37.6 2.57
 6 4 -6 38.2 1.99
 6 4 -6 34.75 1.93
 6 4 -6 39.81 1.96
 -6 -4 6 37.13 2.3
 6 4 -6 37.04 1.96
 6 -4 -6 36.77 2.36
 6 -4 -6 36.06 2.13
 -6 -4 5 48.69 2.51
 -6 -4 5 48.67 2.62
 6 4 -5 52.25 2.32
 6 4 -5 43.88 2.2
 6 4 -5 49.66 2.26
 -6 -4 5 50.95 2.65
 6 -4 -5 53.2 2.81
 6 4 -5 46.33 2.26
 6 -4 -5 51.41 2.97
 6 -4 -5 51.49 2.52
 6 4 -4 127.33 4.58
 6 -4 -4 127.8 5.11
 6 -4 -4 130.39 5.26
 -6 -4 4 125.21 4.98
 6 -4 -4 129.67 5.41
 6 4 -4 131.06 4.65
 6 4 -4 130.81 4.61
 -6 -4 4 124.16 4.94
 6 4 -4 126.96 4.58
 6 -4 -4 128.51 4.91
 6 -4 -3 341.95 11.35
 -6 -4 3 324.66 11.05
 6 4 -3 326.87 10.65
 -6 -4 3 309.84 10.98
 6 4 -3 333.4 10.65
 6 -4 -3 346.59 11.59
 6 -4 -3 339.03 11.04
 6 4 -3 334.86 10.71
 6 4 -3 326.42 10.64
 6 -4 -2 512.34 16.36
 -6 -4 2 501.68 15.98
 6 -4 -2 492.76 16.08
 6 -4 -2 512.78 15.99
 6 4 -2 470.11 15.52
 6 4 -2 490.25 15.62
 6 4 -2 499.88 15.53
 6 4 -1 585.83 19.08
 6 -4 -1 633 20.04
 6 -4 -1 632.47 19.84
 -6 -4 1 598.29 19.54
 6 4 -1 631.02 19.21
 6 -4 -1 621.79 19.6
 6 4 -1 616.94 19.09
 6 -4 0 139.8 5.68
 6 -4 0 147.62 5.81
 -6 -4 0 149.76 5.37
 -6 -4 0 137.33 5.1
 -6 -4 0 138.95 5.29
 6 4 0 135.99 4.82
 6 4 0 151.96 5
 6 -4 0 148.59 5.4
 -6 -4 -1 294.16 10.01
 -6 -4 -1 291.88 9.77
 -6 -4 -1 303.13 10
 6 4 1 305.72 9.61
 6 -4 1 294.89 10.1
 6 -4 1 292 10.45
 6 -4 2 43.39 2.76
 6 4 2 41.01 1.82
 -6 -4 -2 38.27 2.24
 -6 -4 -2 41.88 2.23
 6 4 2 39.99 2.12
 6 4 3 19.92 1.5
 -6 -4 -3 21.8 1.69
 6 -4 3 23.3 2.23
 -6 -4 -3 21.68 1.65
 -6 -4 -4 153.25 5.55
 -6 -4 -4 154.19 5.56
 6 -4 4 146.28 6.22
 6 -4 4 144.8 5.5
 6 4 4 138.07 5.3
 6 4 4 149.98 5.25
 -6 -4 -5 79.16 3.57
 -6 -4 -5 90.29 3.39
 6 -4 5 88.12 4.37
 -6 -4 -5 78.24 3.49
 6 4 5 74.44 3.2
 6 -4 5 74.59 3.51
 6 4 5 83.68 3.26
 -6 4 -5 82.18 3.89
 -6 -4 -6 35.67 2.23
 -6 -4 -6 34.54 2.11
 6 -4 6 34.66 2.21
 6 4 6 35.01 1.92
 -6 -4 -6 36.71 2.25
 -6 4 -6 33.15 2.45
 -6 -4 -7 94.3 4.01
 -6 -4 -7 92.15 3.67
 -6 -4 -7 92.44 3.94
 6 -4 7 83.29 3.97
 6 4 7 83.41 3.47
 -6 4 -7 91.12 4.28
 -6 4 -8 97.88 4.7
 -6 -4 -8 100.51 4.33
 -6 -4 -8 100.07 4.07
 -6 -4 -8 102.75 4.33
 6 -4 8 106.47 5.19
 6 -4 8 100.42 4.51
 -6 4 -8 101.59 4.7
 -6 -4 -9 93.38 3.81
 -6 4 -9 87.3 4.3
 -6 -4 -9 86.38 3.98
 6 -4 9 89.35 4.74
 -6 4 -9 99.67 4.48
 -6 -4 -9 88.92 4.03
 6 -4 9 87.13 4.2
 -6 -4 -10 36.28 2.37
 -6 4 -10 37.36 2.57
 -6 -4 -10 33.8 2.38
 6 -4 10 35.98 2.55
 -6 -4 -11 29.74 2.15
 -6 4 -11 33.56 2.38
 6 -4 11 34.35 2.41
 -6 4 -11 29.93 1.89
 -6 4 -12 8.26 1.71
 -6 4 -12 7.59 0.97
 -6 4 -12 7.71 1.36
 -6 4 -12 6.73 1.3
 6 -4 12 9.06 1.55
 -6 4 -13 0.79 1.29
 -6 4 -13 2.06 0.96
 -6 4 -13 1.35 1.04
 -6 4 -13 0.17 1.07
 -6 4 -13 2.12 1.2
 6 -4 13 0.95 1.2
 -6 4 -14 47.85 2.25
 -6 4 -14 52.48 2.7
 6 -4 14 52.85 2.73
 -6 4 -14 51.75 2.44
 -6 4 -14 50.98 2.26
 -6 4 -15 11.22 1.22
 -6 4 -15 9.96 0.89
 6 -4 15 10.59 1.25
 -6 4 -16 7.74 0.86
 6 -4 16 7.78 0.95
 6 5 -19 3.74 0.7
 -6 -5 19 2.59 0.79
 6 5 -19 4.53 0.81
 -6 -5 18 12.81 1.37
 -6 -5 18 10.96 1.04
 6 5 -18 13.56 1.15
 6 5 -18 11.24 0.86
 -6 -5 17 63.3 3
 6 5 -17 61.94 2.72
 6 5 -17 56.81 2.43
 -6 -5 17 56.77 2.72
 -6 -5 16 19.27 2
 -6 -5 16 18.64 1.71
 6 5 -16 18.81 1.37
 -6 -5 15 31.26 1.88
 -6 -5 15 35.64 2.5
 -6 -5 15 35.06 2.32
 6 5 -15 33 1.7
 6 5 -15 38.91 2.04
 -6 -5 14 26.7 1.87
 -6 -5 14 30.33 2.52
 6 5 -14 31.83 1.85
 6 5 -14 28.56 2.15
 -6 -5 14 31.27 2.35
 6 5 -14 28.01 1.69
 6 5 -14 28.39 1.87
 -6 -5 13 52.98 2.78
 -6 -5 13 48.53 3.28
 6 5 -13 49.48 2.82
 -6 -5 13 55.67 3.19
 6 5 -13 48.92 2.46
 6 5 -13 53.83 2.57
 6 5 -13 56.93 2.68
 -6 -5 12 34.37 2.3
 6 5 -12 39.49 2.18
 6 5 -12 37.96 2.43
 -6 -5 12 38.17 2.7
 6 5 -12 33.49 2.03
 6 5 -12 38.54 2.2
 6 -5 -12 29.46 2.06
 6 5 -11 62.68 3.18
 -6 -5 11 61.69 3.18
 6 5 -11 65.73 3
 -6 -5 11 60.23 3.37
 6 5 -11 64.49 3.07
 6 5 -11 58.72 2.89
 6 -5 -11 58.82 2.99
 -6 -5 10 184.57 7.07
 6 5 -10 204.29 7.04
 6 5 -10 199.64 6.94
 -6 -5 10 186.75 7.27
 6 5 -10 188 6.76
 6 5 -10 193.26 6.76
 -6 -5 9 148.5 5.91
 -6 -5 9 141.92 6.05
 6 5 -9 157.96 5.8
 6 5 -9 155.37 5.7
 -6 -5 9 152.15 6.08
 6 5 -9 153.2 5.75
 6 -5 -9 132 5.58
 6 5 -9 160.07 5.67
 -6 -5 8 98.71 4.39
 -6 -5 8 97.74 4.55
 6 5 -8 103.01 4.16
 6 5 -8 99.77 4.11
 -6 -5 8 94.75 4.43
 6 5 -8 97.35 4.09
 6 5 -8 98.52 4.05
 6 5 -8 99.76 4.07
 6 5 -7 328.05 11.14
 -6 -5 7 330.73 11.54
 -6 -5 7 332.2 11.61
 6 5 -7 346.82 11.28
 6 5 -7 346.49 11.22
 6 5 -7 339.57 11.22
 -6 -5 7 328.03 11.62
 6 5 -6 249.6 8.25
 -6 -5 6 246.17 8.66
 -6 -5 6 238.01 8.66
 6 5 -6 234.47 8.22
 -6 -5 6 233.51 8.63
 6 5 -6 235.03 8.22
 6 5 -6 244.16 8.27
 6 5 -5 407.02 13.26
 -6 -5 5 407.42 13.7
 6 5 -5 410.63 13.31
 6 5 -5 404.61 13.26
 6 5 -5 416.52 13.3
 6 5 -4 285.18 9.66
 -6 -5 4 286.78 10.13
 6 5 -4 300.75 9.72
 6 5 -4 289.35 9.67
 6 5 -4 299.17 9.69
 -6 -5 3 1018.89 31.66
 6 5 -3 992.45 31.14
 6 5 -3 981.44 31.18
 6 5 -3 1037.17 31.19
 6 5 -2 21.6 1.6
 -6 -5 2 21.97 1.88
 6 5 -2 24.17 1.45
 -6 -5 2 24.92 2
 6 5 -2 23.81 1.42
 -6 -5 1 73.96 3.36
 -6 -5 1 72.02 3.4
 6 5 -1 72.82 2.88
 6 5 -1 73.62 3.03
 6 -5 -1 65.38 3.13
 6 5 -1 71.79 2.81
 -6 -5 0 -0.67 1.3
 -6 -5 0 2.14 1.19
 -6 -5 0 3.01 1.22
 6 5 0 1.19 0.9
 -6 -5 -1 75.56 3.45
 6 -5 1 70.85 3.36
 -6 -5 -1 75.95 3.44
 6 -5 1 75.61 3.9
 6 5 1 76.25 2.99
 -6 -5 -2 2.71 1.26
 6 -5 2 2.4 1.69
 6 -5 2 3.28 1.1
 -6 -5 -2 3.36 1.18
 6 5 2 3.27 1
 6 5 2 3.94 0.82
 -6 -5 -3 27.02 1.98
 -6 -5 -3 25.76 1.97
 6 -5 3 26.91 2.02
 6 -5 3 27.29 2.55
 6 5 3 23.37 1.66
 -6 5 -3 25.33 2.02
 -6 -5 -4 6.73 1.36
 6 -5 4 2.8 1.78
 -6 -5 -4 2.49 1.21
 -6 -5 -4 3.4 1.23
 6 5 4 2.88 0.98
 6 5 4 3.52 1.25
 -6 5 -4 3.63 1.45
 -6 -5 -5 4.36 1.28
 -6 -5 -5 1.09 1.12
 -6 -5 -5 1.69 1.18
 6 5 5 1.65 1.11
 -6 5 -5 -0.21 1.29
 -6 5 -6 1.23 1.36
 -6 -5 -6 1.27 1.38
 -6 -5 -6 1.57 1.2
 -6 -5 -6 1.41 1.31
 6 5 6 1.63 1.06
 -6 5 -6 2.24 1.34
 -6 -5 -7 65.07 3.17
 -6 -5 -7 72.58 3.13
 -6 -5 -7 68.33 3.26
 6 5 7 60.76 2.79
 -6 5 -7 67.99 3.47
 -6 5 -7 70.43 3.57
 -6 -5 -8 253.3 9.04
 -6 -5 -8 260.43 8.8
 -6 -5 -8 265.37 9.14
 6 -5 8 252.3 9.11
 -6 5 -8 281.85 9.55
 -6 -5 -9 65.38 3.13
 -6 -5 -9 70.71 3.11
 -6 -5 -9 68.44 3.29
 6 -5 9 63.7 3.18
 -6 5 -9 71.69 3.62
 -6 5 -10 3.88 1.5
 -6 5 -10 2.04 1.37
 -6 -5 -10 1.84 1.2
 6 -5 10 3.72 1.07
 -6 5 -11 97.61 4.05
 -6 5 -11 92.38 4.02
 -6 5 -11 84.11 4.08
 6 -5 11 90.64 3.86
 -6 5 -11 85.72 3.63
 -6 5 -11 98.74 4.16
 -6 5 -12 3.66 1.08
 -6 5 -12 3.47 0.95
 -6 5 -12 4.05 1.17
 -6 5 -12 3.07 0.77
 6 -5 12 4.59 1.05
 6 -5 13 6.02 1.3
 -6 5 -13 7.62 0.99
 -6 5 -13 6.45 1.09
 -6 5 -13 7.25 0.69
 -6 5 -13 6.52 0.94
 6 -5 13 7.86 1.05
 -6 5 -14 3.44 0.65
 6 -5 14 3.38 1
 -6 5 -14 3.06 0.73
 -6 5 -14 2.85 0.57
 6 -5 14 1.93 0.97
 -6 5 -14 3.22 0.87
 6 -5 15 10.56 1
 -6 5 -15 9.87 0.87
 6 -5 15 10.24 0.95
 6 6 -17 11.49 0.95
 6 6 -17 9.73 0.79
 -6 -6 17 12.32 1.09
 -6 -6 17 9.23 0.9
 6 6 -17 11.14 0.82
 6 6 -16 9.66 1
 -6 -6 16 9.52 1.28
 -6 -6 16 9.3 1.11
 6 6 -16 9.6 0.93
 6 6 -15 12.15 1.25
 -6 -6 15 13.18 1.46
 6 6 -15 13.35 0.97
 6 6 -15 14.28 1.16
 6 6 -14 4.48 1.07
 -6 -6 14 5.05 1.38
 6 6 -14 4.99 1.11
 6 6 -14 5.2 0.9
 6 6 -13 159.45 5.57
 6 6 -13 151.8 5.75
 -6 -6 13 149.42 5.96
 6 6 -13 157.33 5.45
 6 6 -13 154.34 5.57
 -6 -6 12 30.72 2.09
 -6 -6 12 31.85 2.39
 -6 -6 12 30.48 2.32
 6 6 -12 30.33 1.9
 6 6 -12 34.96 1.98
 6 6 -12 33.6 2.07
 -6 -6 11 34.24 2.23
 -6 -6 11 32.1 2.58
 6 6 -11 34.92 2.11
 6 6 -11 36.56 2.16
 -6 -6 11 34.53 2.56
 6 6 -11 33.66 2.07
 6 6 -10 0.96 1.19
 -6 -6 10 0.84 1.27
 -6 -6 10 -0.06 1.58
 6 6 -10 0.55 0.97
 6 6 -10 0.24 0.99
 -6 -6 10 0.06 1.59
 6 6 -10 -0.29 1.37
 6 6 -9 7.87 1.39
 -6 -6 9 5.76 1.8
 6 6 -9 6.51 1.16
 6 6 -9 7.82 1.36
 6 6 -9 7.6 1.19
 6 6 -9 5.21 1.48
 -6 -6 9 6.99 1.86
 -6 -6 8 100.2 4.61
 6 6 -8 101.76 4.17
 6 6 -8 98.17 4.13
 6 6 -8 106.48 4.21
 6 6 -8 111.3 4.25
 -6 -6 7 132.56 5.68
 6 6 -7 143.3 5.31
 6 6 -7 132.8 5.2
 6 6 -7 148.15 5.33
 6 6 -7 145.66 5.33
 -6 -6 6 127.56 5.43
 6 6 -6 124.06 4.86
 6 6 -6 135.76 5.05
 6 6 -6 128.4 4.95
 6 6 -6 134.43 5.09
 6 6 -6 141.57 5.03
 -6 -6 5 566.54 18.72
 -6 -6 5 551.83 18.76
 6 6 -5 559.15 18.25
 6 6 -5 594.72 18.36
 6 6 -5 582.59 18.38
 6 6 -5 581.89 18.27
 -6 -6 4 111.22 4.78
 -6 -6 4 111.04 4.75
 6 6 -4 116.49 4.36
 6 6 -4 108.98 4.43
 6 6 -4 112.21 4.28
 -6 -6 3 56.34 3.06
 6 6 -3 59.5 2.66
 -6 -6 3 52.66 3.04
 6 6 -3 60.91 2.81
 6 6 -3 60.81 2.61
 -6 -6 2 43.59 2.62
 -6 -6 2 43.76 2.7
 6 6 -2 47.06 2.17
 6 6 -2 47.96 2.41
 6 6 -2 43.59 2.08
 6 6 -1 131.43 4.83
 -6 -6 1 135 5.34
 -6 -6 1 142.06 5.48
 6 6 -1 141.01 5.04
 -6 -6 0 15.39 1.58
 -6 -6 0 12.41 1.72
 6 6 0 14.75 1.32
 -6 6 -1 62.93 3.07
 6 6 1 67.94 3.14
 -6 -6 -1 73.6 3.36
 6 -6 1 72.53 3.27
 -6 -6 -1 71.85 3.38
 6 6 1 72.16 2.87
 -6 6 -2 15.71 1.48
 -6 -6 -2 17.17 1.64
 -6 -6 -2 18.15 1.8
 6 -6 2 14.83 1.54
 -6 -6 -2 17.78 1.8
 6 6 2 15.01 1.4
 -6 6 -2 16.81 1.47
 -6 -6 -3 32.29 2.21
 -6 -6 -3 36.46 2.17
 -6 -6 -3 40.24 2.26
 6 -6 3 34.32 2.26
 6 6 3 29.44 1.81
 -6 6 -3 35.07 2.08
 -6 6 -3 27.36 2.03
 -6 -6 -4 26.32 1.91
 6 -6 4 29.69 2.16
 -6 -6 -4 32.07 2.08
 -6 6 -4 26.71 1.87
 6 6 4 27.74 1.85
 -6 6 -4 25.73 1.98
 -6 -6 -5 72.41 3.23
 -6 -6 -5 74.96 3.37
 -6 -6 -5 76.3 3.27
 6 -6 5 67.24 3.5
 6 6 5 74.3 3.04
 -6 6 -5 69.88 3.21
 -6 6 -5 68.61 3.33
 -6 6 -6 25.37 1.95
 -6 -6 -6 23.07 1.7
 -6 -6 -6 28.58 1.93
 6 -6 6 23.93 2.06
 -6 6 -6 26.64 2.1
 -6 -6 -6 24.71 1.85
 6 -6 6 23.29 1.78
 6 6 6 25.54 1.57
 -6 -6 -7 64.91 2.95
 6 -6 7 67.05 3.37
 -6 6 -7 64.64 3.28
 -6 -6 -7 65.12 3.03
 6 -6 7 67.29 3.12
 -6 6 -7 62.08 3.11
 -6 6 -8 11.37 1.42
 -6 -6 -8 12.92 1.51
 6 -6 8 11.26 1.52
 -6 6 -8 10.55 1.47
 -6 -6 -8 11.04 1.34
 6 -6 8 11.52 1.4
 -6 6 -8 9.67 1.35
 6 -6 9 22.35 1.93
 -6 6 -9 21.05 1.73
 -6 -6 -9 16.91 1.46
 -6 6 -9 19.46 1.62
 6 -6 9 22.26 1.7
 -6 6 -9 21.41 1.69
 6 -6 10 23.6 1.87
 6 -6 10 26.29 1.75
 -6 6 -10 22.48 1.68
 -6 6 -10 22.22 1.64
 -6 6 -10 22.48 1.51
 -6 6 -11 167.39 5.7
 6 -6 11 185.43 6.29
 -6 6 -11 181.29 6.09
 -6 6 -11 173.63 6.12
 -6 6 -11 159.54 6.06
 -6 6 -11 173.48 5.9
 6 -6 11 177.88 6.03
 -6 6 -11 165.65 6.03
 -6 6 -11 164.97 5.83
 -6 6 -12 45.82 2.01
 6 -6 12 46.18 2.19
 -6 6 -12 44.01 1.77
 -6 6 -12 44.24 2.06
 -6 6 -12 42.92 2.04
 -6 6 -12 37.97 1.75
 6 -6 12 43.98 1.99
 -6 6 -12 42.05 1.97
 6 -6 13 46.86 1.98
 -6 6 -13 43.56 1.79
 -6 6 -13 42.9 1.88
 -6 6 -13 42.52 1.84
 -6 6 -13 41.77 1.76
 6 7 -15 2.02 0.52
 -6 -7 15 2.49 0.68
 -6 -7 15 2.22 0.61
 -6 -7 14 14.4 1.18
 -6 -7 14 12.95 1.11
 6 7 -14 12.89 0.87
 6 7 -14 10.66 0.79
 6 7 -14 13.53 0.95
 -6 -7 13 50.03 2.29
 -6 -7 13 47.11 2.25
 6 7 -13 41.79 1.95
 6 7 -13 47.07 1.93
 6 7 -12 7.33 0.99
 -6 -7 12 8.38 1.23
 6 7 -12 6.25 0.85
 -6 -7 12 7.75 1.26
 6 7 -12 8.33 0.98
 -6 -7 11 38.8 2.2
 -6 -7 11 32.2 2.13
 6 7 -11 35.19 1.79
 6 7 -11 38.28 1.92
 6 7 -11 42.34 1.97
 6 7 -10 -0.11 1.08
 6 7 -10 1.13 0.96
 -6 -7 10 0.45 1.2
 6 7 -10 0.49 0.66
 6 7 -10 1.17 0.92
 6 7 -9 4.7 1.02
 -6 -7 9 3 1.31
 6 7 -9 2.83 0.72
 6 7 -9 3.56 0.96
 -6 -7 8 13.55 1.64
 6 7 -8 15.89 1.35
 6 7 -8 16.73 1.34
 6 7 -7 4.15 0.98
 -6 -7 7 3.24 1.39
 6 7 -7 3.97 1.04
 -6 -7 7 4.36 1.42
 6 7 -7 2.35 1.22
 -6 -7 6 48.3 2.7
 6 7 -6 51.56 2.42
 -6 -7 6 50.29 2.85
 6 7 -6 55.2 2.61
 6 7 -6 52.84 2.4
 6 7 -5 13.51 1.26
 -6 -7 5 9.91 1.59
 6 7 -5 10.94 1.42
 -6 -7 5 10.15 1.47
 6 7 -5 12.08 1.13
 -6 -7 4 74.7 3.37
 6 7 -4 72.41 2.99
 -6 -7 4 76.19 3.51
 6 7 -4 76.81 3.15
 6 7 -4 76.33 2.94
 -6 -7 3 182.91 6.7
 -6 -7 3 176.63 6.65
 -6 -7 3 185.58 6.85
 6 7 -3 200.99 6.5
 6 7 -3 185.07 6.33
 6 7 -3 180.71 6.23
 -6 -7 2 58.25 2.82
 6 7 -2 56.95 2.38
 -6 -7 2 53.7 2.92
 6 7 -2 59.43 2.58
 -6 -7 1 2.87 1.29
 6 7 -1 6.55 1.04
 -6 -7 1 4.1 1.15
 6 7 0 54.02 2.6
 -6 -7 0 54.14 2.72
 6 7 0 59.85 2.44
 -6 -7 -1 56.66 2.71
 6 7 1 55.68 2.53
 -6 -7 -1 62.15 2.85
 -6 -7 -1 59.28 2.88
 -6 -7 -2 181.87 6.49
 -6 -7 -2 166.83 6.31
 -6 -7 -2 189.9 6.39
 6 7 2 186.99 6.31
 -6 -7 -3 322.36 9.72
 6 -7 3 290.59 9.86
 -6 7 -3 253.92 9.75
 -6 -7 -3 278.45 9.79
 6 7 3 314.14 9.61
 -6 -7 -4 23.57 1.7
 6 7 4 21.09 1.4
 6 -7 4 19.93 1.55
 -6 7 -4 16.67 1.5
 -6 -7 -4 19.56 1.6
 -6 -7 -5 162.65 6.19
 -6 -7 -5 192.71 6.17
 6 -7 5 186.98 6.45
 6 7 5 173.54 5.9
 -6 -7 -6 0.25 0.86
 -6 -7 -6 2.57 1.01
 6 -7 6 0.9 0.9
 -6 7 -6 1.04 0.87
 -6 -7 -7 17.43 1.31
 6 -7 7 16.75 1.35
 -6 7 -7 15.03 1.25
 -6 -7 -7 12.5 1.12
 -6 7 -7 12.76 0.99
 -6 7 -7 12.14 1.26
 -6 7 -7 13.67 1.29
 6 -7 8 24.26 1.5
 -6 7 -8 22 1.37
 -6 7 -8 20.96 1.44
 -6 7 -8 19.83 1.21
 -6 7 -8 20.86 1.41
 -6 7 -8 20.7 1.39
 6 -7 9 59.15 2.35
 -6 7 -9 55.31 2.22
 -6 7 -9 52.67 2.28
 -6 7 -9 52.37 2.27
 -6 7 -9 49.9 2.26
 -6 7 -9 54.56 2.2
 -6 7 -10 105.42 3.68
 6 -7 10 114.99 3.91
 -6 7 -10 104.67 3.84
 -6 7 -10 109.07 3.87
 -6 7 -10 108.54 3.79
 -6 7 -10 113.63 3.78
 -6 7 -11 52.22 2
 6 8 -11 16.84 0.93
 6 8 -11 17.59 0.91
 -6 -8 10 7.9 0.81
 -6 -8 10 5.4 0.77
 -6 -8 10 6.83 0.9
 6 8 -10 7.91 0.67
 -6 -8 9 92.61 3.34
 -6 -8 9 85.26 3.27
 -6 -8 9 90.97 3.46
 6 8 -9 93.98 3.19
 -6 -8 8 36.65 1.77
 -6 -8 8 32.44 1.76
 -6 -8 8 38.22 1.95
 6 8 -8 39.52 1.72
 6 8 -8 38.93 1.61
 6 8 -7 2.55 0.61
 -6 -8 7 -0.09 0.93
 6 8 -7 2.47 0.77
 -6 -8 7 3.08 0.81
 -6 -8 7 1.5 0.96
 -6 -8 6 188.92 6.41
 -6 -8 6 187.37 6.42
 -6 -8 6 196.81 6.59
 6 8 -6 198.15 6.3
 6 8 -6 182.61 6.14
 -6 -8 5 102.61 3.91
 -6 -8 5 104.52 3.97
 -6 -8 5 113.27 4.13
 6 8 -5 109.82 3.82
 -6 -8 4 0.18 1.07
 -6 -8 4 2.09 0.78
 -6 -8 4 0.69 0.93
 6 8 -4 1.34 0.78
 6 8 -4 2.74 0.76
 -6 -8 3 57.25 2.59
 6 8 -3 53.13 2.36
 6 8 -3 62.12 2.29
 6 8 -2 109.34 4.09
 6 8 -2 119 3.99
 -6 -8 2 124.39 4.37
 -6 -8 1 24.57 1.49
 -6 -8 1 23.77 1.49
 -6 -8 0 46.18 2.04
 -6 -8 0 40.24 2.03
 6 8 0 42.79 1.97
 6 8 1 53.15 2.26
 -6 -8 -1 50.84 2.33
 -6 -8 -2 61.19 2.64
 6 8 2 65.92 2.52
 -6 8 -3 10.28 0.79
 -6 -8 -3 17.93 1.17
 -6 -8 -3 13.6 1.01
 -6 8 -3 9.64 0.77
 6 8 3 14.4 0.89
 -6 -8 -4 1.4 0.77
 -6 8 -4 0.69 0.45
 -6 8 -4 0.34 0.42
 -6 8 -4 -0.2 0.61
 -6 8 -5 12.91 0.85
 -6 8 -5 14.39 0.87
 -6 8 -5 14.39 0.98
 -6 8 -6 5.66 0.55
 -6 8 -6 5.81 0.65
 -6 8 -6 5.86 0.55
 -6 8 -6 7.12 0.67
 -6 8 -7 22.33 1.06
 -6 8 -7 22.55 1.05
 -6 8 -7 20.83 1
 -6 8 -7 21.97 1.07
 7 0 -23 -0.21 0.69
 7 0 -22 66.74 2.8
 7 0 -22 77.88 3.2
 7 0 -21 39.36 2.43
 7 0 -21 38.88 2.15
 7 0 -20 2.01 1.4
 7 0 -20 3.59 1.23
 7 0 -19 297.8 10.58
 7 0 -19 308.66 10.27
 7 0 -19 282.27 9.84
 7 0 -18 285.4 10.16
 7 0 -18 267.4 9.54
 7 0 -18 291.39 9.94
 7 0 -17 8.92 1.78
 7 0 -17 8.37 1.41
 7 0 -17 10.64 1.68
 7 0 -17 8.1 1.88
 7 0 -16 240.73 9.22
 7 0 -16 257.81 8.83
 7 0 -16 242.78 9.03
 7 0 -16 256.22 9.24
 7 0 -15 1.58 1.49
 7 0 -15 0.53 1.33
 7 0 -15 0.67 1.39
 7 0 -14 40.53 2.64
 7 0 -14 40.24 2.1
 7 0 -14 42.82 2.64
 7 0 -13 669.41 21.4
 7 0 -13 652.26 20.78
 7 0 -13 653.58 20.93
 7 0 -13 678.73 21.41
 7 0 -12 1.83 1.18
 7 0 -12 1.88 0.8
 7 0 -12 1.62 0.83
 7 0 -12 1.63 1.16
 7 0 -11 119.31 4.79
 7 0 -11 122.78 4.39
 7 0 -11 121.63 4.79
 7 0 -11 117.24 4.48
 7 0 -10 2.99 1.04
 7 0 -10 1.68 0.8
 -7 0 10 4.02 1.64
 7 0 -10 3.22 0.78
 7 0 -10 3.59 1.06
 7 0 -9 177.76 6.32
 -7 0 9 183.07 9.69
 7 0 -9 171.6 6.04
 -7 0 9 171.38 8.26
 7 0 -9 180.6 5.98
 7 0 -9 172.31 6.28
 7 0 -8 31.3 1.83
 7 0 -8 29.98 1.76
 -7 0 8 34.15 3.77
 -7 0 8 37.49 3.22
 7 0 -8 32.65 1.59
 7 0 -8 32.36 1.86
 7 0 -7 1171.11 36.61
 -7 0 7 1222.86 40.23
 7 0 -7 1156.74 36.48
 -7 0 7 1207.64 38.9
 7 0 -7 1173.16 36.59
 7 0 -7 1210.46 36.32
 7 0 -6 39.99 1.79
 -7 0 6 38.95 3.72
 -7 0 6 36.73 3.14
 7 0 -6 40.59 1.96
 7 0 -6 39.08 2.03
 7 0 -6 41.79 2.07
 -7 0 5 515.23 18.23
 -7 0 5 488.07 18.84
 7 0 -5 518.34 16.16
 -7 0 4 2.46 1.72
 7 0 -4 1.73 0.55
 -7 0 3 910.21 30.75
 -7 0 2 117.46 6.19
 7 0 -2 116.68 6.35
 -7 0 1 1779.25 57.9
 7 0 -1 1847.57 58.41
 -7 0 0 76.23 4.91
 7 0 0 82.62 3.13
 7 0 0 78.44 5.21
 7 0 0 84.88 3.05
 -7 0 -1 93.03 5.27
 7 0 1 95.73 5.78
 7 0 1 85.37 3.5
 -7 0 -1 94.37 5.36
 -7 0 -2 42.94 2.03
 7 0 2 43.98 4
 -7 0 -2 44.39 1.96
 7 0 2 48.08 2.16
 7 0 2 50.83 2.11
 7 0 2 45.72 2.26
 -7 0 -2 48.07 3.82
 -7 0 -2 44.46 3.69
 -7 0 -3 679.36 21.92
 7 0 3 695.69 22.02
 7 0 3 712.08 25.54
 -7 0 -3 699.93 21.82
 7 0 3 723.27 22.06
 -7 0 -3 693.16 24.64
 7 0 3 724.29 21.93
 -7 0 -3 681.64 24.85
 -7 0 -4 5.04 1.64
 7 0 4 4.26 0.89
 -7 0 -4 4.77 1.01
 -7 0 -4 6.53 1.89
 7 0 4 2.89 1.8
 -7 0 -4 4.63 0.85
 7 0 4 5 1.04
 7 0 4 4.7 1.04
 -7 0 -5 30.11 1.8
 7 0 5 28.34 1.72
 -7 0 -5 28.59 1.68
 7 0 5 29.9 1.86
 -7 0 -5 27.61 3.01
 7 0 5 28.56 1.82
 -7 0 -5 28.22 1.92
 -7 0 -6 33.31 2.05
 -7 0 -6 32.98 1.88
 7 0 6 34.94 2.1
 7 0 6 33.03 2.02
 -7 0 -6 35.82 2.16
 -7 0 -7 13.09 1.57
 7 0 7 14.73 1.57
 7 0 7 16.17 1.71
 7 0 7 13.82 1.59
 -7 0 -7 13.03 1.51
 7 0 8 18.94 1.75
 7 0 8 17.82 1.93
 -7 0 -8 17.27 1.73
 7 0 8 16.1 1.63
 7 0 9 163.45 6.16
 7 0 9 167.2 6.43
 7 0 9 146.35 5.91
 -7 0 -9 151.39 5.84
 -7 0 -10 10.72 1.29
 7 0 10 13.13 1.72
 7 0 10 10.87 1.82
 7 0 11 26.86 2.17
 7 0 11 32.71 2.62
 7 0 12 40.93 2.88
 7 0 13 100.64 4.77
 7 0 14 19.8 2.11
 7 0 15 27.47 2.21
 -7 0 -16 7.72 1.32
 7 0 16 7.16 1.27
 7 0 17 0.79 0.82
 7 1 -23 0.84 0.62
 7 1 -22 3.81 0.96
 7 1 -22 4.39 0.9
 7 1 -22 4.03 1.06
 7 -1 -22 3.59 1.06
 7 1 -21 12.32 1.45
 7 1 -21 11.48 1.38
 7 1 -21 12.05 1.47
 7 -1 -21 11.6 1.58
 7 1 -20 87.18 3.94
 7 1 -20 82.09 3.42
 7 1 -20 87.86 3.99
 7 -1 -20 84.92 3.65
 7 1 -20 86.1 3.82
 7 -1 -20 86.97 4.03
 7 1 -19 78.15 3.86
 7 -1 -19 78.17 3.61
 7 1 -19 78.86 3.72
 7 1 -19 77.68 3.41
 7 1 -19 81.91 3.9
 7 -1 -19 77.13 3.92
 7 1 -18 35.45 2.6
 7 1 -18 38.57 2.28
 7 -1 -18 39.03 2.5
 7 1 -18 35.14 2.62
 7 -1 -18 37.25 2.81
 7 1 -18 39.57 2.64
 7 1 -17 237.74 8.56
 7 -1 -17 220.22 8
 7 -1 -17 241.86 8.42
 7 -1 -17 237.32 8.66
 7 1 -17 240.46 8.61
 7 1 -16 12.52 1.87
 7 1 -16 9.52 1.32
 7 1 -16 9.37 1.1
 7 -1 -16 10.03 1.41
 7 -1 -16 9.95 1.57
 7 1 -16 10.98 1.81
 7 -1 -16 11.94 1.94
 7 1 -15 339.93 11.44
 7 -1 -15 335.82 11.53
 7 -1 -15 338.75 11.1
 7 -1 -15 339.75 11.32
 7 1 -15 303.17 10.68
 7 1 -15 322.39 11.39
 7 1 -15 318.9 10.98
 7 1 -14 33.1 2.35
 7 -1 -14 37.59 2.19
 7 1 -14 31.94 2.03
 7 -1 -14 33.33 2.29
 7 -1 -14 33.41 2.45
 7 1 -14 32.17 1.87
 7 1 -14 33.85 2.34
 7 1 -13 39.03 2.42
 7 -1 -13 34.42 1.94
 7 1 -13 38.38 2.14
 7 -1 -13 38.65 2.27
 7 -1 -13 36.61 2.37
 7 1 -13 38.82 2.43
 7 1 -13 37.69 1.93
 7 1 -12 164.39 6.04
 7 -1 -12 165.66 5.92
 7 1 -12 155.99 5.75
 7 1 -12 157.25 5.56
 7 -1 -12 158.95 5.98
 7 -1 -12 148.9 5.59
 7 1 -12 160.17 6.02
 7 1 -11 102.05 4.19
 7 1 -11 100.48 3.99
 7 -1 -11 101.13 4.18
 7 -1 -11 92.42 3.85
 7 1 -11 104.48 4.21
 7 1 -11 106.94 3.83
 7 -1 -11 105.58 4.13
 7 1 -10 62.98 2.86
 7 1 -10 63.16 2.72
 7 -1 -10 61.65 2.9
 7 -1 -10 59.88 2.81
 7 1 -10 62.33 2.4
 7 -1 -10 57.52 2.63
 7 1 -10 60.99 2.85
 7 1 -10 62.09 2.54
 7 -1 -9 180.63 7.09
 7 1 -9 202.95 7.06
 -7 -1 9 200.47 6.93
 -7 1 9 207.85 9.85
 7 -1 -9 214.5 7.06
 7 1 -9 203.4 6.92
 7 -1 -9 205.53 7.1
 7 1 -9 198.75 6.61
 7 -1 -9 209.67 6.9
 7 1 -9 201.6 7.06
 7 1 -9 202.48 6.75
 -7 1 9 219.86 10.49
 -7 -1 9 201.95 8.59
 7 -1 -8 445.8 15.28
 -7 -1 8 456.2 15.05
 -7 -1 8 487.42 19.23
 7 -1 -8 491.13 15.19
 7 1 -8 484.87 15.2
 7 1 -8 474.15 15.07
 -7 1 8 500.05 18.37
 -7 1 8 474.69 18.52
 7 -1 -8 476.87 15.24
 7 1 -8 464.41 14.78
 7 -1 -8 474.9 15.06
 7 1 -8 474.79 15.19
 -7 -1 8 480.67 16.75
 7 1 -8 490.61 14.92
 7 1 -7 89.95 3.54
 7 -1 -7 83.57 3.56
 -7 -1 7 100.77 6.41
 -7 1 7 101.87 5.93
 7 -1 -7 95.88 3.59
 -7 1 7 92.93 5.68
 7 1 -7 89.9 3.22
 7 -1 -7 93.47 3.47
 7 -1 -7 87.31 3.65
 -7 -1 7 88.66 4.61
 7 1 -7 93.1 3.56
 7 1 -7 94.27 3.33
 7 -1 -7 85.57 3.65
 -7 -1 6 213.04 10.03
 -7 1 6 213.07 9.5
 -7 1 6 211.17 9.31
 7 -1 -6 197.51 6.93
 -7 -1 6 203.1 8.13
 7 1 -6 205.92 6.65
 7 -1 -6 203.16 6.87
 7 -1 -6 207.96 7.11
 7 -1 -6 206.08 7.11
 -7 1 5 2362.36 70.73
 7 1 -5 2095.31 67.64
 -7 -1 5 2247.43 71.21
 -7 1 5 2252.66 70.26
 -7 -1 5 2287.91 69.12
 7 1 -5 2225.84 67.42
 7 -1 -5 2179.25 67.64
 7 1 -5 2261.41 67.62
 7 -1 -5 2118.69 67.76
 7 1 -5 2297.03 67.49
 7 -1 -5 2267.6 67.9
 -7 -1 4 36.37 2.62
 -7 1 4 33.37 3
 -7 -1 4 33.6 3.5
 7 -1 -4 38.46 1.9
 7 -1 -4 33.79 2
 7 -1 -4 33.75 1.9
 7 1 -4 37.45 1.59
 7 -1 -4 35.51 1.93
 7 1 -4 36.51 1.59
 -7 1 3 579.51 20.91
 -7 -1 3 628.52 22.13
 7 -1 -3 598.1 19.86
 7 -1 -3 595.83 19.13
 7 -1 -3 629.7 19.23
 -7 1 2 680.02 24.73
 -7 -1 2 682.68 25.82
 7 -1 -2 780.95 23.11
 7 1 -2 722.69 26.17
 7 -1 -2 725.01 24.15
 7 1 -2 756.68 22.89
 7 -1 -2 712.57 23.18
 -7 1 1 472.72 17.61
 -7 -1 1 491.96 18.84
 7 1 -1 507.78 19.18
 7 -1 -1 510 18.24
 7 -1 -1 468.35 15.9
 7 1 -1 545.27 15.75
 7 -1 -1 501.72 16.17
 7 -1 0 4.98 1
 -7 -1 0 6.61 1.84
 7 -1 0 5.67 0.97
 -7 -1 0 4.9 0.84
 -7 1 0 3.44 1.35
 -7 -1 0 5.69 1.99
 7 1 0 4.33 2
 7 -1 0 4.84 1.66
 7 -1 0 5.36 0.95
 7 -1 0 4.89 0.98
 -7 -1 -1 110.26 3.75
 7 -1 1 101.18 4.01
 -7 -1 -1 100.72 3.83
 -7 -1 -1 106.84 3.57
 7 1 1 99.08 6.35
 7 -1 1 94.94 5.62
 -7 -1 -1 93.44 5.97
 7 -1 1 106.51 4
 7 1 1 112.34 3.84
 7 -1 1 98.07 4.01
 7 -1 1 105.53 3.96
 7 1 1 107.05 3.71
 -7 1 -1 98.78 5.3
 7 -1 1 104.95 4.1
 -7 -1 -1 102.34 6.14
 -7 1 -2 810.85 27.58
 7 -1 2 880.94 27.91
 -7 -1 -2 871.58 27.72
 -7 -1 -2 927.39 27.44
 7 1 2 890.7 31.53
 7 -1 2 907.3 30.59
 7 1 2 927.91 27.72
 7 -1 2 854.15 27.9
 7 1 2 954.78 27.61
 -7 1 -2 790.2 29.59
 -7 -1 -2 931.57 27.64
 -7 -1 -2 906.65 31.02
 7 -1 2 920.21 28.06
 -7 -1 -2 803.17 30.72
 -7 1 -2 894.39 29.88
 -7 1 -3 33.82 1.76
 7 -1 3 36.75 2.05
 -7 -1 -3 35.68 1.87
 -7 -1 -3 36.04 1.64
 7 1 3 36.64 3.94
 7 -1 3 38.88 3.51
 -7 -1 -3 36.44 1.78
 7 1 3 38.06 1.87
 -7 1 -3 30.11 2.92
 7 -1 3 34.59 1.92
 7 -1 3 35.88 2.04
 -7 -1 -3 31.53 3.38
 7 -1 3 34.96 2.07
 -7 1 -3 41.46 3.13
 -7 -1 -3 33.71 3.66
 -7 1 -4 120.06 4.72
 -7 -1 -4 127.32 4.84
 7 -1 4 127.58 4.99
 -7 -1 -4 136.19 4.54
 7 -1 4 128.68 7.17
 -7 -1 -4 141.02 4.78
 7 -1 4 133.48 5.09
 7 -1 4 123.49 4.87
 -7 -1 -4 126.56 7.35
 -7 1 -4 130.78 6.41
 7 -1 4 133.3 5
 7 1 4 138.78 4.71
 7 1 4 139.53 4.83
 -7 1 -5 313.89 11.14
 7 -1 5 332.89 11.4
 7 -1 5 329.78 14.3
 -7 -1 -5 357.89 11.19
 7 -1 5 337.22 11.54
 7 1 5 356.56 11.28
 7 -1 5 352.97 11.6
 7 -1 5 335.55 11.41
 7 1 5 353 11.08
 -7 1 -6 180.28 6.76
 7 -1 6 189.2 6.93
 -7 -1 -6 192.18 6.74
 7 -1 6 197.37 7.19
 7 -1 6 193.69 7.15
 7 -1 6 183.18 7
 7 1 6 201.68 6.71
 -7 1 -6 196.87 7.17
 7 1 6 202.17 6.9
 7 -1 7 292.62 10.48
 7 -1 7 312.3 10.84
 7 1 7 301.64 10.47
 7 -1 7 310.86 10.86
 7 1 7 323.01 10.87
 7 1 7 314.54 10.35
 -7 1 -7 326.18 10.79
 -7 -1 -8 22.22 1.98
 7 1 8 25.68 2.12
 7 -1 8 20.62 2.01
 7 1 8 21.9 1.79
 7 1 8 21.17 1.78
 -7 1 -8 23.75 2.03
 -7 1 -9 25.55 2.12
 -7 -1 -9 27.24 2.25
 -7 1 -9 25.94 1.73
 7 -1 9 26.58 2.32
 7 1 9 27.37 1.96
 7 1 9 27.77 2.22
 7 1 9 27.32 1.96
 -7 1 -9 30.16 2.31
 -7 -1 -10 67.49 3.57
 7 -1 10 69.96 3.66
 7 1 10 70.44 3.75
 -7 1 -10 68.02 3.46
 7 -1 11 208.35 8
 7 1 11 218.53 8.14
 -7 1 -11 205.89 7.76
 -7 1 -12 2.18 1.13
 7 -1 12 1.72 1.33
 7 -1 12 1.72 1.65
 7 1 12 1.73 1.46
 -7 1 -13 1.54 1.05
 7 -1 13 1.59 1.71
 7 1 13 1.7 1.33
 -7 1 -14 10.23 1.2
 7 -1 14 11 1.84
 7 1 14 13.76 1.7
 -7 -1 -15 35.92 2.46
 7 -1 15 41.19 2.63
 7 1 15 42.84 2.38
 -7 -1 -16 53.27 2.64
 -7 1 -16 48.62 2.62
 7 1 16 47.09 2.4
 7 -1 16 50.95 2.71
 -7 -1 -17 197.24 6.55
 -7 1 -17 197.38 6.55
 7 -1 17 200.25 6.61
 -7 -1 -18 13.96 0.98
 -7 1 -18 14.94 1.02
 7 2 -22 14 1.12
 7 2 -22 15.11 1.19
 7 -2 -22 16.65 1.29
 7 2 -21 19.01 1.5
 7 2 -21 16.88 1.46
 7 -2 -21 16.08 1.53
 7 -2 -21 15.94 1.57
 7 2 -21 14.08 1.25
 7 2 -20 18.75 1.59
 7 -2 -20 20.73 1.87
 7 -2 -20 18.87 1.9
 7 2 -20 18.85 1.75
 7 2 -20 20.33 1.77
 7 2 -20 20.68 1.47
 7 -2 -19 6.09 1.68
 7 2 -19 4.61 1.21
 7 -2 -19 5.94 1.56
 7 2 -19 6.41 1.43
 7 -2 -18 23.54 2.32
 7 2 -18 25.9 2.02
 -7 -2 18 27.93 1.92
 7 2 -18 21.35 1.69
 7 -2 -18 23.46 1.86
 7 -2 -18 22.75 2.33
 7 2 -18 28.61 2.22
 7 -2 -17 152.55 6.16
 7 2 -17 150.03 5.81
 7 2 -17 135.39 5.47
 7 2 -17 135.88 5.16
 7 -2 -17 149.17 6.1
 7 2 -17 147.96 5.91
 7 -2 -17 146.91 5.75
 7 -2 -16 52.01 3.17
 7 2 -16 47.16 2.73
 7 -2 -16 49.09 2.78
 7 2 -16 43.26 2.59
 7 2 -16 48.73 2.88
 7 -2 -16 44.52 2.95
 7 2 -16 44.95 2.3
 7 -2 -15 1.09 1.33
 7 2 -15 3.04 1.21
 7 2 -15 3.4 0.97
 7 2 -15 1.3 1.08
 7 -2 -15 2.16 1.11
 7 -2 -15 3.37 1.28
 7 2 -15 4.13 1.41
 7 -2 -15 1.9 1.51
 7 -2 -14 15.42 2
 7 2 -14 12.19 1.54
 7 2 -14 12.05 1.4
 7 -2 -14 12.01 1.54
 7 -2 -14 14.53 1.68
 7 -2 -14 14.1 1.82
 7 2 -14 13.94 1.66
 7 2 -14 14.29 1.41
 7 -2 -13 39 2.62
 7 2 -13 41.87 2.36
 7 2 -13 37.97 2.03
 7 -2 -13 33.59 2.27
 7 2 -13 40.81 2.28
 7 -2 -13 33.94 2.35
 7 -2 -13 41.09 2.61
 7 2 -13 38.46 2.39
 7 -2 -12 80.72 3.84
 7 2 -12 83.49 3.57
 7 -2 -12 82.54 3.63
 7 2 -12 81.88 3.27
 7 2 -12 82.5 3.52
 -7 -2 12 79.83 3.49
 7 -2 -12 84.86 3.74
 7 2 -12 73.61 3.03
 7 -2 -12 83.61 3.85
 7 2 -12 79.57 3.57
 7 -2 -11 59.33 3.12
 7 2 -11 65.66 2.93
 7 -2 -11 62.03 3.02
 7 2 -11 62.46 2.9
 -7 -2 11 62.98 2.89
 7 2 -11 60.27 2.53
 7 -2 -11 56.81 3.01
 7 -2 -11 61.43 3.16
 7 2 -11 66.76 3
 7 2 -11 66.46 2.75
 7 -2 -10 267.82 9.19
 7 2 -10 254.08 8.83
 7 -2 -10 260.59 9.04
 7 2 -10 255.95 8.86
 -7 -2 10 261.77 8.88
 7 -2 -10 253.78 9.06
 7 2 -10 264.72 8.53
 7 -2 -10 262.51 9.16
 7 2 -10 267.18 8.93
 7 2 -10 266.68 8.67
 7 -2 -9 255.72 8.71
 -7 -2 9 251.25 8.54
 7 -2 -9 252.39 8.74
 7 2 -9 254.04 8.23
 7 -2 -9 258.41 8.83
 7 2 -9 250.59 8.52
 7 2 -9 255.73 8.33
 7 -2 -9 237.17 8.74
 7 -2 -8 160.65 5.97
 7 -2 -8 152.97 5.88
 -7 -2 8 159.64 5.84
 -7 2 8 169.11 8.26
 7 2 -8 172.38 5.55
 7 2 -8 161.64 5.71
 -7 -2 8 162.63 5.75
 7 -2 -8 153.69 5.88
 7 2 -8 160.8 5.45
 7 2 -8 162.63 5.68
 7 -2 -8 156.96 5.96
 7 -2 -7 338.76 11.2
 -7 -2 7 352.71 15.06
 7 -2 -7 338.25 11.38
 -7 -2 7 338.79 11.29
 -7 2 7 360.47 13.67
 -7 2 7 367.75 14.81
 7 2 -7 365.15 11.2
 -7 -2 7 335.45 11.19
 7 -2 -7 347.24 11.41
 7 2 -7 340.49 10.94
 7 -2 -7 338.03 11.43
 7 -2 -7 341.84 11.44
 7 -2 -6 58.84 2.65
 -7 -2 6 53.57 4.8
 -7 2 6 67.87 4.11
 7 -2 -6 62.44 2.8
 -7 -2 6 58.71 2.68
 -7 2 6 60.96 4.84
 7 2 -6 62.13 2.56
 -7 -2 6 58.78 2.59
 7 -2 -6 60.4 2.8
 7 2 -6 60.48 2.37
 7 2 -6 57.78 2.4
 7 2 -6 59.44 2.39
 7 -2 -6 60.61 2.83
 7 -2 -5 557.11 18.17
 -7 -2 5 608.31 21.93
 -7 2 5 577.9 19.77
 -7 2 5 606.23 21.57
 7 -2 -5 556.45 18.27
 -7 -2 5 563.71 18.13
 7 2 -5 590.02 19.16
 7 2 -5 589.42 17.85
 7 2 -5 586.54 18.01
 -7 -2 5 564.33 18.04
 7 -2 -5 577.35 18.31
 7 2 -5 570.39 17.84
 7 2 -5 561.29 17.85
 7 -2 -5 588.97 18.33
 7 -2 -4 238.32 8.23
 -7 2 4 253.47 9.46
 -7 -2 4 251.91 11.37
 -7 -2 4 243.15 8.14
 7 2 -4 250.16 8.01
 -7 -2 4 236.07 8.02
 -7 -2 4 216.15 8.05
 7 -2 -4 236.31 8.29
 7 2 -4 250.64 9.41
 7 -2 -4 248.79 8.33
 7 2 -4 261.68 7.88
 -7 2 3 764.72 25.61
 7 2 -3 805.07 24.36
 7 -2 -3 784.76 24.64
 -7 -2 3 794.92 28.1
 -7 -2 3 763.02 24.47
 -7 -2 3 744.02 24.68
 -7 -2 3 782.19 24.38
 7 -2 -3 791.61 26.08
 7 2 -3 803.99 24.22
 7 2 -3 789.56 24.2
 7 -2 -3 795.08 24.7
 -7 2 2 282.4 10.82
 7 -2 -2 313.85 11.79
 -7 -2 2 306.91 12.93
 7 -2 -2 295.1 10.09
 -7 -2 2 312.74 13.25
 7 -2 -2 314.06 10.25
 7 -2 -2 310.62 10.25
 -7 -2 2 294.21 10
 -7 -2 2 312.53 9.93
 7 2 -2 316.85 9.75
 7 -2 -2 297.1 10.06
 7 2 -2 315.8 13.51
 7 2 -2 307.44 9.72
 7 -2 -2 316.56 10.27
 -7 -2 1 82.63 5.67
 7 -2 -1 86.78 3.53
 7 2 -1 88.35 5.98
 7 -2 -1 85.08 3.53
 -7 -2 1 77.25 3.25
 -7 -2 1 84.48 3.01
 7 -2 -1 85.85 3.61
 -7 -2 1 84.2 3.18
 7 -2 -1 82.67 4.8
 7 -2 -1 84.57 3.41
 7 -2 -1 88.43 3.58
 7 2 -1 84.84 3.01
 7 -2 -1 75.91 3.39
 -7 2 1 75.32 3.85
 7 -2 -1 85.96 3.53
 7 2 -1 81.9 3.18
 -7 -2 1 88.4 5.68
 -7 -2 0 142.86 7.98
 7 -2 0 145.64 5.55
 -7 -2 0 143.66 5.28
 -7 -2 0 156.07 5.03
 7 2 0 156.86 8.48
 7 -2 0 155.13 5.61
 -7 -2 0 155.12 5.22
 7 -2 0 153.74 5.51
 7 -2 0 154.27 5.6
 7 -2 0 138.33 5.45
 7 2 0 151.37 5.21
 7 -2 0 148.96 7.24
 -7 2 0 133.03 5.99
 7 -2 0 150.23 5.55
 7 -2 1 377.09 12.65
 -7 -2 -1 379.79 13.84
 -7 -2 -1 387.13 12.06
 7 -2 1 392.6 14.96
 7 2 1 373.28 16.09
 7 -2 1 377.87 13.96
 7 -2 1 372.27 12.62
 -7 -2 -1 371.75 12.25
 7 -2 1 394.52 12.65
 7 -2 1 373.64 12.66
 7 2 1 417.2 12.19
 7 -2 1 387.22 12.67
 7 -2 1 355.12 12.53
 -7 -2 -1 383.46 15.72
 7 2 2 95.09 3.59
 -7 -2 -2 95.43 3.57
 -7 -2 -2 89.72 4.97
 7 -2 2 91.61 3.93
 -7 -2 -2 100.5 3.39
 7 2 2 77.46 6.1
 7 -2 2 90.42 3.85
 7 -2 2 94.85 5.73
 7 -2 2 90.84 3.95
 7 -2 2 90.18 3.89
 -7 -2 -2 84.13 6.02
 7 2 2 95.5 3.48
 7 -2 2 93.74 3.93
 -7 -2 -2 92.69 6.24
 -7 -2 -3 177.29 8.53
 -7 -2 -3 204.76 6.82
 7 -2 3 191.08 7.2
 -7 -2 -3 202.26 6.59
 7 -2 3 197.94 7.05
 7 2 3 203.06 6.78
 7 -2 3 187.13 7.12
 7 2 3 210.24 6.7
 7 -2 3 190.86 9.44
 7 -2 4 633.36 21.96
 -7 -2 -4 661.95 21.68
 -7 -2 -4 711.18 21.34
 7 2 4 696.43 21.57
 7 2 4 713.47 21.42
 7 -2 4 665.5 21.89
 -7 -2 -5 16.58 1.52
 7 -2 5 13.44 1.64
 -7 -2 -5 15.71 1.29
 7 -2 5 13.4 1.51
 7 2 5 17.14 1.31
 7 -2 5 13.65 1.75
 7 2 5 14.02 1.26
 7 -2 6 40.11 2.51
 -7 -2 -6 41.21 2.4
 -7 -2 -6 42.88 2.09
 7 -2 6 40.54 2.53
 7 -2 6 44.44 2.82
 7 2 6 41.81 2.06
 -7 2 -6 43.3 2.74
 7 2 6 38.1 2.17
 7 -2 7 46.09 2.75
 -7 -2 -7 51.4 2.76
 -7 -2 -7 50.32 2.68
 7 -2 7 47.85 3.09
 7 2 7 47.6 2.5
 7 -2 7 50.78 2.89
 7 2 7 51.07 2.41
 -7 2 -7 55.17 3.05
 -7 -2 -8 328.39 10.87
 7 -2 8 305.67 11.18
 7 2 8 299.92 10.54
 -7 -2 -8 322.86 10.68
 7 -2 8 316.44 11.12
 7 2 8 318.88 10.98
 7 2 8 300.62 10.38
 -7 2 -8 321.83 11.07
 -7 2 -9 335.03 11.36
 -7 -2 -9 323.27 11.11
 -7 2 -9 304.65 10.89
 -7 -2 -9 324.94 10.93
 7 -2 9 305.78 11.42
 7 -2 9 324.25 11.4
 7 2 9 324.8 11.25
 7 2 9 305.75 10.65
 -7 2 -9 339.12 11.37
 -7 -2 -10 40.2 2.77
 -7 2 -10 38.3 2.35
 7 -2 10 41.04 3.03
 7 -2 10 44.36 2.99
 7 2 10 42.58 2.69
 -7 2 -10 42.42 2.78
 -7 -2 -11 214.76 7.92
 7 -2 11 201.28 8.12
 -7 2 -11 207.77 7.54
 7 -2 11 208.97 8.29
 7 2 11 219.56 8
 -7 2 -11 219.2 8.04
 -7 2 -12 9.48 1.58
 -7 2 -12 9.83 1.19
 7 -2 12 13 1.88
 7 -2 12 7.8 1.88
 7 2 12 9.71 1.48
 7 2 13 68.48 3.3
 -7 -2 -13 67.65 3.45
 -7 2 -13 66.95 3.35
 -7 2 -14 34.55 2.24
 -7 -2 -14 39.48 2.42
 7 2 14 37.17 2.15
 -7 2 -15 41.19 2.2
 -7 -2 -15 49.5 2.53
 -7 2 -16 6.75 1.13
 -7 -2 -16 5.79 1.05
 7 -2 16 5.63 1.2
 -7 -2 -17 12.75 1.06
 -7 2 -17 13.45 1.06
 7 -2 17 13.61 1.22
 7 3 -22 111.79 3.95
 7 3 -21 70.03 2.66
 7 3 -21 61.68 2.65
 7 -3 -21 70.94 2.92
 7 -3 -20 8.83 1.26
 7 3 -20 10.17 1.12
 7 3 -20 8.81 1.07
 -7 -3 19 43.62 2.26
 7 3 -19 40.57 2.24
 7 3 -19 39.29 2.14
 7 -3 -19 40.84 2.5
 7 3 -18 92.74 3.86
 -7 -3 18 99.02 4.01
 7 3 -18 97.33 3.96
 7 -3 -18 95.24 4.22
 7 3 -17 48.88 2.64
 -7 -3 17 48.21 2.86
 7 -3 -17 44.89 2.87
 7 3 -17 48.86 2.64
 7 3 -17 44.6 2.26
 7 -3 -17 51.35 3.03
 7 3 -16 115.02 4.77
 7 -3 -16 107.44 4.97
 -7 -3 16 117.31 4.65
 7 -3 -16 103.97 4.57
 7 3 -16 116.72 4.37
 7 3 -16 118.33 4.77
 7 -3 -16 114.66 5.12
 7 -3 -15 5.93 1.57
 7 3 -15 4.46 1.16
 7 3 -15 4.91 1.34
 -7 -3 15 2.64 1.2
 7 -3 -15 3.58 1.24
 7 -3 -15 5.41 1.6
 7 3 -15 3.99 1.19
 7 3 -14 22.93 1.9
 -7 -3 14 24.9 2
 7 -3 -14 26.31 2.07
 7 -3 -14 27.82 2.32
 7 3 -14 22.16 1.44
 7 -3 -14 22.3 2.1
 7 3 -14 23.98 1.85
 7 3 -14 25.19 1.78
 7 -3 -13 6.46 1.59
 7 3 -13 7.35 1.19
 7 3 -13 8.37 1.4
 7 -3 -13 6.13 1.32
 -7 -3 13 5.74 1.43
 7 -3 -13 5.95 1.43
 7 3 -13 6.36 1.02
 7 -3 -13 5.6 1.54
 7 3 -13 7.89 1.23
 7 -3 -12 17.79 1.72
 -7 -3 12 15.96 1.72
 7 -3 -12 18.37 1.79
 7 -3 -12 14.99 1.71
 7 3 -12 19.15 1.53
 7 -3 -12 16.48 1.84
 7 3 -12 16.64 1.49
 7 3 -12 17.33 1.36
 7 -3 -12 19.32 1.94
 7 -3 -11 7.42 1.48
 7 3 -11 8.44 1.23
 7 3 -11 8.75 1.15
 7 -3 -11 10.4 1.61
 7 -3 -11 8.48 1.43
 -7 -3 11 9.53 1.45
 7 -3 -11 8.64 1.41
 7 -3 -11 9.87 1.52
 7 3 -11 7.36 1.1
 7 -3 -10 43.2 2.68
 -7 -3 10 51.93 2.87
 7 3 -10 53.25 2.61
 -7 -3 10 53.71 2.77
 7 3 -10 57.23 2.48
 7 -3 -10 48.97 2.8
 7 -3 -10 51.3 2.96
 7 -3 -10 51.12 2.71
 7 3 -10 50.61 2.35
 7 3 -10 57.52 2.5
 7 -3 -10 50.82 2.8
 7 -3 -9 109.27 4.91
 -7 -3 9 129.58 4.71
 -7 -3 9 123.3 5
 7 3 -9 127.58 4.77
 7 3 -9 124.51 4.53
 -7 -3 9 126.08 4.89
 7 -3 -9 125.55 5.01
 7 -3 -9 117.25 4.89
 7 3 -9 122.23 4.47
 7 -3 -9 123.41 5.15
 7 -3 -9 127.32 5.02
 7 -3 -8 186.7 6.87
 7 -3 -8 182.79 6.88
 -7 -3 8 191.5 6.6
 -7 -3 8 188.18 6.84
 7 -3 -8 187.09 7.09
 -7 -3 8 194.72 6.81
 7 -3 -8 180.47 6.87
 7 3 -8 178.93 6.38
 7 3 -8 195.15 6.64
 7 -3 -8 187.94 6.88
 -7 -3 7 138.03 7.49
 7 -3 -7 131.48 4.99
 7 3 -7 123.97 4.69
 7 -3 -7 135.25 5.23
 -7 -3 7 132.92 4.89
 -7 -3 7 134.56 5.14
 7 -3 -7 132.71 5.4
 7 3 -7 141.22 4.93
 -7 -3 7 136.45 5.05
 7 -3 -7 132.47 5.18
 7 -3 -7 130.57 5.2
 7 3 -7 125.07 4.67
 7 3 -7 132.91 4.71
 7 -3 -7 132.01 5.13
 -7 -3 6 50.71 4.27
 7 -3 -6 46.96 2.5
 7 -3 -6 49.95 2.72
 -7 -3 6 46.5 2.5
 7 3 -6 48.95 2.18
 7 -3 -6 50.6 2.82
 7 3 -6 51.85 2.31
 -7 -3 6 49.03 2.47
 7 -3 -6 48.15 2.63
 7 3 -6 47.18 2.14
 7 -3 -6 47.76 2.66
 7 3 -6 50.6 2.18
 7 -3 -6 48.94 2.54
 -7 -3 5 473.88 17.78
 7 -3 -5 453.15 14.76
 7 -3 -5 460.97 14.64
 7 -3 -5 441.33 14.48
 7 -3 -5 435.55 14.56
 -7 -3 5 450.4 14.39
 7 3 -5 444.93 14.14
 -7 -3 5 434.86 14.29
 7 3 -5 432.63 13.98
 7 3 -5 431.69 13.98
 7 -3 -5 451.74 14.48
 7 3 -4 98.59 5.48
 7 -3 -4 103.56 4.23
 7 -3 -4 100.51 4.28
 -7 -3 4 98.51 4.03
 7 -3 -4 103.08 4.43
 7 3 -4 105.67 3.82
 -7 -3 4 101.8 4
 7 -3 -4 103.49 4.33
 7 3 -4 102.87 3.66
 7 3 -4 97.69 3.71
 7 3 -4 99.11 3.66
 7 -3 -4 103.5 4.14
 -7 -3 4 109.68 6.6
 7 -3 -3 100.36 4.19
 -7 -3 3 96.13 6.53
 7 3 -3 102.39 3.6
 7 3 -3 101.57 3.73
 7 -3 -3 95.66 4.21
 -7 -3 3 102.23 3.93
 7 -3 -3 100.35 4
 7 3 -3 97.25 5.56
 7 -3 -3 104.83 4.33
 7 3 -3 98.76 3.65
 7 3 -3 97.87 3.59
 -7 -3 3 104.72 6.5
 7 -3 -3 101.79 4.11
 7 3 -2 844.07 26.18
 -7 -3 2 769.97 30.16
 7 -3 -2 886.94 26.96
 -7 -3 2 825.89 26.27
 7 3 -2 810.15 26.16
 7 3 -2 777.64 28.85
 7 -3 -2 842.12 29.21
 -7 -3 2 874.66 26.54
 7 -3 -2 868.08 26.76
 7 -3 -2 860.75 26.98
 7 3 -2 868.94 26.25
 -7 -3 2 862.28 30.42
 7 -3 -2 889.36 27.07
 7 -3 -2 885.22 26.8
 7 -3 -1 329.74 10.94
 -7 -3 1 306.47 10.24
 7 -3 -1 331.34 11.01
 -7 -3 1 308.97 10.44
 7 -3 -1 323.24 13.26
 7 3 -1 316.9 10.18
 7 3 -1 319 10.1
 7 -3 -1 335.33 10.76
 7 -3 -1 316.7 10.76
 7 -3 0 429.09 14.56
 -7 -3 0 447.74 14.18
 -7 -3 0 440.57 13.88
 -7 -3 0 442.74 14.1
 7 -3 0 443.04 14.48
 7 -3 0 436.63 14.56
 7 -3 0 433.48 14.58
 7 3 0 441.12 13.79
 7 -3 0 444.49 17.27
 7 -3 0 441.95 14.39
 7 3 0 421.72 14
 7 -3 1 7.65 1.26
 -7 -3 -1 8.9 1.01
 -7 -3 -1 9.36 1.25
 7 -3 1 9.07 1.41
 -7 -3 -1 7.77 1.14
 7 -3 1 9.61 1.44
 7 3 1 7.43 1.05
 7 -3 1 8.15 1.46
 7 3 1 8.46 0.87
 7 -3 2 8.93 1.41
 7 -3 2 12.13 1.66
 -7 -3 -2 11.46 1.09
 -7 -3 -2 9.66 1.3
 7 -3 2 10.18 1.64
 7 3 2 8.88 1.13
 7 -3 2 10.78 1.13
 7 3 2 9.12 1.15
 7 -3 3 541.71 17.99
 -7 -3 -3 536.5 17.52
 -7 -3 -3 549.01 17.16
 7 3 3 552.47 17.35
 7 -3 3 536.15 17.57
 7 -3 3 550.87 18.04
 7 3 3 551.3 17.21
 7 -3 4 34.21 2.45
 7 3 4 37.61 1.94
 -7 -3 -4 37.81 2.19
 -7 -3 -4 37.3 1.93
 7 -3 4 34.09 2.59
 7 3 4 34.83 1.93
 7 -3 4 33.23 2.13
 7 -3 5 134.22 5.88
 -7 -3 -5 158.45 5.71
 -7 -3 -5 151.63 5.56
 7 3 5 143.68 5.34
 7 -3 5 143.19 5.72
 7 3 5 154.11 5.32
 -7 3 -5 150.8 5.99
 -7 -3 -6 85.68 3.9
 7 -3 6 85.8 4.41
 7 3 6 88.95 3.61
 -7 -3 -6 93.77 3.83
 7 -3 6 87.35 4.01
 7 3 6 85.8 3.47
 -7 3 -6 84.9 4.17
 -7 -3 -7 75.49 3.51
 -7 -3 -7 70.42 3.38
 7 -3 7 69.95 4.02
 7 -3 7 76 3.68
 7 3 7 66.94 3.39
 7 3 7 72.55 3.03
 -7 -3 -8 69.27 3.44
 -7 -3 -8 68.7 3.06
 7 -3 8 68.79 3.99
 -7 -3 -8 65.96 3.29
 7 -3 8 62.08 3.5
 7 3 8 66.23 3.25
 7 3 8 62.71 2.88
 -7 3 -9 58.8 3.45
 -7 -3 -9 58.11 2.96
 -7 -3 -9 59.36 3.24
 -7 -3 -9 55.42 3.09
 7 -3 9 54.97 3.3
 -7 3 -9 56.5 3.12
 7 -3 9 56.52 3.63
 7 3 9 58.89 2.99
 -7 -3 -10 23.55 2.15
 -7 3 -10 21.97 1.97
 -7 -3 -10 23.84 2.14
 -7 -3 -10 24.32 1.88
 7 -3 10 24.9 2.58
 -7 3 -10 22.73 2.39
 7 -3 10 26.16 2.38
 7 3 10 25.09 1.88
 -7 3 -11 7.73 1.77
 7 -3 11 6.55 1.88
 -7 -3 -11 7 1.56
 -7 3 -11 8.55 1.39
 -7 -3 -11 6.55 1.25
 7 -3 11 6.52 1.72
 -7 3 -12 105.8 4.19
 -7 3 -12 88.63 3.98
 -7 -3 -12 103.96 4.31
 7 -3 12 104.77 4.71
 -7 3 -12 104.17 4.56
 -7 3 -13 11.15 1.64
 7 -3 13 10.75 1.74
 -7 3 -13 11.1 1.21
 -7 3 -13 9.66 1.05
 -7 -3 -13 11.71 1.34
 -7 3 -14 2.54 1.07
 -7 3 -14 1.57 0.73
 -7 -3 -14 3 0.94
 7 -3 14 1.29 1.22
 7 -3 15 18.91 1.61
 -7 3 -15 15.87 1.37
 -7 -3 -15 18.32 1.3
 -7 3 -16 15.32 1.02
 -7 -3 -16 13.76 0.96
 -7 3 -16 13.4 1.03
 7 -3 17 2.45 0.63
 7 4 -21 41.92 1.82
 -7 -4 20 63.5 2.49
 7 -4 -20 57.38 2.47
 7 -4 -19 5.48 1
 7 4 -19 4.96 0.95
 -7 -4 19 5.73 1.06
 -7 -4 18 42.05 2.38
 7 4 -18 45.42 2.29
 7 4 -18 39.61 1.93
 7 -4 -18 42.6 2.32
 -7 -4 17 27.46 2.12
 -7 -4 17 26.34 1.81
 7 4 -17 25.73 1.87
 7 4 -17 25.88 1.61
 7 -4 -17 26.72 2
 -7 -4 16 93.88 4.34
 7 4 -16 99.04 3.82
 7 4 -16 89.54 4.06
 -7 -4 16 95.23 4.08
 7 -4 -16 99.17 4.27
 7 -4 -15 1.54 1.25
 7 4 -15 1.27 1.08
 -7 -4 15 1.38 1.54
 7 4 -15 0.98 1.3
 -7 -4 15 2.26 1.19
 7 4 -15 2.26 0.82
 7 -4 -14 15.76 1.83
 -7 -4 14 19.65 2.24
 -7 -4 14 19.4 1.85
 7 4 -14 17.99 1.38
 7 4 -14 18.92 1.65
 7 -4 -13 10.08 1.58
 7 4 -13 12.35 1.5
 -7 -4 13 11.36 2.04
 -7 -4 13 10.46 1.74
 7 4 -13 11.41 1.28
 -7 -4 12 18.45 1.57
 -7 -4 12 17.68 2.04
 7 4 -12 20.3 1.65
 7 4 -12 17.11 1.81
 -7 -4 12 17.5 1.98
 7 4 -12 19.9 1.58
 7 4 -12 19.89 1.61
 7 -4 -12 17.5 1.85
 7 -4 -11 126.97 5.49
 -7 -4 11 133.38 5.38
 -7 -4 11 143.22 5.89
 7 4 -11 147.23 5.25
 7 -4 -11 133.04 5.69
 7 4 -11 149.12 5.58
 -7 -4 11 142.51 5.72
 7 4 -11 140.9 5.18
 7 4 -11 145.78 5.3
 7 -4 -11 137.82 5.64
 7 -4 -10 24.52 2.07
 -7 -4 10 31.18 1.98
 7 -4 -10 29.38 2.1
 -7 -4 10 31.41 2.5
 7 -4 -10 29.43 2.32
 7 4 -10 26.45 1.87
 -7 -4 10 28.21 2.27
 7 4 -10 28.13 1.85
 7 4 -10 30.36 1.9
 7 4 -10 27.64 2.02
 7 -4 -9 8.41 1.41
 -7 -4 9 9.96 1.32
 -7 -4 9 10.43 1.75
 7 -4 -9 9.71 1.71
 7 -4 -9 9.54 1.57
 7 4 -9 10.94 1.4
 7 4 -9 12.87 1.31
 -7 -4 9 12.15 1.64
 7 -4 -9 8.93 1.4
 7 4 -9 9.34 1.36
 7 4 -9 11.91 1.32
 7 -4 -8 164.25 6.58
 -7 -4 8 179.7 6.42
 -7 -4 8 167.65 6.59
 7 4 -8 164.46 6.06
 7 4 -8 179.35 6.33
 7 4 -8 178.96 6.2
 -7 -4 8 174.97 6.54
 7 -4 -8 173.85 6.61
 7 4 -8 171.17 6.08
 7 -4 -8 163 6.74
 7 4 -8 172.17 6.13
 7 -4 -8 172.33 6.45
 7 -4 -7 134.12 5.73
 -7 -4 7 146.61 5.52
 7 -4 -7 136.01 5.91
 7 4 -7 151.26 5.39
 7 4 -7 144.15 5.25
 -7 -4 7 142.12 5.61
 7 -4 -7 143.2 5.74
 7 4 -7 139.11 5.19
 7 4 -7 147.44 5.2
 7 -4 -7 136.6 5.5
 7 4 -7 148.69 5.2
 7 -4 -6 166.98 6.42
 7 4 -6 176.78 6.17
 7 4 -6 171.32 6.01
 7 -4 -6 177.94 6.9
 7 4 -6 170.86 6.05
 -7 -4 6 178.04 6.49
 7 -4 -6 172.18 6.66
 7 -4 -6 171.33 6.4
 7 4 -6 169.67 6.03
 7 -4 -5 88.58 3.93
 7 -4 -5 88.81 4.23
 7 4 -5 82.81 3.38
 7 4 -5 86.39 3.47
 -7 -4 5 84.46 3.76
 7 -4 -5 94.93 4.16
 7 4 -5 80.73 3.43
 7 -4 -5 93.8 3.82
 7 4 -5 85.64 3.4
 7 -4 -4 106.39 4.78
 7 -4 -4 103.34 4.48
 -7 -4 4 101.34 4.31
 7 4 -4 105.9 3.94
 -7 -4 4 107.6 4.29
 7 -4 -4 106.97 4.66
 7 4 -4 102.88 3.92
 7 -4 -4 104.34 4.26
 7 4 -4 99.01 3.81
 7 4 -4 101.31 3.85
 7 4 -3 75.45 3.03
 7 -4 -3 75.69 3.69
 -7 -4 3 73.37 3.42
 7 4 -3 73.79 2.95
 -7 -4 3 75.27 3.38
 7 -4 -3 74.01 3.38
 7 -4 -3 83.67 3.84
 7 4 -3 79.72 3.07
 7 -4 -3 75.92 3.42
 7 4 -3 74.65 2.95
 7 -4 -2 702.97 22.56
 -7 -4 2 710.5 22.15
 7 4 -2 674.46 21.61
 -7 -4 2 686.35 22.08
 7 -4 -2 686.55 22.27
 7 4 -2 704.18 21.71
 7 4 -2 692.4 21.61
 7 -4 -2 721.97 22.22
 7 -4 -1 79.7 3.73
 -7 -4 1 72.35 3.28
 -7 -4 1 66.24 2.97
 7 -4 -1 70.26 3.47
 7 4 -1 70.9 2.73
 7 4 -1 70.94 2.86
 7 -4 -1 71.39 3.31
 7 -4 0 380.89 13.03
 -7 -4 0 383.79 12.51
 -7 -4 0 375.98 12.21
 7 -4 0 379.66 12.91
 7 4 0 365.54 12.04
 7 -4 0 388.01 12.63
 7 -4 1 8.17 1.34
 7 -4 1 7.1 1.73
 -7 -4 -1 6.59 1.16
 -7 -4 -1 9.49 1.38
 7 4 1 7.08 1.18
 7 4 1 8.07 0.94
 7 -4 1 6.92 1.62
 -7 -4 -2 16.79 1.63
 -7 -4 -2 14.94 1.41
 -7 -4 -2 15.03 1.54
 7 -4 2 14.87 1.98
 7 4 2 15.72 1.12
 7 4 2 13.22 1.39
 -7 -4 -3 5.48 1.19
 -7 -4 -3 3.89 1.33
 -7 -4 -3 3.64 1.23
 7 -4 3 3.37 1.66
 7 4 3 3.21 0.95
 7 4 3 4.08 1.22
 -7 -4 -4 74.54 3.41
 7 -4 4 75.76 4.08
 7 4 4 72.85 3.12
 -7 -4 -4 78.13 3.33
 7 -4 4 65.8 3.21
 7 4 4 72.39 3.11
 -7 4 -4 67.83 3.58
 -7 -4 -5 14.4 1.71
 7 -4 5 17.41 2.39
 -7 -4 -5 17.44 1.8
 7 4 5 17.31 1.39
 7 -4 5 15.85 1.55
 7 4 5 17.6 1.58
 -7 4 -5 15.88 2.02
 -7 -4 -6 727.29 23.36
 -7 -4 -6 725.75 23.24
 7 -4 6 697.89 23.39
 7 4 6 735.3 22.89
 -7 4 -6 770.43 23.76
 -7 -4 -7 604.89 20.43
 -7 -4 -7 638.53 20.03
 -7 -4 -7 646.72 20.4
 7 -4 7 631.32 20.6
 7 4 7 626.46 19.95
 -7 4 -7 655.88 20.82
 -7 -4 -8 30.76 2.38
 -7 -4 -8 37.14 2.22
 7 -4 8 29.52 2.26
 -7 -4 -8 29.88 2.36
 7 -4 8 34.61 3
 -7 4 -8 35.21 2.58
 -7 -4 -9 34.68 2.35
 -7 4 -9 28.99 2.46
 -7 -4 -9 33.25 2.43
 7 -4 9 38.37 3.09
 7 -4 9 31.59 2.37
 -7 4 -9 37.64 2.79
 -7 -4 -10 234.04 8.4
 -7 4 -10 241.64 8.54
 -7 -4 -10 229.29 8.31
 7 -4 10 233.81 8.59
 -7 4 -11 7.4 1.61
 -7 -4 -11 4.9 1.37
 -7 4 -11 6.55 1.35
 7 -4 11 8.87 1.48
 -7 4 -11 5.31 0.91
 -7 4 -12 33.58 2.04
 -7 4 -12 29.7 1.96
 7 -4 12 33.06 2.24
 -7 4 -12 35.02 2.38
 -7 4 -13 43.03 2.11
 -7 4 -13 35.9 1.94
 -7 4 -13 39.77 2.14
 -7 4 -13 36.5 1.94
 -7 4 -13 40.97 2.42
 -7 4 -14 12.28 1.25
 -7 4 -14 11.06 0.99
 7 -4 14 13.56 1.32
 -7 4 -15 14.43 1.11
 7 -4 15 13.8 1.15
 7 -4 16 9.06 0.82
 -7 -5 19 26.92 1.44
 7 5 -19 29.17 1.45
 -7 -5 18 44.37 2.15
 7 5 -18 47.09 2.09
 7 5 -18 37.8 1.75
 7 5 -18 40.94 2.01
 -7 -5 17 88.48 3.66
 7 5 -17 76.79 3.42
 -7 -5 17 86.36 3.39
 7 5 -17 88.13 3.26
 -7 -5 16 29.97 2.19
 -7 -5 16 28.07 1.89
 7 5 -16 28.93 1.7
 -7 -5 15 85.88 3.97
 7 5 -15 76.94 3.66
 -7 -5 15 88.94 3.77
 7 5 -15 77.38 3.15
 7 5 -15 93.54 3.5
 -7 -5 14 31.57 2.51
 7 5 -14 33.39 2.23
 -7 -5 14 34.98 2.38
 7 5 -14 34.51 1.82
 7 5 -14 37.09 2.1
 7 -5 -14 27.95 1.95
 -7 -5 13 118.04 4.72
 -7 -5 13 121.64 5.28
 7 5 -13 127.35 4.99
 -7 -5 13 127.22 5.1
 7 5 -13 118.22 4.48
 7 5 -13 123.64 4.68
 7 -5 -13 108.75 4.71
 -7 -5 12 117.82 4.85
 -7 -5 12 122.12 5.33
 7 5 -12 125.11 5.02
 -7 -5 12 117.88 5.14
 7 5 -12 121.75 4.61
 7 5 -12 127.07 4.77
 7 5 -12 118.48 4.75
 7 -5 -12 117.88 4.85
 -7 -5 11 124.23 5.05
 7 5 -11 130.9 4.88
 7 5 -11 126.92 5.11
 -7 -5 11 123.79 5.35
 7 5 -11 132.27 4.84
 7 -5 -11 114.55 4.95
 -7 -5 10 117.26 5.01
 7 5 -10 128.19 4.99
 -7 -5 10 122.3 5.28
 7 5 -10 126.92 4.82
 7 5 -10 131.18 4.81
 7 -5 -10 111.81 4.87
 -7 -5 9 193.21 7.31
 7 5 -9 186.2 6.93
 7 5 -9 203.48 7.19
 7 5 -9 198.97 7.07
 -7 -5 9 199.03 7.5
 7 5 -9 199.16 7
 7 -5 -9 187.89 7.15
 7 5 -9 204.62 7
 7 5 -8 18.95 1.59
 7 5 -8 20.32 1.56
 7 5 -8 16.59 1.75
 7 5 -8 19.48 1.56
 -7 -5 8 17.74 1.96
 7 -5 -8 16.14 1.61
 7 5 -8 21.19 1.66
 -7 -5 7 435.76 14.9
 7 5 -7 454.35 14.45
 7 5 -7 448.52 14.55
 -7 -5 7 445.75 14.93
 7 5 -7 449.49 14.48
 7 -5 -7 411.18 14.61
 7 5 -7 464.68 14.45
 7 5 -6 608.3 18.99
 -7 -5 6 603.31 19.5
 7 5 -6 598.65 19.05
 -7 -5 6 583.8 19.42
 7 5 -6 596.68 19.02
 7 -5 -6 564.87 19.19
 7 5 -6 615.09 18.98
 -7 -5 5 785.41 24.71
 7 5 -5 763.1 24.18
 7 5 -5 748.14 24.21
 -7 -5 5 744.32 24.63
 7 5 -5 810.65 24.28
 7 -5 -5 750.62 24.47
 7 5 -5 790.82 24.2
 -7 -5 4 19.28 2.02
 7 5 -4 21.61 1.52
 7 5 -4 21.25 1.72
 7 -5 -4 20.62 1.67
 7 5 -4 21.23 1.44
 -7 -5 3 99.05 4.43
 7 5 -3 104.09 3.94
 7 5 -3 105.6 4.09
 7 -5 -3 101.7 4.28
 7 5 -3 105.07 3.89
 -7 -5 2 42.8 2.57
 -7 -5 2 36.96 2.29
 7 5 -2 41.51 1.98
 7 5 -2 43.38 2.18
 7 -5 -2 38.64 2.3
 7 5 -2 40.12 1.93
 7 -5 -1 12.88 1.42
 -7 -5 1 8.48 1.5
 -7 -5 1 12.22 1.64
 7 5 -1 12.97 1.06
 -7 -5 1 9.01 1.54
 7 5 -1 13.06 1.27
 7 -5 -1 13.71 1.71
 7 -5 0 20.94 2.09
 -7 -5 0 21.43 1.87
 -7 -5 0 19.21 1.76
 -7 -5 0 20.57 1.84
 7 5 1 17.25 1.65
 -7 -5 -1 20.93 1.83
 -7 -5 -1 19.59 1.76
 7 -5 1 21.82 2.27
 -7 -5 -1 19.1 1.87
 7 5 1 20.35 1.38
 -7 -5 -2 110.19 4.53
 7 -5 2 104.32 4.45
 -7 -5 -2 115.1 4.51
 7 5 2 109.12 4.28
 7 5 2 100.64 3.87
 7 -5 2 111.3 5.08
 -7 -5 -3 106.44 4.43
 7 -5 3 97.11 4.43
 -7 -5 -3 116.52 4.5
 7 -5 3 106.66 5.06
 7 5 3 102.17 4.13
 7 5 3 109.08 4.18
 -7 5 -3 95.74 4.49
 -7 -5 -4 16.1 1.73
 -7 -5 -4 14.11 1.7
 7 5 4 11.86 1.28
 7 -5 4 15.97 2.42
 7 5 4 13.53 1.57
 -7 5 -4 11.06 1.76
 -7 -5 -5 25.63 2.05
 -7 -5 -5 26.74 2.07
 -7 -5 -5 21.75 1.92
 7 -5 5 22.27 2.65
 7 5 5 25 1.78
 -7 5 -5 24.05 2.13
 -7 5 -6 330.2 11.91
 -7 -5 -6 343.58 11.59
 -7 -5 -6 367.48 11.32
 -7 -5 -6 340.85 11.53
 7 5 6 330.28 11.13
 -7 5 -6 336.53 11.8
 -7 -5 -7 58.61 2.99
 -7 -5 -7 56.73 3.04
 7 5 7 55.6 2.58
 -7 5 -7 55.15 3.17
 -7 5 -7 54.38 3.31
 -7 -5 -8 153.08 5.81
 -7 -5 -8 157.73 5.57
 -7 5 -8 145.78 6.03
 -7 -5 -8 155.03 5.8
 7 -5 8 142.24 5.66
 -7 5 -8 155.89 6.14
 -7 -5 -9 67.51 3.13
 -7 5 -9 69.35 3.41
 -7 -5 -9 67.25 3.18
 7 -5 9 64.47 3.07
 -7 5 -9 68.52 3.5
 -7 5 -10 0.65 1.21
 -7 -5 -10 0.49 0.98
 -7 5 -10 -0.36 1.17
 -7 -5 -10 0.47 1.15
 -7 5 -10 -0.21 0.86
 7 -5 10 0.41 0.88
 -7 5 -11 44.66 2.33
 -7 5 -11 41.31 2.28
 -7 5 -11 40.15 2.37
 -7 5 -11 37.77 1.94
 7 -5 11 43.02 2.2
 -7 5 -11 46.1 2.47
 -7 5 -12 129.83 4.7
 -7 5 -12 122.69 4.32
 7 -5 12 136.11 5.04
 -7 5 -12 143.99 4.78
 -7 5 -12 127.76 4.8
 -7 5 -12 110.51 4.34
 7 -5 12 136.02 4.7
 7 -5 13 11.91 1.25
 -7 5 -13 9.62 0.88
 -7 5 -13 11.24 1.02
 -7 5 -13 9.12 0.85
 7 -5 13 10.87 1.14
 7 -5 13 11.71 0.95
 7 -5 14 3.72 0.77
 -7 5 -14 3.63 0.68
 -7 5 -14 2.54 0.52
 7 -5 14 2.9 0.71
 7 6 -17 0.23 0.5
 -7 -6 17 0.79 0.74
 -7 -6 16 69.04 2.82
 7 6 -16 62.96 2.63
 -7 -6 16 60.16 2.57
 7 6 -16 59.77 2.4
 7 6 -16 65.79 2.51
 7 6 -15 3.51 0.87
 -7 -6 15 1.42 1.2
 7 6 -15 3.34 0.93
 -7 -6 15 3 0.99
 7 6 -15 3.17 0.73
 7 6 -15 3.77 0.7
 7 6 -14 79.43 3.44
 -7 -6 14 85.96 3.61
 7 6 -14 77.79 3.12
 7 6 -13 9.15 1.26
 -7 -6 13 11.98 1.52
 7 6 -13 10.64 1.18
 -7 -6 12 117.48 4.75
 7 6 -12 115.61 4.26
 7 6 -12 105.25 4.43
 -7 -6 11 42.57 2.75
 7 6 -11 39.8 2.28
 -7 -6 11 47.71 2.77
 7 6 -11 44.1 2.31
 7 6 -11 43.3 2.37
 7 6 -10 65.47 3.09
 -7 -6 10 68.06 3.58
 -7 -6 10 68.24 3.49
 7 6 -10 70.86 3.1
 7 6 -10 65.22 3.13
 7 6 -10 75.85 3.17
 7 6 -9 149.2 5.46
 -7 -6 9 146.42 5.95
 -7 -6 9 145.71 5.89
 7 6 -9 135.72 5.42
 7 6 -9 149.39 5.51
 7 6 -9 154.4 5.48
 7 6 -8 9.9 1.33
 -7 -6 8 6.97 1.82
 7 6 -8 7.91 1.09
 7 6 -8 9.64 1.28
 -7 -6 8 6.58 1.78
 -7 -6 7 59.62 3.37
 7 6 -7 59.21 2.8
 -7 -6 7 62.03 3.39
 7 6 -7 62.41 3.06
 7 6 -7 66.36 2.93
 7 6 -7 69.08 2.91
 -7 -6 6 760.85 24.38
 7 6 -6 722.31 23.83
 7 6 -6 783.72 23.97
 7 6 -6 775.29 23.87
 7 6 -5 18.44 1.5
 -7 -6 5 14.43 1.88
 7 6 -5 17.03 1.66
 7 6 -5 17.81 1.4
 -7 -6 4 308.59 10.95
 7 6 -4 313.99 10.44
 7 6 -4 329.88 10.59
 7 6 -4 314.07 10.39
 -7 -6 3 45.14 2.71
 -7 -6 3 38.14 2.51
 7 6 -3 47.87 2.42
 -7 -6 3 46.17 2.8
 7 6 -3 48.87 2.22
 7 6 -3 46.11 2.14
 -7 -6 2 69.09 3.41
 -7 -6 2 62.22 3.21
 7 6 -2 65.37 2.78
 -7 -6 2 72.67 3.53
 7 6 -2 74.67 3.06
 -7 -6 1 99.78 4.4
 -7 -6 1 99.71 4.24
 -7 -6 1 105.37 4.47
 7 6 -1 107.73 4
 -7 -6 0 93.43 4.1
 -7 -6 0 92.67 4
 -7 -6 0 93.77 4.1
 7 6 0 97.55 3.98
 7 6 0 99.27 3.67
 -7 6 0 87.15 3.86
 -7 -6 -1 116.86 4.59
 -7 -6 -1 114.29 4.59
 7 6 1 107.07 3.98
 7 6 1 109.11 4.32
 -7 6 -1 99.92 4.32
 -7 6 -2 128.85 5.46
 -7 -6 -2 153.04 5.61
 7 -6 2 143.25 5.51
 -7 -6 -2 153.58 5.65
 7 6 2 137.46 5.3
 7 6 2 168.66 5.51
 -7 6 -2 136.15 5.46
 -7 6 -3 20.27 1.76
 -7 -6 -3 23.56 1.88
 7 -6 3 23.47 1.79
 7 6 3 27.98 1.86
 -7 -6 -3 24.9 1.99
 7 6 3 20.77 1.51
 -7 6 -3 23.06 1.79
 -7 -6 -4 30.64 2.03
 -7 -6 -4 28.68 2.07
 7 -6 4 30.4 2.07
 7 6 4 33.53 1.92
 -7 6 -4 29.58 1.98
 -7 -6 -4 29.32 2.14
 -7 6 -4 28.34 2.04
 -7 6 -5 3.91 1.17
 -7 -6 -5 3.86 1.47
 7 -6 5 4.45 1.23
 -7 -6 -5 4.14 1.16
 -7 -6 -5 4.73 1.36
 7 6 5 4.21 1.14
 -7 6 -5 2.93 1.09
 -7 6 -6 4.36 1.2
 -7 -6 -6 5.78 1.42
 7 -6 6 6.79 1.34
 -7 -6 -6 5.78 1.13
 -7 6 -6 4.36 1.38
 -7 -6 -6 4.92 1.34
 7 6 6 4.01 1.01
 -7 6 -7 6.9 1.22
 -7 -6 -7 7.09 1.39
 7 -6 7 7.34 1.34
 -7 -6 -7 6.05 1.11
 -7 6 -7 6.51 1.35
 -7 -6 -7 6.41 1.29
 -7 -6 -8 36.99 1.98
 7 -6 8 39.07 2.28
 -7 6 -8 33.4 2.14
 -7 -6 -8 34.25 2.03
 -7 6 -8 33.29 2.07
 -7 6 -8 34.68 2.09
 -7 6 -9 2.51 0.96
 7 -6 9 0.99 1
 -7 6 -9 0.72 0.83
 -7 -6 -9 0.99 0.91
 -7 6 -9 1.03 0.87
 7 -6 10 7.2 1.12
 -7 6 -10 5.16 0.98
 -7 6 -10 5.83 0.96
 -7 6 -10 7.19 0.89
 7 -6 11 11.07 1.08
 -7 6 -11 9.91 0.98
 -7 6 -11 10.8 1
 -7 6 -11 10.3 1.02
 -7 6 -11 9.11 1.02
 -7 6 -11 7.35 0.76
 -7 6 -11 9.79 0.97
 -7 6 -11 10.12 0.78
 7 -6 12 0.16 0.56
 -7 6 -12 -0.39 0.48
 -7 6 -12 0.64 0.53
 -7 6 -12 -0.04 0.54
 -7 6 -12 -0.07 0.44
 -7 -7 15 60.86 2.22
 7 7 -15 51.85 2.02
 -7 -7 14 46.3 2.05
 -7 -7 14 47.78 1.98
 7 7 -14 41.13 1.77
 -7 -7 13 0.51 0.53
 -7 -7 13 0.85 0.93
 -7 -7 13 2.38 0.86
 7 7 -13 2.24 0.68
 -7 -7 12 51.52 2.34
 -7 -7 12 68.14 2.87
 -7 -7 12 67.64 2.8
 7 7 -12 66.26 2.48
 7 7 -12 67.06 2.55
 7 7 -12 56.46 2.39
 -7 -7 11 13.02 1.43
 7 7 -11 10.32 0.92
 -7 -7 11 13.27 1.4
 7 7 -11 13.17 1.16
 7 7 -11 12.62 1.12
 7 7 -10 3.37 0.92
 -7 -7 10 1.42 1.14
 7 7 -10 2.59 0.67
 -7 -7 10 4.12 1.17
 7 7 -10 4.44 1.06
 -7 -7 9 32.63 2.16
 7 7 -9 34.6 1.81
 -7 -7 8 46.96 2.61
 7 7 -8 48.21 2.26
 7 7 -8 47.26 2.34
 -7 -7 7 79.5 3.48
 -7 -7 7 66.04 3.16
 7 7 -7 76.44 3.08
 7 7 -7 77.65 3.18
 7 7 -7 74.67 3.02
 7 7 -6 6.73 0.99
 -7 -7 6 3.62 1.32
 -7 -7 6 6.76 1.4
 7 7 -6 6.16 0.98
 -7 -7 6 6.04 1.37
 7 7 -6 7.5 1.26
 -7 -7 5 21.72 1.82
 -7 -7 5 17.87 1.76
 7 7 -5 21.87 1.44
 -7 -7 5 22.82 1.9
 7 7 -5 23.41 1.65
 7 7 -5 21.85 1.37
 -7 -7 4 10.63 1.55
 -7 -7 4 13.79 1.59
 -7 -7 4 11.56 1.61
 7 7 -4 14.42 1.36
 7 7 -4 11.58 1
 -7 -7 3 10.88 1.52
 -7 -7 3 10.52 1.6
 7 7 -3 13.56 1.25
 -7 -7 3 11.7 1.43
 -7 -7 2 129.13 4.92
 -7 -7 2 123.38 4.76
 -7 -7 2 125.85 4.98
 7 7 -2 122.09 4.74
 7 7 -2 129.24 4.54
 -7 -7 1 1.81 1.06
 7 7 -1 1.47 0.98
 -7 -7 1 2.1 1.2
 7 7 -1 3.23 0.84
 -7 -7 0 7.82 1.24
 -7 -7 0 9.87 1.41
 7 7 0 10.4 1.18
 -7 -7 -1 80.75 3.5
 -7 -7 -1 92.44 3.66
 7 7 1 78.12 3.29
 7 7 1 97.01 3.56
 -7 -7 -2 7.98 1.29
 -7 -7 -2 3.88 1.02
 -7 -7 -2 5.48 1.22
 7 7 2 6.49 1.21
 -7 -7 -3 26.08 1.66
 -7 -7 -3 28.86 1.86
 -7 -7 -3 30.8 1.87
 7 7 3 30.92 1.7
 -7 -7 -4 4.83 1.21
 -7 7 -4 4.31 1
 -7 -7 -4 4.14 1.13
 7 7 4 6.28 1
 -7 7 -5 69.27 3.24
 -7 -7 -5 80.07 3.28
 7 -7 6 39.69 1.91
 -7 7 -6 36.45 1.95
 -7 -7 -6 34.33 1.89
 7 -7 7 13.82 1.03
 -7 7 -7 12.38 1.07
 -7 -7 -7 10.99 1.02
 -7 7 -7 9.1 0.81
 -7 7 -7 10.41 1.1
 -7 7 -7 11.69 1.07
 -7 7 -7 12.31 1.15
 -7 7 -8 0.69 0.65
 7 -7 8 0.84 0.52
 -7 7 -8 1.25 0.63
 -7 7 -8 0.35 0.42
 -7 7 -8 1.02 0.73
 -7 7 -8 0.02 0.61
 -7 7 -9 4.46 0.56
 -7 7 -9 6.33 0.69
 -7 7 -9 5.33 0.71
 -7 7 -9 3.97 0.61
 -7 7 -9 4.79 0.59
 -7 7 -9 4.93 0.71
 -7 7 -10 6.66 0.6
 7 8 -11 70.19 2.5
 -7 -8 10 171.99 5.35
 -7 -8 10 153.35 5.17
 7 8 -10 166.66 5.18
 7 8 -10 154.54 5.12
 -7 -8 9 48.87 2.11
 -7 -8 9 49.38 1.99
 -7 -8 9 53.43 2.23
 7 8 -9 54.83 2.12
 7 8 -9 53.59 2.02
 7 8 -9 49.88 1.91
 7 8 -9 51.24 1.97
 -7 -8 8 96.64 3.51
 -7 -8 8 92.72 3.4
 -7 -8 8 98.39 3.61
 7 8 -8 100.09 3.49
 7 8 -8 101.2 3.38
 7 8 -8 90.3 3.24
 -7 -8 7 5.47 0.88
 -7 -8 7 5.86 0.89
 7 8 -7 5.74 0.58
 7 8 -7 6.52 0.89
 -7 -8 7 4.79 1
 7 8 -7 8.42 0.84
 -7 -8 6 53.64 2.32
 -7 -8 6 53.48 2.31
 -7 -8 6 54.98 2.47
 7 8 -6 55.84 2.31
 7 8 -6 56.76 2.2
 -7 -8 5 36.59 1.94
 -7 -8 5 38.56 1.81
 -7 -8 5 37.4 1.83
 7 8 -5 35.04 1.75
 7 8 -5 37.76 1.66
 7 8 -4 56.83 2.37
 -7 -8 4 58.7 2.4
 -7 -8 4 57.33 2.41
 7 8 -4 57.86 2.23
 -7 -8 4 60.34 2.57
 7 8 -3 45.67 2.02
 -7 -8 3 43.08 2.01
 -7 -8 3 50.75 2.13
 -7 -8 3 49.27 2.23
 7 8 -3 52.86 2.18
 -7 -8 2 6.31 1.02
 7 8 -2 6.45 0.77
 7 8 -2 7.48 1.04
 -7 -8 1 125.86 4.66
 7 8 -1 136.31 4.56
 -7 -8 0 7.19 0.97
 7 8 0 8.56 0.97
 -7 -8 -1 31.59 1.6
 7 8 1 32.52 1.48
 -7 -8 -2 16.91 1.16
 -7 -8 -2 15.04 1.09
 7 8 2 15.37 0.99
 -7 8 -3 57.35 2.5
 -7 8 -3 56.72 2.5
 -7 8 -4 21.99 1.11
 -7 8 -4 20.76 1.1
 -7 8 -5 9.64 0.73
 -7 8 -6 10.64 0.7
 -7 8 -6 11.81 0.7
 8 0 -23 4.55 0.75
 8 0 -22 26.83 1.51
 8 0 -22 25.7 1.69
 8 0 -21 7.62 1.4
 8 0 -21 5.92 1.18
 8 0 -20 60.33 3.15
 8 0 -20 55.9 2.93
 8 0 -20 50.78 3.03
 8 0 -19 4.61 1.65
 8 0 -19 3.65 1.11
 8 0 -19 3.2 1.41
 8 0 -19 4.11 1.61
 8 0 -18 1433.42 44.94
 8 0 -18 1419.26 44.45
 8 0 -18 1442.34 44.79
 8 0 -18 1436.91 44.97
 8 0 -17 166.66 6.74
 8 0 -17 165.58 6.33
 8 0 -17 167.91 6.55
 8 0 -17 164 6.72
 8 0 -16 28.22 2.42
 8 0 -16 31.92 2.19
 8 0 -16 28.49 2.39
 8 0 -16 28.85 2.46
 8 0 -15 23.8 2.17
 8 0 -15 21.98 1.87
 8 0 -15 22.05 2.12
 8 0 -15 19.97 1.58
 8 0 -15 20.02 2.17
 8 0 -14 407.47 14.24
 8 0 -14 424.86 14.02
 8 0 -14 432.74 14.19
 8 0 -14 415.67 13.65
 8 0 -14 416.69 14.25
 8 0 -13 13.26 1.75
 8 0 -13 13.65 1.65
 8 0 -13 13.85 1.28
 8 0 -13 14.28 1.76
 8 0 -12 21.77 1.88
 8 0 -12 24.9 1.93
 8 0 -12 21.59 1.52
 8 0 -12 23.5 1.95
 8 0 -11 31.17 2.08
 8 0 -11 28.5 1.75
 8 0 -11 29.37 2.06
 8 0 -10 472.32 15.46
 8 0 -10 476.38 15.08
 8 0 -10 466.85 15.45
 8 0 -9 51.27 2.57
 8 0 -9 48.53 2.49
 -8 0 9 48.47 3.99
 8 0 -9 49.18 2.27
 8 0 -9 52.67 2.62
 -8 0 8 916.21 32.33
 -8 0 8 904.45 30.82
 8 0 -8 891.31 28.11
 8 0 -8 885.62 27.86
 8 0 -8 903.38 28.21
 8 0 -8 920.81 28.24
 -8 0 7 34.08 3.7
 -8 0 7 34.7 3.17
 8 0 -7 33.36 1.85
 8 0 -7 34.19 2
 8 0 -7 32.75 1.91
 8 0 -7 35.26 1.75
 8 0 -7 34.23 2.01
 -8 0 6 492.79 18.76
 -8 0 6 494 17.78
 8 0 -6 469.1 15.29
 8 0 -6 488.06 15.04
 8 0 -6 471.44 15.36
 8 0 -6 483.42 15.48
 8 0 -6 483.45 15.48
 -8 0 5 297.84 12.24
 -8 0 5 300.67 13
 8 0 -5 307.32 10.13
 8 0 -5 324.91 9.95
 8 0 -5 305.42 10.21
 8 0 -5 307.03 10.02
 8 0 -5 308.97 10.29
 -8 0 4 2979.44 93.62
 8 0 -4 2943.31 90.38
 8 0 -4 2932.74 90.3
 8 0 -4 3069.49 90.23
 8 0 -4 3236.34 90.17
 8 0 -4 2906.68 90.04
 8 0 -4 2971.72 90.49
 -8 0 3 101.61 6.03
 8 0 -3 106.47 3.66
 8 0 -3 100.06 3.85
 8 0 -3 96.67 3.92
 8 0 -3 108.33 3.74
 8 0 -3 101.08 3.76
 8 0 -3 108.02 4.06
 -8 0 2 765.42 28.07
 8 0 -2 783.96 25.29
 8 0 -2 776.28 25.37
 8 0 -2 872.88 25.24
 8 0 -2 778.39 25.2
 8 0 -2 851.62 25.13
 8 0 -2 817.46 25.47
 -8 0 1 283.72 12.39
 8 0 -1 306.68 12.98
 8 0 -1 278.88 9.77
 8 0 -1 311.39 9.85
 8 0 -1 323.04 9.78
 8 0 -1 302.99 10.06
 -8 0 0 195.91 6.7
 -8 0 0 186.77 9.16
 8 0 0 206.36 6.85
 8 0 0 202.42 9.86
 8 0 0 210.52 6.77
 8 0 0 196.85 7.01
 -8 0 -1 215.85 9.83
 -8 0 -1 215.68 7.16
 8 0 1 225.66 10.51
 -8 0 -1 213.63 7.06
 8 0 1 213.13 7.44
 -8 0 -1 211.78 9.86
 -8 0 -2 1.72 1.42
 8 0 2 2.5 0.9
 -8 0 -2 1.31 0.83
 -8 0 -2 0.95 1.42
 8 0 2 1.3 1.73
 -8 0 -2 1.31 0.74
 8 0 2 1.74 0.93
 8 0 2 1.04 1
 -8 0 -3 1.62 1.38
 8 0 3 0.66 0.86
 -8 0 -3 0.39 0.86
 -8 0 -3 1.37 1.42
 8 0 3 -0.99 1.77
 -8 0 -3 1.25 0.8
 8 0 3 -0.04 0.93
 8 0 3 0.34 1.01
 -8 0 -4 83.38 3.43
 8 0 4 76.74 3.4
 -8 0 -4 79.43 3.26
 8 0 4 83.04 3.54
 -8 0 -4 85.62 5.57
 8 0 4 85.65 3.46
 8 0 5 0.55 0.87
 8 0 5 0.69 1.09
 -8 0 -5 2.29 1.12
 -8 0 -5 0.57 0.94
 8 0 5 -0.46 1.19
 -8 0 -5 0.77 1.1
 -8 0 -6 687.23 22.11
 8 0 6 710.76 22.34
 8 0 6 683.15 22.15
 -8 0 -6 701.87 22.23
 -8 0 -7 9.31 1.57
 8 0 7 10.83 1.55
 8 0 7 9.15 1.52
 8 0 7 9.51 1.51
 -8 0 -7 10.95 1.52
 -8 0 -8 15.38 1.84
 8 0 8 18.33 1.92
 8 0 8 18.26 2.04
 -8 0 -8 18.53 1.76
 8 0 8 18.56 1.85
 8 0 9 117.67 5.04
 -8 0 -9 104.92 4.58
 8 0 10 15.68 1.9
 8 0 10 15.77 2.15
 8 0 11 19.91 1.95
 8 0 11 21.44 2.38
 8 0 12 43.16 3.06
 8 0 13 65.25 3.57
 8 0 14 0.8 1.37
 -8 0 -15 3.51 1.24
 8 0 15 4.29 1.27
 -8 0 -16 12.51 1.31
 8 0 16 12.11 1.27
 -8 0 -17 2.28 0.69
 8 1 -22 14.04 1.21
 8 -1 -22 13.71 1.34
 8 1 -22 13.52 1.32
 8 1 -22 12.61 1.18
 8 1 -21 53.93 2.67
 8 -1 -21 51.26 2.47
 8 -1 -21 56.09 2.86
 8 1 -21 57.03 2.81
 8 1 -21 56.79 2.71
 8 1 -20 34.14 2.25
 8 1 -20 32.9 1.95
 8 -1 -20 36.09 2.16
 8 1 -20 35.87 2.27
 8 -1 -20 33.83 2.46
 8 1 -20 33.91 2.36
 8 1 -19 1.07 1.3
 8 1 -19 -0.04 1.05
 8 -1 -19 -0.87 1.22
 8 1 -19 0.4 1.45
 8 -1 -19 0.12 1.41
 8 1 -19 0.96 1.35
 8 1 -18 124.78 5.37
 8 1 -18 134.99 5.17
 8 -1 -18 118.05 4.94
 8 1 -18 136.11 5.39
 8 -1 -18 127.74 5.58
 8 1 -18 124.29 5.41
 8 -1 -18 132.34 5.33
 8 1 -17 315.66 10.73
 8 -1 -17 326.32 10.65
 8 -1 -17 307.78 10.37
 8 1 -17 340.7 10.8
 8 1 -17 261.43 9.86
 8 -1 -17 272.48 10.73
 8 1 -17 314.6 10.77
 8 1 -16 638.58 20.26
 8 -1 -16 626.33 19.94
 8 -1 -16 644.43 20.23
 8 1 -16 569.37 19.51
 8 1 -16 634.35 20.28
 8 1 -15 5.36 1.47
 8 1 -15 5.03 1.07
 8 1 -15 3.9 1.21
 8 -1 -15 4.78 1.36
 8 -1 -15 5.07 1.46
 8 1 -15 4.95 1.47
 8 -1 -14 54.47 2.97
 8 -1 -14 48.39 3.04
 8 1 -14 51.09 2.93
 8 -1 -14 48.21 2.8
 8 1 -14 46.51 2.57
 8 1 -14 47.26 2.41
 8 1 -14 48.68 2.92
 8 -1 -13 164.94 6.79
 8 1 -13 175.77 6.68
 8 -1 -13 182.94 6.62
 8 -1 -13 179.12 6.71
 8 -1 -13 171.44 6.29
 8 1 -13 178.51 6.22
 8 1 -13 174.36 6.69
 8 1 -13 175.75 6.43
 8 -1 -12 171.13 6.77
 8 1 -12 186.32 6.69
 8 1 -12 177.23 6.45
 8 -1 -12 174.56 6.58
 8 -1 -12 179.39 6.71
 8 -1 -12 173.48 6.35
 8 1 -12 180.17 6.68
 8 1 -12 180.96 6.27
 8 -1 -11 18.55 1.84
 8 1 -11 18.38 1.62
 8 -1 -11 19.03 1.66
 8 1 -11 19.02 1.48
 8 -1 -11 17.99 1.72
 8 -1 -11 18.93 1.49
 8 1 -11 19.77 1.72
 8 1 -11 20.68 1.46
 8 -1 -10 133.92 5.26
 8 1 -10 132.27 5.1
 -8 -1 10 134.58 4.92
 8 -1 -10 136.32 5.14
 8 1 -10 131.34 4.94
 8 -1 -10 136.22 5.19
 8 -1 -10 131.69 4.92
 8 -1 -10 120.14 5.13
 8 1 -10 129.93 5.07
 8 1 -10 136.15 4.8
 8 1 -9 584.17 18.56
 8 -1 -9 609.35 18.67
 -8 -1 9 572.06 18.37
 -8 1 9 578.12 22.53
 8 -1 -9 611.4 18.62
 8 1 -9 582.25 18.41
 8 1 -9 552.34 18.07
 8 -1 -9 587.22 18.42
 8 -1 -9 567.44 18.69
 8 1 -9 572.65 18.56
 8 1 -9 581.83 18.25
 8 -1 -9 594.36 18.75
 8 1 -8 445.85 14.7
 -8 -1 8 455.3 14.58
 -8 1 8 472.63 18.34
 8 -1 -8 456.1 14.78
 -8 1 8 450.17 17.93
 8 -1 -8 451.61 14.64
 8 -1 -8 460.77 14.92
 8 1 -8 456.63 14.76
 8 1 -8 458.66 14.48
 8 1 -8 456.55 14.38
 8 -1 -8 456.5 14.92
 8 1 -8 468.79 14.78
 8 -1 -7 5.34 1.13
 8 1 -7 4.74 0.99
 8 -1 -7 3.88 0.91
 -8 1 7 4.63 1.79
 -8 -1 7 4.6 1.28
 -8 -1 7 3.14 0.85
 -8 -1 7 4.89 2.17
 -8 1 7 4.86 1.86
 8 1 -7 4.74 0.75
 8 1 -7 4.43 0.95
 8 -1 -7 4.7 1.11
 8 1 -7 4.1 0.93
 -8 1 6 27.26 3.06
 -8 -1 6 29.59 1.6
 -8 1 6 31.89 3.42
 -8 -1 6 30.58 2.56
 -8 -1 6 27.32 3.47
 8 -1 -6 28.97 1.86
 8 1 -6 27.95 1.52
 8 1 -6 31.37 1.69
 8 -1 -6 29.62 1.72
 8 1 -6 31.32 1.73
 8 1 -6 29.93 1.58
 8 1 -6 30.23 1.43
 8 1 -6 33.03 1.77
 8 -1 -6 32.62 1.97
 8 1 -5 571.21 18.02
 -8 1 5 586.86 21.17
 -8 1 5 585.06 20.81
 -8 -1 5 584.93 21.77
 -8 -1 5 560.4 17.93
 -8 -1 5 589.65 19.73
 8 -1 -5 565.4 18.17
 8 -1 -5 568.64 18.24
 8 1 -5 620.94 17.9
 8 -1 -5 513.99 17.99
 8 1 -5 583.87 17.87
 8 1 -5 569.79 17.72
 8 -1 -5 571.59 18.31
 -8 1 4 864.51 30.49
 -8 -1 4 864.93 29.62
 -8 -1 4 927.44 31.89
 -8 -1 4 863.96 27.94
 8 -1 -4 878.34 28.17
 8 -1 -4 890.47 28.25
 8 1 -4 899.21 28.03
 8 1 -4 976.85 27.95
 8 -1 -4 931.72 27.98
 8 -1 -4 765.82 28.48
 8 1 -4 922.76 27.89
 8 -1 -4 892.28 27.96
 8 1 -4 936.18 27.83
 8 -1 -4 935.74 28.35
 -8 1 3 201.33 8.96
 8 -1 -3 206.95 6.88
 -8 -1 3 201.83 9.9
 -8 -1 3 190.31 6.78
 8 -1 -3 199.68 7.04
 8 1 -3 213.35 6.82
 8 -1 -3 198.47 7.11
 8 1 -3 210.12 6.8
 8 -1 -3 188.04 7.77
 8 1 -3 203.16 6.72
 8 -1 -3 195.57 6.84
 8 1 -3 218.64 6.69
 8 -1 -3 205.41 7.16
 -8 1 2 38.43 3.17
 -8 -1 2 39.45 3.91
 -8 -1 2 38.98 1.86
 8 -1 -2 38.96 2.07
 -8 -1 2 38.15 1.74
 8 1 -2 38.2 4.02
 8 -1 -2 41.52 2.79
 8 -1 -2 40.11 2.14
 8 1 -2 41.06 1.87
 8 -1 -2 39.82 1.97
 8 1 -2 38.93 1.74
 8 -1 -2 35.89 1.93
 8 1 -2 38.44 1.78
 8 -1 -2 41.21 2.2
 8 -1 -1 104.69 5.12
 -8 1 1 92.13 5.23
 -8 -1 1 97.23 6.18
 -8 -1 1 96.8 6.08
 -8 -1 1 98.83 3.65
 8 -1 -1 96.82 3.79
 8 -1 -1 98.06 3.88
 8 1 -1 98.24 6.49
 -8 -1 1 100.05 3.55
 8 1 -1 91.08 3.61
 8 1 -1 98.5 3.53
 8 -1 -1 95.16 3.77
 8 1 -1 99.79 3.58
 8 -1 -1 99.05 3.98
 -8 -1 0 148.32 8.13
 -8 -1 0 156.35 8.13
 8 -1 0 152.23 5.52
 -8 -1 0 144.84 5.3
 -8 -1 0 160.78 5
 8 -1 0 143.98 5.48
 8 -1 0 149.96 7.67
 -8 -1 0 154.19 5.19
 8 -1 0 152.95 5.44
 8 1 0 159.06 8.61
 8 1 0 150.61 5.16
 8 -1 0 148.79 5.43
 8 1 0 138.73 5.28
 8 -1 0 157.46 5.65
 -8 1 0 148.06 7.13
 -8 1 -1 146.22 7.25
 -8 1 -1 134.4 4.98
 8 -1 1 144.31 5.39
 -8 -1 -1 141.74 5.14
 8 -1 1 136.5 5.31
 -8 -1 -1 149.96 4.86
 8 1 1 143.68 8.36
 8 -1 1 136.49 7.49
 -8 -1 -1 148.06 5.05
 8 -1 1 162.94 5.46
 8 1 1 154.74 5.2
 8 -1 1 146.88 5.4
 8 -1 1 143.88 5.34
 8 -1 1 140.93 5.31
 -8 1 -1 143.36 7.04
 8 -1 1 147.05 5.52
 -8 -1 -1 150.49 8.03
 -8 -1 -1 140.08 7.92
 -8 1 -2 110.06 4.26
 8 -1 2 122.53 4.65
 -8 -1 -2 118.69 4.42
 -8 -1 -2 126.86 4.13
 8 -1 2 119.41 6.86
 -8 -1 -2 120.7 4.31
 8 1 2 118.98 4.41
 8 -1 2 115.89 4.59
 -8 1 -2 113.7 6.21
 8 1 2 117.5 4.3
 -8 -1 -2 113 6.94
 8 -1 2 122.13 4.74
 -8 1 -2 107.3 6.11
 -8 1 -3 160.19 5.93
 8 -1 3 168.92 6.27
 -8 -1 -3 174.42 6.09
 -8 -1 -3 161.55 5.72
 8 -1 3 173.62 8.83
 -8 -1 -3 180.68 5.98
 8 1 3 179.78 6.09
 8 -1 3 164.17 6.19
 8 -1 3 173.55 6.26
 8 1 3 181.03 5.94
 -8 1 -4 497.06 17.21
 -8 -1 -4 543.73 17.36
 8 -1 4 524.07 17.54
 8 1 4 545.66 17.28
 -8 -1 -4 562.25 17.25
 8 -1 4 533.73 17.63
 8 1 4 574.25 17.42
 8 -1 4 529.28 17.53
 8 1 4 567.98 17.22
 -8 1 -5 115.79 4.65
 -8 -1 -5 130.69 4.83
 8 -1 5 114.32 4.86
 -8 -1 -5 119.27 4.63
 8 -1 5 123.49 5.05
 8 1 5 127.04 4.82
 8 -1 5 123.61 5.06
 8 -1 5 116.69 4.89
 8 1 5 128.36 4.65
 -8 1 -5 126.68 5.06
 -8 1 -6 59.6 3.02
 8 -1 6 62.15 3.16
 -8 -1 -6 65.91 3.03
 8 -1 6 68.84 3.5
 8 1 6 68.84 3.18
 8 -1 6 68.26 3.44
 8 -1 6 66.77 3.42
 8 1 6 65.33 3.03
 -8 1 -6 68.08 3.44
 8 -1 7 28.65 2.06
 -8 -1 -7 30.74 2.08
 8 -1 7 34.38 2.54
 8 1 7 33.26 2.16
 8 -1 7 30.66 2.36
 8 1 7 35.02 2.5
 8 1 7 29.45 2.09
 -8 1 -7 36.68 2.47
 8 -1 8 23.34 2.22
 8 1 8 25.21 1.97
 8 -1 8 20.34 2.15
 8 1 8 24.86 2.21
 8 1 8 21.33 1.98
 -8 1 -8 21.96 2.2
 -8 1 -9 105.79 4.57
 -8 -1 -9 99.19 4.59
 8 -1 9 102.52 4.82
 8 1 9 100.13 4.43
 -8 1 -9 104.22 4.63
 8 1 9 112.03 4.91
 8 1 9 99.79 4.36
 -8 -1 -10 73.23 3.83
 8 -1 10 76.59 3.95
 8 1 10 74.34 3.57
 8 1 10 75.53 3.97
 8 1 10 69.27 3.41
 -8 1 -10 73.18 3.62
 8 -1 11 48 2.98
 8 1 11 44.91 3.03
 -8 1 -11 46.33 2.69
 8 -1 12 24.38 2.12
 8 -1 12 22.03 2.35
 8 1 12 26.02 2.32
 -8 1 -12 22.37 1.78
 8 -1 13 69.26 3.78
 8 1 13 72.97 3.65
 8 -1 14 22.3 2.12
 8 1 14 23.2 1.88
 -8 -1 -14 23.02 1.9
 -8 -1 -15 49.33 2.56
 8 -1 15 46.4 2.66
 8 1 15 46.68 2.43
 8 1 16 21.56 1.36
 -8 -1 -16 24.98 1.61
 -8 1 -16 25.03 1.68
 8 -1 16 26.38 1.73
 -8 -1 -17 44.57 1.99
 -8 1 -17 48.33 2.05
 8 -1 17 43.5 2.02
 8 -2 -22 6.97 0.98
 8 2 -22 7.34 0.94
 8 2 -22 6.23 0.81
 8 2 -21 17.18 1.17
 8 2 -21 15.31 1.36
 8 -2 -21 16.68 1.55
 8 2 -21 15.41 1.17
 8 2 -21 16.49 1.48
 8 -2 -20 9.93 1.57
 8 2 -20 7.95 1.14
 8 2 -20 8.66 1.18
 8 2 -20 9.21 1.46
 8 -2 -20 7.57 1.47
 8 2 -20 9.56 1.37
 8 2 -19 16.77 1.6
 8 -2 -19 15.94 1.96
 8 2 -19 19.18 1.6
 8 2 -19 17.45 1.86
 8 2 -19 17.89 1.75
 8 -2 -19 17.87 1.58
 8 -2 -19 16.68 1.92
 8 2 -18 77.43 3.49
 8 -2 -18 75.11 3.49
 8 -2 -18 79.98 3.84
 8 2 -18 77.94 3.67
 8 -2 -18 76.17 3.87
 8 2 -17 81.31 3.8
 -8 -2 17 83.68 3.67
 8 2 -17 81.25 3.69
 8 -2 -17 87.04 3.94
 8 -2 -17 81.76 4.15
 8 2 -17 80.72 3.39
 8 2 -17 81.69 3.94
 8 -2 -17 82.55 4.24
 8 2 -16 21.74 1.85
 8 -2 -16 19.6 2.26
 8 -2 -16 19.92 1.76
 -8 -2 16 22.12 1.85
 8 2 -16 19.93 1.76
 8 -2 -16 19.98 1.94
 8 2 -16 18.68 1.57
 8 2 -16 19.98 1.98
 8 -2 -16 19.49 2.18
 8 2 -15 47.99 2.74
 8 -2 -15 44.46 2.71
 -8 -2 15 49.31 2.77
 8 2 -15 47.8 2.66
 8 -2 -15 48.66 2.94
 8 -2 -15 49.96 3.15
 8 2 -15 48.9 2.83
 8 2 -15 48.56 2.45
 8 -2 -15 46.01 3.11
 8 -2 -14 66.33 3.65
 8 2 -14 66.36 3.25
 8 -2 -14 66.09 3.36
 -8 -2 14 68.53 3.34
 8 2 -14 65.04 3.2
 8 -2 -14 66.95 3.48
 8 -2 -14 62.43 3.55
 8 2 -14 63.23 3.3
 8 2 -14 68.26 3.02
 8 2 -13 578.93 18.96
 8 -2 -13 585.28 19.11
 -8 -2 13 594.25 19.06
 8 2 -13 597.63 18.97
 8 -2 -13 597.87 19.23
 8 -2 -13 583.39 19.31
 8 2 -13 585.49 19.06
 8 2 -13 587.09 18.64
 8 -2 -13 560.21 19.29
 8 2 -12 127.52 5.03
 8 -2 -12 132.2 5.27
 -8 -2 12 138.21 5.23
 8 2 -12 128.39 5.03
 8 -2 -12 126.12 5.29
 8 2 -12 122.11 4.53
 8 -2 -12 129.75 5.39
 8 2 -12 128.97 5.09
 8 2 -12 137.3 4.83
 8 -2 -12 119.15 5.29
 8 2 -11 11.6 1.28
 8 -2 -11 12.63 1.71
 -8 -2 11 13.16 1.57
 8 2 -11 10.29 1.33
 8 -2 -11 9.88 1.55
 8 2 -11 11.16 1.07
 8 2 -11 13.13 1.38
 8 -2 -11 11.44 1.6
 8 -2 -11 10.66 1.6
 8 2 -11 10.64 1.22
 8 2 -10 1019.05 31.98
 -8 -2 10 1064.92 32.17
 8 -2 -10 1027.09 32.25
 8 -2 -10 1025.64 32.29
 8 2 -10 1006.76 31.62
 8 -2 -10 1031.42 32.36
 8 2 -10 1037.54 32.06
 8 2 -10 1022.89 31.79
 8 -2 -10 1012.95 32.32
 -8 -2 9 144.53 5.37
 8 -2 -9 138.36 5.51
 -8 -2 9 144.27 5.19
 8 -2 -9 142.6 5.54
 8 2 -9 142.03 4.95
 8 -2 -9 146.01 5.59
 8 2 -9 143.31 5.25
 8 2 -9 139.01 5.07
 8 -2 -9 138.46 5.53
 8 -2 -8 595.16 19.17
 -8 -2 8 619.9 19.27
 8 -2 -8 593.02 19.4
 8 2 -8 627.06 19.18
 -8 -2 8 592.07 19.07
 8 -2 -8 588.11 19.41
 8 2 -8 609.8 18.86
 8 -2 -8 598.04 19.45
 8 -2 -7 49.99 2.48
 -8 -2 7 54.92 2.59
 8 -2 -7 50.15 2.69
 -8 -2 7 51.39 2.39
 8 -2 -7 54.42 2.77
 8 2 -7 53.41 2.29
 8 2 -7 55.66 2.34
 8 2 -7 51.7 2.42
 8 -2 -7 57.27 2.79
 8 -2 -6 24.58 1.76
 -8 -2 6 29.26 1.82
 8 -2 -6 29.5 1.99
 8 2 -6 28.72 1.65
 -8 -2 6 29.17 1.63
 8 2 -6 31.24 1.66
 8 -2 -6 28.82 1.96
 8 2 -6 28.78 1.53
 8 2 -6 28.75 1.54
 8 -2 -6 28.94 1.96
 8 -2 -5 43.16 2.42
 -8 2 5 43.89 4.26
 -8 -2 5 50.13 2.42
 -8 -2 5 48.42 2.25
 8 2 -5 51.28 2.27
 8 2 -5 53.26 2.26
 8 2 -5 48.59 2.11
 8 2 -5 52.34 2.15
 8 -2 -5 53.4 2.64
 -8 2 4 99.12 5.1
 8 -2 -4 96.98 4.05
 -8 -2 4 103.81 6.82
 -8 -2 4 103.03 3.94
 -8 -2 4 101.95 3.79
 8 -2 -4 92.23 3.82
 8 2 -4 104.58 3.66
 8 -2 -4 109.52 4.21
 -8 2 3 81.79 4.38
 -8 -2 3 94.64 6.06
 -8 -2 3 91.48 6.25
 8 -2 -3 87.15 3.65
 -8 -2 3 87.87 3.08
 8 -2 -3 87.42 3.72
 -8 -2 3 87.61 3.44
 -8 -2 3 90.99 3.36
 8 2 -3 84.97 3.34
 8 -2 -3 81.75 4.58
 8 2 -3 87.14 3.16
 8 -2 -3 83.33 3.49
 8 2 -3 86.21 3.16
 8 2 -3 84.91 3.19
 8 -2 -3 92.74 3.72
 -8 -2 2 56.12 4.75
 8 -2 -2 48.47 3.59
 -8 -2 2 51.61 4.72
 8 -2 -2 56.62 2.76
 8 -2 -2 54.91 2.77
 -8 -2 2 53.41 2.16
 -8 -2 2 54.37 2.52
 8 -2 -2 56.01 2.84
 -8 -2 2 57.61 2.41
 8 -2 -2 49.19 2.57
 8 -2 -2 60.3 2.86
 8 2 -2 58.44 2.26
 8 -2 -2 48.78 2.6
 8 2 -2 53.32 2.21
 8 2 -2 57.46 2.34
 8 -2 -2 60.56 2.83
 8 -2 -1 219.9 8.05
 -8 -2 1 229.09 7.79
 -8 -2 1 239.31 7.45
 8 -2 -1 233.77 8.17
 -8 -2 1 241.97 7.7
 8 -2 -1 231.57 9.94
 8 -2 -1 227.56 7.98
 8 2 -1 217.53 7.68
 8 -2 -1 247.19 8.19
 8 2 -1 230.2 7.49
 8 2 -1 243.46 7.59
 8 -2 -1 240.09 8.13
 -8 -2 0 30.88 1.8
 -8 -2 0 31.04 1.47
 8 -2 0 29.58 1.97
 -8 -2 0 31.91 1.69
 8 -2 0 27.58 1.9
 8 2 0 29.06 1.71
 8 -2 0 30.84 2.06
 8 -2 0 29.6 3.03
 8 -2 0 22.37 1.91
 8 -2 0 31.22 2.01
 8 -2 1 6.42 1.29
 8 -2 1 7.64 1.38
 -8 -2 -1 7.67 0.95
 -8 -2 -1 8.27 1.15
 8 -2 1 8.72 1.25
 -8 -2 -1 8.19 1.05
 8 -2 1 8.71 1.39
 8 2 1 7.14 1.08
 8 -2 1 7.92 1.38
 8 -2 1 7.3 1.84
 8 -2 1 9.06 1.51
 8 2 1 8.59 1.11
 8 -2 2 167.19 6.53
 -8 -2 -2 173.79 5.84
 8 -2 2 170.26 6.39
 -8 -2 -2 178.66 6.1
 8 -2 2 174.46 6.53
 8 2 2 177.98 6.14
 8 -2 2 173.24 6.51
 8 -2 2 155.73 6.4
 8 2 2 185.74 6.04
 8 -2 3 69.04 3.42
 -8 -2 -3 69.17 2.77
 -8 -2 -3 70.3 3
 8 -2 3 62.41 3.38
 8 2 3 72.37 3.02
 8 -2 3 69.12 3.2
 8 2 3 70.53 2.93
 8 -2 4 67.56 3.4
 -8 -2 -4 70.56 2.8
 -8 -2 -4 64.11 2.98
 8 2 4 66.48 2.99
 8 -2 4 64.99 3.23
 8 2 4 69.35 2.91
 8 -2 5 109.33 4.78
 8 -2 5 109.56 4.72
 -8 -2 -5 114.21 4.59
 -8 -2 -5 114.42 4.18
 -8 -2 -5 106.8 4.41
 8 -2 5 105.69 4.93
 8 2 5 116.04 4.46
 8 2 5 117.15 4.29
 -8 2 -5 112.12 4.83
 8 -2 6 1441.42 46.58
 -8 -2 -6 1492.94 46.38
 8 -2 6 1449.73 46.83
 8 2 6 1531.43 46.29
 8 -2 6 1472.12 46.67
 8 2 6 1504.39 46.02
 -8 2 -6 1547.4 46.75
 -8 -2 -7 594.95 20.19
 8 -2 7 605.25 20.66
 8 2 7 630.86 20.08
 8 -2 7 613.99 20.47
 8 2 7 647.91 20.51
 8 2 7 624.32 19.86
 -8 2 -7 649.52 20.52
 8 -2 8 258.41 9.5
 -8 -2 -8 263.33 9.28
 8 -2 8 250.62 9.66
 8 2 8 251.73 9.01
 8 2 8 270.98 9.46
 8 2 8 254.83 8.92
 -8 2 -8 253.96 9.43
 -8 2 -9 225.49 8.4
 -8 -2 -9 224.36 8.3
 -8 2 -9 209.98 7.92
 -8 -2 -9 213.3 7.99
 8 -2 9 218.11 8.63
 8 -2 9 227.98 8.55
 8 2 9 232.94 8.44
 8 2 9 217.75 7.86
 -8 2 -9 238.94 8.49
 -8 -2 -10 18.23 2.12
 -8 2 -10 19.02 1.6
 8 -2 10 21.07 2.32
 8 -2 10 19.67 2.17
 8 2 10 23.17 2.1
 -8 2 -10 20.87 2.14
 -8 2 -11 41.13 2.23
 8 -2 11 44.3 3.02
 8 -2 11 43.08 3.01
 8 2 11 46.42 2.77
 -8 2 -11 41.64 2.74
 -8 2 -12 19.93 1.41
 -8 -2 -12 22.34 1.97
 8 -2 12 24.83 2.22
 8 -2 12 22.97 2.32
 8 2 12 23.32 1.93
 -8 2 -12 21.28 1.89
 -8 -2 -13 48.92 2.73
 8 -2 13 53.23 3.08
 8 2 13 49.52 2.64
 -8 2 -13 48.29 2.6
 -8 2 -14 8.88 1.17
 -8 -2 -14 11.59 1.34
 8 2 14 10.17 1.13
 -8 2 -15 6.27 0.79
 -8 2 -16 77.63 2.97
 -8 -2 -16 66.11 2.76
 8 3 -22 26.44 1.35
 8 3 -21 11.33 0.91
 8 -3 -21 9.86 1.08
 8 3 -20 161.26 5.32
 8 -3 -20 150 5.49
 8 -3 -19 7.54 1.39
 8 3 -19 6.89 1.44
 -8 -3 19 6.45 1.08
 8 3 -19 5.58 1.04
 8 -3 -18 0.86 1.4
 8 3 -18 1.98 0.85
 -8 -3 18 0.71 1.09
 8 3 -18 1.08 0.96
 8 3 -18 2.69 1.04
 8 3 -17 73.17 3.46
 -8 -3 17 80.11 3.6
 8 -3 -17 70.91 3.37
 8 3 -17 76.36 3.43
 8 3 -17 70.58 3.12
 8 -3 -17 79.01 3.88
 -8 -3 16 122.01 5.01
 8 -3 -16 111.9 4.85
 8 3 -16 125.21 4.9
 8 3 -16 118.78 4.81
 8 3 -16 114.86 4.51
 8 -3 -16 122.09 5.26
 -8 -3 15 43.08 2.7
 8 3 -15 41.45 2.53
 8 -3 -15 39.66 2.62
 8 3 -15 42.86 2.45
 8 3 -15 41.8 2.3
 8 -3 -15 39.05 2.81
 8 -3 -14 70.51 3.63
 -8 -3 14 83.57 3.91
 8 3 -14 83.13 3.76
 -8 -3 14 84.48 3.64
 8 -3 -14 84.18 3.91
 8 3 -14 72.38 3.06
 8 3 -14 75.81 3.51
 8 3 -14 82.29 3.45
 8 -3 -14 78.64 4.01
 8 -3 -13 21.75 1.9
 -8 -3 13 21.44 2.11
 8 3 -13 20.15 1.86
 -8 -3 13 22.47 1.84
 8 -3 -13 21.71 2.06
 8 3 -13 19.41 1.42
 8 3 -13 22.75 1.68
 8 -3 -13 19.33 1.92
 8 3 -13 21.89 1.72
 8 -3 -13 21.73 2.19
 8 -3 -12 1.64 1.46
 8 3 -12 2.92 1.2
 8 -3 -12 0.06 1.28
 -8 -3 12 0.87 1.48
 8 -3 -12 1.67 1.31
 -8 -3 12 2.11 1.16
 8 -3 -12 1.06 1.35
 8 3 -12 2.45 1
 8 -3 -11 1.97 1.3
 8 3 -11 0.34 1.07
 -8 -3 11 0.48 1.37
 8 3 -11 1.08 1.1
 8 -3 -11 1.4 1.27
 -8 -3 11 1.73 1.12
 8 -3 -11 1.83 1.24
 8 -3 -11 2.19 1.42
 8 -3 -11 1.53 1.12
 8 3 -11 2.33 0.96
 8 -3 -10 38.83 2.47
 -8 -3 10 34.46 2.38
 8 -3 -10 33.97 2.57
 8 3 -10 37.37 2.19
 -8 -3 10 36.66 2.24
 8 -3 -10 37.82 2.48
 8 -3 -10 38.51 2.4
 8 3 -10 37.14 1.94
 8 -3 -10 36.27 2.39
 8 -3 -9 68.14 3.4
 -8 -3 9 71.44 3.39
 8 -3 -9 60.04 3.44
 8 3 -9 66.47 3.05
 -8 -3 9 69.53 3.18
 8 -3 -9 66.91 3.42
 8 -3 -9 60.61 3.26
 8 3 -9 70.31 2.86
 8 -3 -9 65.88 3.32
 8 -3 -8 28.02 1.86
 8 -3 -8 27.31 2.12
 -8 -3 8 30.48 2.06
 8 -3 -8 22.79 2.18
 -8 -3 8 28.19 1.91
 8 3 -8 26.02 1.73
 8 -3 -8 25.82 2.07
 8 -3 -8 21 1.93
 8 3 -8 26.21 1.67
 8 3 -8 29.53 1.68
 8 -3 -8 28.04 2.02
 8 -3 -7 19.87 1.67
 8 -3 -7 19.37 1.89
 -8 -3 7 21.62 1.78
 8 3 -7 21.6 1.39
 8 -3 -7 16.02 1.89
 8 3 -7 20.94 1.52
 -8 -3 7 19.48 1.61
 8 -3 -7 19.77 1.87
 8 -3 -7 22.22 1.92
 8 3 -7 20.77 1.41
 8 3 -7 20.09 1.38
 8 -3 -7 17.95 1.73
 8 -3 -6 6.63 1.61
 8 -3 -6 5.08 1.27
 8 -3 -6 4.59 1.37
 8 -3 -6 4.71 1.38
 8 3 -6 4.02 0.89
 8 -3 -6 4.4 1.21
 -8 -3 6 4.05 1.21
 8 -3 -6 5.05 1.38
 8 3 -6 3.8 0.89
 8 3 -6 5.39 0.88
 -8 -3 6 4.4 1.09
 8 3 -6 5.44 0.98
 8 -3 -5 199.12 7.4
 8 -3 -5 192 7.49
 -8 -3 5 204.97 7.26
 8 -3 -5 207.15 7.69
 8 3 -5 206.06 7.02
 -8 -3 5 217.05 7.19
 8 -3 -5 198.22 7.53
 8 3 -5 199.76 6.83
 8 -3 -5 208.22 7.41
 8 -3 -4 17.39 1.68
 -8 -3 4 13.88 1.19
 -8 -3 4 16 1.52
 8 3 -4 17.45 1.26
 8 -3 -4 14.48 1.72
 -8 -3 4 18.34 1.45
 8 -3 -4 18.67 1.83
 8 3 -4 15.82 1.24
 8 3 -4 17.01 1.19
 8 -3 -4 16.12 1.63
 8 -3 -3 15.02 1.67
 -8 -3 3 15.19 1.26
 -8 -3 3 18.96 1.6
 8 -3 -3 15.39 1.86
 -8 -3 3 16.23 1.42
 8 -3 -3 16.51 1.52
 8 -3 -3 16.81 1.78
 8 3 -3 17.67 1.22
 8 3 -3 17.43 1.15
 8 -3 -3 16.88 1.67
 8 -3 -2 894.69 29
 8 -3 -2 909.75 29.22
 -8 -3 2 899.9 28.45
 -8 -3 2 951.68 28.77
 8 -3 -2 934.76 29.34
 8 3 -2 931.66 28.46
 8 3 -2 912.92 28.39
 8 -3 -2 949.02 29.11
 8 -3 -1 74.19 3.66
 8 -3 -1 74.28 3.63
 -8 -3 1 74.4 2.9
 -8 -3 1 70.8 3.12
 8 -3 -1 73.92 3.48
 8 3 -1 74.53 3.13
 8 -3 -1 72.21 3.59
 8 3 -1 74.58 2.86
 8 3 -1 67.57 2.72
 8 -3 -1 76.49 3.45
 -8 -3 0 21.64 1.37
 -8 -3 0 21.83 1.61
 8 -3 0 21.92 1.99
 8 3 0 20.21 1.52
 8 -3 0 22.21 2.04
 8 3 0 18.97 1.54
 8 -3 0 21.54 1.86
 8 -3 0 22.25 2
 8 -3 1 24.63 2.12
 -8 -3 -1 27.41 1.55
 8 -3 1 25.87 2.11
 -8 -3 -1 26.99 1.77
 8 3 1 26.07 1.7
 8 -3 1 26.13 2.13
 8 -3 1 23.78 1.64
 8 3 1 28.07 1.71
 8 -3 1 28.07 2.07
 8 -3 2 145.12 6.08
 -8 -3 -2 145.05 5.64
 -8 -3 -2 149.09 5.26
 8 -3 2 146.45 6.06
 8 3 2 149.51 5.52
 8 -3 2 145.36 5.59
 -8 -3 -2 146.33 5.52
 8 3 2 169.94 5.42
 8 -3 2 151.81 5.92
 8 -3 3 142.58 6.25
 -8 -3 -3 158.37 5.94
 -8 -3 -3 153.21 5.5
 8 -3 3 157.14 6.41
 8 3 3 159.23 5.74
 8 -3 3 152.76 5.9
 8 3 3 170.35 5.66
 8 -3 4 30.66 2.48
 -8 -3 -4 31.81 2.16
 -8 -3 -4 29.96 1.86
 8 3 4 29.53 1.86
 8 -3 4 29.59 2.59
 8 -3 4 29.61 2.06
 8 3 4 29.57 1.89
 8 -3 5 192.29 7.47
 -8 -3 -5 193.52 7.09
 -8 -3 -5 192.53 6.64
 8 3 5 193.04 6.86
 8 -3 5 187.29 7.17
 8 3 5 192.88 6.71
 -8 -3 -6 132.85 5.16
 -8 -3 -6 113.66 4.56
 -8 -3 -6 122.91 4.91
 8 -3 6 107.02 5.5
 8 3 6 125.9 4.79
 8 -3 6 117.21 5.13
 8 3 6 128.64 4.66
 -8 -3 -7 1850.67 54.1
 -8 -3 -7 1816.27 53.92
 8 -3 7 1731.39 54.65
 8 3 7 1693 53.72
 8 -3 7 1670.55 54.23
 8 3 7 1802.05 54.19
 8 3 7 1677.9 53.53
 -8 -3 -8 89.13 3.89
 -8 -3 -8 94.01 4.29
 -8 -3 -8 94.07 4.17
 8 -3 8 92.08 4.83
 8 -3 8 90.88 4.37
 8 3 8 89.92 4.1
 8 3 8 89.04 3.77
 -8 3 -9 157.28 6.36
 -8 -3 -9 154.66 6.14
 -8 -3 -9 147.55 5.79
 -8 3 -9 144.01 5.97
 8 -3 9 148.84 6.24
 -8 -3 -9 153.35 5.97
 8 3 9 152.19 5.94
 8 -3 9 159.76 6.6
 -8 -3 -10 87.09 4
 -8 3 -10 75.62 3.71
 8 -3 10 87.02 4.42
 -8 -3 -10 83.11 3.67
 8 -3 10 82.33 4.11
 8 3 10 84.26 3.73
 -8 3 -10 78.57 4.09
 -8 -3 -11 31.74 2.39
 -8 3 -11 31.88 2.07
 8 -3 11 36.59 2.73
 -8 -3 -11 32.5 2.06
 8 -3 11 37.08 2.61
 -8 3 -11 31.64 2.41
 -8 3 -12 59.42 2.66
 -8 -3 -12 55.56 2.7
 8 -3 12 58.42 3.17
 -8 3 -12 62.54 3.11
 -8 3 -13 8.31 1.29
 -8 3 -13 6.65 0.95
 -8 -3 -13 9.53 1.1
 8 -3 13 8.3 1.51
 -8 3 -14 35.57 2.06
 -8 -3 -14 38.89 1.89
 8 -3 14 40.15 2.27
 -8 3 -15 129.19 4.93
 8 -3 15 167.79 5.36
 8 -3 16 55.99 2.32
 8 4 -20 52.96 2.11
 8 4 -20 53.26 2.22
 -8 -4 19 40.65 1.93
 8 4 -19 43.23 2.14
 8 4 -19 35 1.64
 8 -4 -19 35.82 1.92
 -8 -4 18 25.49 1.76
 8 4 -18 25.58 1.67
 8 4 -18 27.26 1.86
 8 4 -18 21.07 1.42
 8 -4 -18 22.03 1.71
 -8 -4 17 34.09 2.24
 8 4 -17 29.96 2.03
 8 4 -17 31.55 1.82
 8 -4 -17 33.14 2.16
 -8 -4 16 20.57 1.88
 -8 -4 16 18.61 1.58
 8 4 -16 17.3 1.7
 8 4 -16 18.3 1.54
 8 -4 -16 17.6 1.79
 -8 -4 15 56.88 3.15
 -8 -4 15 52.12 2.76
 8 4 -15 50.45 2.29
 8 4 -15 58.53 2.7
 8 -4 -15 53.77 3.01
 8 -4 -14 4.04 1.43
 8 4 -14 3.8 1.27
 -8 -4 14 1.95 1.64
 -8 -4 14 3.65 1.29
 8 4 -14 4.36 0.99
 -8 -4 13 28.03 2.47
 8 4 -13 26.51 2.15
 -8 -4 13 28.33 2.13
 8 4 -13 27.5 1.74
 8 4 -13 31.08 2.03
 8 -4 -13 26.59 2.2
 8 -4 -12 66.41 3.57
 8 -4 -12 63.75 3.41
 -8 -4 12 71.98 3.76
 8 4 -12 70.43 3.46
 -8 -4 12 72.99 3.53
 8 4 -12 75.15 3.09
 8 4 -12 72.95 3.23
 8 -4 -12 67.1 3.54
 8 -4 -11 75.72 3.87
 -8 -4 11 87.62 4.2
 8 4 -11 84.14 3.8
 -8 -4 11 81.47 3.88
 8 4 -11 83.43 3.44
 8 -4 -11 84.72 4.14
 8 -4 -11 80.99 3.93
 -8 -4 10 83.83 4.04
 8 -4 -10 80.52 4.11
 8 4 -10 82.95 3.69
 -8 -4 10 85.13 3.87
 8 -4 -10 80.86 3.8
 8 4 -10 84.38 3.43
 8 -4 -10 82.67 3.86
 8 -4 -9 41.41 2.89
 -8 -4 9 55.94 3.07
 8 -4 -9 46.88 3.11
 8 4 -9 49.25 2.63
 -8 -4 9 51.97 2.88
 8 -4 -9 45.3 2.79
 8 4 -9 48.21 2.5
 8 4 -9 51.98 2.54
 8 -4 -9 49.11 2.82
 8 4 -8 17.76 1.41
 -8 -4 8 19.67 1.94
 8 -4 -8 14.74 1.99
 8 4 -8 15.91 1.47
 8 -4 -8 14.54 1.86
 -8 -4 8 15.4 1.7
 8 -4 -8 13.72 1.76
 8 4 -8 16.08 1.6
 8 4 -8 15.71 1.47
 8 -4 -8 13.97 1.59
 8 4 -7 56.9 2.66
 8 -4 -7 57.41 3
 8 -4 -7 55.35 3.25
 8 4 -7 63.33 2.87
 -8 -4 7 62.75 3.2
 -8 -4 7 57.53 3.05
 8 -4 -7 57.71 3.45
 8 -4 -7 58.24 3.31
 8 4 -7 58.09 2.75
 8 4 -7 64.83 2.76
 8 -4 -7 60.83 3.09
 8 -4 -6 1.05 1.08
 8 4 -6 1.07 0.93
 8 -4 -6 1.77 1.21
 -8 -4 6 0.88 1.36
 8 4 -6 1.79 0.89
 8 4 -6 3.79 0.96
 -8 -4 6 0.59 1.18
 8 -4 -6 1.84 1.43
 8 -4 -6 1.36 1.59
 8 -4 -5 111.57 4.78
 8 -4 -5 110.06 5.04
 8 4 -5 108.88 4.2
 -8 -4 5 106.15 4.48
 8 4 -5 110.3 4.07
 8 -4 -5 111.51 4.89
 8 4 -5 110.04 4.15
 8 4 -5 107.23 4.08
 8 -4 -5 105.76 4.52
 8 -4 -4 122.93 5.25
 8 4 -4 121.48 4.62
 -8 -4 4 125.45 4.94
 8 -4 -4 117.01 5.43
 8 4 -4 121.43 4.51
 8 -4 -4 127.06 5.4
 8 4 -4 129.24 4.6
 8 4 -4 126.16 4.52
 8 -4 -4 129.34 5.07
 8 -4 -3 46.02 2.78
 -8 -4 3 39.54 2.14
 -8 -4 3 42.68 2.41
 8 -4 -3 40.57 2.48
 8 -4 -3 44.82 2.85
 8 4 -3 43.84 2.16
 8 4 -3 43.09 2
 8 -4 -3 43.9 2.53
 8 -4 -2 65.44 3.57
 -8 -4 2 64.8 3.18
 -8 -4 2 60.83 2.83
 8 -4 -2 74.35 3.75
 -8 -4 2 64.13 3.09
 8 -4 -2 62.75 3.29
 8 4 -2 68.81 2.78
 8 4 -2 64.49 2.62
 8 -4 -2 64.95 3.21
 8 -4 -1 64.24 3.6
 8 -4 -1 60.73 3.33
 -8 -4 1 67.24 3.16
 -8 -4 1 64.88 2.83
 -8 -4 1 61.91 3.03
 8 4 -1 59 2.96
 8 4 -1 63.02 2.68
 8 -4 -1 61.3 3.11
 8 -4 0 9.39 1.49
 8 -4 0 9.75 1.8
 -8 -4 0 7.86 1.24
 -8 -4 0 9.82 1.5
 -8 -4 0 8.18 1.41
 8 -4 0 10.11 1.8
 8 4 0 8.37 1.27
 8 4 0 9.88 1.11
 -8 -4 -1 162.2 6.03
 -8 -4 -1 154.95 5.65
 8 4 1 159.13 5.87
 8 -4 1 149.98 6.45
 8 4 1 165.14 5.74
 -8 -4 -2 36.57 2.36
 -8 -4 -2 40.62 2.09
 8 -4 2 37.22 2.85
 8 4 2 32.86 2.12
 8 4 2 34.47 2.13
 -8 -4 -3 28.22 2.22
 -8 -4 -3 33.13 2
 8 -4 3 28.07 2.77
 8 4 3 28.74 1.93
 8 4 3 34.76 2.13
 -8 -4 -4 61.29 3.09
 -8 -4 -4 53.5 2.7
 8 -4 4 62.11 3.68
 -8 -4 -4 57.55 2.92
 8 4 4 49.23 2.63
 8 -4 4 49.69 2.75
 8 4 4 61.37 2.81
 -8 4 -4 57.47 3.36
 -8 -4 -5 230.24 8.35
 -8 -4 -5 235.04 8.24
 8 -4 5 237.06 9.1
 8 -4 5 218.51 8.23
 8 4 5 225.46 7.99
 8 4 5 236.76 7.93
 -8 4 -5 238.68 8.69
 -8 -4 -6 321.12 10.62
 -8 -4 -6 327.8 10.57
 8 4 6 282.72 10.13
 8 -4 6 290.65 10.53
 8 4 6 300.56 10.1
 -8 4 -6 316.79 10.95
 -8 -4 -7 45.09 2.85
 -8 -4 -7 46.23 2.75
 8 -4 7 47.69 2.73
 8 4 7 46.99 2.37
 -8 4 -7 44.56 3.09
 -8 -4 -8 145.8 5.67
 -8 -4 -8 139.06 5.52
 8 -4 8 137.78 6.2
 8 4 8 134.83 5.04
 -8 4 -8 152.12 5.93
 -8 -4 -9 29.98 2.28
 -8 4 -9 26.11 2.21
 8 -4 9 34.18 2.81
 8 -4 9 32.04 2.25
 -8 -4 -9 29.08 2.28
 -8 -4 -10 50.42 2.81
 -8 4 -10 49.78 2.76
 -8 -4 -10 48.8 2.75
 8 -4 10 53.1 2.87
 -8 4 -10 52.92 3.07
 -8 4 -11 6.12 1.45
 -8 4 -11 4.49 1.17
 8 -4 11 6.25 1.3
 -8 4 -12 -0.61 1.21
 -8 4 -12 0.23 0.8
 -8 4 -12 0.66 0.75
 8 -4 12 1.34 0.99
 -8 4 -13 53.82 2.58
 -8 4 -13 52.58 2.26
 8 -4 13 58.71 2.56
 -8 4 -14 16.97 1.23
 8 -4 14 18.34 1.23
 8 -4 15 69.42 2.68
 8 5 -19 40.07 1.79
 8 5 -19 48.5 1.92
 -8 -5 18 12.78 1.17
 8 5 -18 14.24 1.13
 8 5 -18 11.06 0.9
 -8 -5 17 39.11 2.14
 -8 -5 17 35.69 1.77
 8 5 -17 41.86 2.03
 8 5 -17 36.94 1.82
 -8 -5 16 61.6 2.94
 -8 -5 16 54.51 2.61
 8 5 -16 58.64 2.57
 -8 -5 15 26.99 2.11
 8 5 -15 25.29 1.87
 -8 -5 15 25.4 1.8
 8 5 -15 23.76 1.41
 8 5 -15 27.03 1.73
 8 -5 -15 22.03 1.64
 -8 -5 14 25.21 2.15
 8 5 -14 24.57 1.95
 -8 -5 14 27.62 1.99
 8 5 -14 23.81 1.54
 8 5 -14 27.46 1.83
 8 -5 -14 22.36 1.75
 8 -5 -13 12.35 1.43
 8 5 -13 11.36 1.52
 -8 -5 13 12.04 2.02
 8 5 -13 10.24 1.42
 -8 -5 13 9.86 1.55
 8 5 -13 11.75 1.32
 -8 -5 12 244.98 8.66
 8 5 -12 231.21 8.32
 -8 -5 12 236.51 8.41
 8 5 -12 237.77 7.93
 8 -5 -12 214.87 8.23
 -8 -5 11 24.13 2.36
 8 5 -11 21.08 1.81
 -8 -5 11 20.16 2.03
 8 5 -11 21.09 1.73
 8 5 -11 17.52 1.74
 8 -5 -11 19.92 1.8
 -8 -5 10 41.13 2.97
 8 5 -10 46.4 2.55
 -8 -5 10 41.74 2.79
 8 5 -10 46.88 2.47
 8 5 -10 47.75 2.53
 8 -5 -10 45.97 2.61
 8 5 -9 233.49 7.99
 8 5 -9 229.02 8.16
 -8 -5 9 224.17 8.39
 8 5 -9 240.32 7.99
 8 5 -9 240.43 8.02
 8 -5 -9 208.38 8.16
 8 5 -8 73.71 3.35
 -8 -5 8 77.83 3.71
 8 5 -8 74.75 3.27
 8 5 -8 72.9 3.3
 8 5 -8 77.8 3.26
 8 -5 -8 65.8 3.41
 8 5 -7 194.85 6.74
 -8 -5 7 183.74 7.11
 8 5 -7 182.46 6.78
 8 5 -7 204.24 6.74
 8 -5 -7 179.69 6.98
 8 5 -6 229.81 7.85
 -8 -5 6 229.97 8.41
 8 5 -6 216.6 7.9
 -8 -5 6 241.05 8.43
 8 5 -6 235.87 7.96
 8 5 -6 241.01 7.89
 8 -5 -6 215.19 8.17
 -8 -5 5 417.08 14.03
 8 5 -5 433.49 13.49
 8 5 -5 386.99 13.46
 -8 -5 5 413.92 13.95
 8 5 -5 431.58 13.57
 8 5 -5 428.12 13.48
 8 -5 -5 402.6 13.85
 -8 -5 4 84.75 3.79
 -8 -5 4 97.69 4.21
 8 5 -4 88.96 3.61
 -8 -5 4 92.87 4.17
 8 5 -4 96.66 3.78
 8 5 -4 95.75 3.63
 8 -5 -4 88.09 3.99
 -8 -5 3 50.01 2.83
 -8 -5 3 45.89 2.54
 -8 -5 3 49.42 2.86
 8 5 -3 53.64 2.53
 8 5 -3 50.33 2.26
 8 -5 -3 49.06 2.7
 8 -5 -2 1.48 1.13
 -8 -5 2 0.65 1.27
 -8 -5 2 0.93 1.39
 8 5 -2 1.84 1.07
 8 -5 -1 3.74 1.22
 -8 -5 1 3.62 1.34
 -8 -5 1 3.11 1.46
 8 -5 -1 3.45 1.52
 8 5 -1 3.35 1.27
 8 5 -1 3.34 1.08
 8 5 0 66.82 3.24
 -8 -5 0 69.12 3.38
 -8 -5 0 66.79 3.11
 8 -5 0 64.11 3.64
 8 5 0 70.7 2.87
 8 5 1 177.92 6.69
 -8 -5 -1 193.69 6.96
 -8 -5 -1 189.58 6.61
 8 -5 1 178.58 7.32
 8 5 1 185.43 6.66
 -8 -5 -1 185.85 6.89
 -8 -5 -2 108.9 4.69
 -8 -5 -2 117.94 4.4
 -8 -5 -2 110.01 4.63
 8 -5 2 102.36 5.15
 8 5 2 108.24 4.39
 8 5 2 114.71 4.45
 -8 -5 -3 44.49 2.67
 -8 -5 -3 47.33 2.51
 8 -5 3 40.24 2.46
 -8 -5 -3 44.06 2.61
 8 5 3 41.87 2.3
 8 5 3 48.5 2.49
 -8 5 -3 41.37 2.74
 8 -5 3 42.02 3.19
 -8 -5 -4 17.4 1.88
 8 -5 4 17.47 1.71
 -8 -5 -4 17.22 1.85
 8 5 4 17.31 1.45
 8 -5 4 19.86 2.41
 8 5 4 17.47 1.71
 -8 5 -4 14.06 1.91
 -8 -5 -5 211.32 7.42
 -8 -5 -5 203.11 7.34
 8 -5 5 192.3 8.08
 8 5 5 193.99 6.97
 -8 5 -5 202.57 7.59
 -8 5 -6 9.2 1.72
 -8 -5 -6 12.12 1.64
 -8 -5 -6 10.07 1.69
 8 5 6 7.35 1.32
 -8 5 -6 10.64 1.77
 -8 -5 -7 41.75 2.47
 -8 -5 -7 45.62 2.52
 -8 -5 -7 42.68 2.59
 8 5 7 42.56 2.1
 -8 5 -7 44.81 2.68
 -8 5 -7 39.46 2.71
 -8 -5 -8 118.73 4.67
 -8 5 -8 105.11 4.76
 -8 -5 -8 123.85 4.72
 -8 5 -8 112.32 4.92
 -8 5 -9 -0.44 1.26
 -8 -5 -9 0.79 1.08
 -8 5 -9 1.8 1.19
 -8 -5 -9 -0.38 1.27
 -8 5 -10 34.5 2.04
 -8 5 -10 28.15 1.61
 -8 5 -10 32.98 2.09
 -8 5 -11 4.01 1.07
 8 -5 11 5.88 1.16
 -8 5 -11 6.09 1.02
 -8 5 -11 5.49 0.98
 -8 5 -11 4.81 0.63
 8 -5 12 24.18 1.54
 -8 5 -12 24.46 1.37
 -8 5 -12 21.52 1.39
 -8 5 -12 18.5 1.2
 8 -5 12 21.69 1.35
 -8 5 -12 21.52 1.26
 8 -5 13 2.96 0.7
 -8 5 -13 2.69 0.53
 -8 -6 17 33.99 1.54
 8 6 -17 28.82 1.35
 -8 -6 16 26.06 1.38
 8 6 -16 26.35 1.38
 8 6 -15 6.47 0.92
 -8 -6 15 6.31 1.18
 8 6 -15 5.08 0.89
 -8 -6 15 6.16 1.02
 8 6 -15 5.22 0.76
 8 6 -14 9.92 1.16
 -8 -6 14 9.16 1.44
 8 6 -14 10.06 1.14
 -8 -6 14 10.49 1.27
 8 6 -14 9.64 0.98
 8 6 -13 19.22 1.5
 -8 -6 13 18.8 1.66
 8 6 -13 20.29 1.38
 -8 -6 12 13.26 1.6
 8 6 -12 18 1.43
 8 6 -12 16.1 1.45
 8 6 -11 111.55 4.63
 -8 -6 11 119.79 4.89
 8 6 -11 123.3 4.53
 8 6 -11 125.89 4.6
 8 6 -10 65.8 3.13
 -8 -6 10 73.1 3.51
 8 6 -10 77.45 3.21
 8 6 -10 77.5 3.21
 -8 -6 9 74.14 3.75
 8 6 -9 70.09 3.19
 -8 -6 9 73.47 3.6
 8 6 -9 78 3.31
 8 6 -9 80.61 3.3
 -8 -6 8 93.61 4.31
 8 6 -8 99.42 3.86
 -8 -6 8 95.27 4.26
 8 6 -8 102.05 3.84
 8 6 -7 0.88 0.97
 -8 -6 7 0.1 1.51
 8 6 -7 2.58 1.04
 -8 -6 7 0.86 1.4
 8 6 -7 -0.27 0.7
 8 6 -7 1.24 1.32
 -8 -6 6 20.46 1.79
 -8 -6 6 23.46 2.2
 8 6 -6 25.33 1.68
 -8 -6 6 21.56 2.13
 8 6 -6 27.04 1.91
 8 6 -6 24.5 1.64
 -8 -6 5 255.23 9.39
 -8 -6 5 254.77 9.01
 8 6 -5 281.75 9.04
 8 6 -5 265.78 8.84
 -8 -6 4 21.78 2.09
 -8 -6 4 20.21 1.83
 8 6 -4 21.2 1.46
 -8 -6 3 20.58 2
 -8 -6 3 19.83 1.77
 8 6 -3 22.38 1.66
 -8 -6 2 33.92 2.36
 -8 -6 2 32.35 2.19
 -8 -6 2 32.47 2.45
 8 6 -2 33.9 2.23
 8 6 -2 37.4 1.98
 -8 -6 1 82.58 3.9
 -8 -6 1 86.37 3.68
 -8 -6 1 83.43 3.89
 8 6 -1 85.25 3.68
 8 6 -1 86.86 3.4
 -8 -6 0 248.72 8.79
 -8 -6 0 256.19 8.54
 8 6 0 251.87 8.58
 -8 -6 0 259.39 8.87
 -8 6 0 231.52 8.62
 -8 -6 -1 121.99 4.97
 -8 -6 -1 130.47 4.77
 8 6 1 122 4.73
 -8 -6 -1 127.89 4.96
 8 6 1 136.6 4.83
 -8 6 -2 294.57 10.81
 -8 -6 -2 333.97 10.93
 -8 -6 -2 340.33 10.92
 8 6 2 306.58 10.58
 8 6 2 367.35 10.74
 -8 6 -2 288.26 10.76
 -8 6 -3 232.26 8.82
 -8 -6 -3 256.55 8.87
 -8 -6 -3 276.88 8.97
 8 6 3 234.68 8.47
 8 6 3 291.69 8.67
 -8 6 -3 242.45 8.79
 -8 -6 -4 28.23 1.9
 8 -6 4 27.68 1.82
 -8 -6 -4 27.12 2.08
 8 6 4 29.21 1.85
 -8 6 -4 25.57 1.91
 -8 6 -4 25.49 1.94
 -8 -6 -5 212.8 7.53
 -8 -6 -5 219.67 7.36
 8 -6 5 215.25 7.58
 -8 -6 -5 219.44 7.58
 8 6 5 221.56 7.25
 -8 6 -5 204.33 7.5
 -8 6 -5 202.47 7.61
 -8 -6 -6 59.61 2.79
 -8 -6 -6 63.53 2.77
 8 -6 6 60.12 2.84
 -8 6 -6 56.22 2.98
 -8 -6 -6 61.34 2.89
 8 6 6 58.64 2.45
 -8 6 -6 57.35 2.84
 -8 6 -7 1.14 0.96
 -8 -6 -7 1.82 1.13
 8 -6 7 0.19 0.86
 -8 -6 -7 0.64 0.9
 -8 6 -7 0.65 1.09
 -8 -6 -7 0.1 1.04
 -8 6 -8 11.82 1.28
 8 -6 8 12.58 1.25
 -8 -6 -8 10.81 1.26
 -8 6 -8 12.33 1.23
 -8 6 -9 5.76 0.93
 8 -6 9 4.41 0.88
 -8 6 -9 3.7 0.93
 -8 6 -9 4.1 0.88
 -8 6 -9 4.01 0.79
 8 -6 10 11.7 1
 -8 6 -10 12.43 1.03
 -8 6 -10 9.76 0.99
 -8 6 -10 9.05 0.97
 -8 6 -10 9.83 1.07
 -8 6 -10 9.75 0.77
 -8 6 -11 34.33 1.53
 -8 6 -11 35.22 1.6
 -8 6 -11 34.95 1.6
 -8 6 -11 32.56 1.52
 -8 -7 14 2.68 0.71
 -8 -7 14 1.89 0.59
 -8 -7 13 99.13 3.51
 -8 -7 13 88.41 3.33
 8 7 -13 82.14 3.2
 8 7 -13 92.34 3.24
 -8 -7 12 9.77 1.2
 -8 -7 12 9.51 1.1
 8 7 -12 9.26 0.99
 8 7 -12 10.57 0.94
 8 7 -12 10.12 0.97
 -8 -7 11 10.44 0.96
 -8 -7 11 12 1.38
 -8 -7 11 14.3 1.34
 8 7 -11 13.9 1.14
 8 7 -11 13.51 1.12
 8 7 -11 11.32 0.97
 -8 -7 10 37.23 2.14
 -8 -7 10 36.84 2.07
 8 7 -10 38.85 1.87
 8 7 -10 38.88 1.82
 -8 -7 9 65.02 2.99
 -8 -7 9 56.4 2.57
 -8 -7 9 63.36 2.92
 8 7 -9 63.82 2.6
 -8 -7 8 20.97 1.74
 -8 -7 8 17.65 1.43
 -8 -7 8 19.2 1.69
 8 7 -8 22.81 1.52
 8 7 -8 18.99 1.32
 -8 -7 7 86.69 3.67
 -8 -7 7 76.76 3.28
 8 7 -7 86.83 3.33
 8 7 -7 78.94 3.17
 -8 -7 6 25.99 1.88
 8 7 -6 26.91 1.64
 8 7 -6 24.46 1.4
 -8 -7 5 22.5 1.78
 -8 -7 5 20.29 1.63
 8 7 -5 21.29 1.66
 8 7 -5 21.6 1.49
 8 7 -5 18.75 1.2
 -8 -7 4 116.83 4.55
 -8 -7 4 106.54 4.25
 -8 -7 4 114.37 4.53
 8 7 -4 111.54 4.38
 8 7 -4 117.79 4.19
 -8 -7 3 21.95 1.74
 -8 -7 3 24.26 1.78
 -8 -7 3 21.69 1.82
 8 7 -3 24.2 1.67
 8 7 -3 24.55 1.51
 -8 -7 2 25.47 1.85
 -8 -7 2 30.39 1.89
 -8 -7 2 29.47 1.99
 8 7 -2 26.87 1.77
 8 7 -2 29.66 1.57
 -8 -7 1 24.58 1.82
 -8 -7 1 28.13 1.79
 -8 -7 1 26.83 1.9
 8 7 -1 23.5 1.6
 8 7 -1 27.75 1.8
 -8 -7 0 13 1.4
 -8 -7 0 13.06 1.48
 8 7 0 11.02 1.17
 8 7 0 14.75 1.47
 -8 -7 -1 9.23 1.21
 -8 -7 -1 11.98 1.37
 8 7 1 9.01 0.99
 8 7 1 10.76 1.31
 -8 -7 -2 9.5 1.12
 -8 -7 -2 10.24 1.31
 8 7 2 9.97 1.23
 -8 -7 -3 79.12 3.18
 -8 7 -3 75.16 3.29
 -8 -7 -3 80.5 3.35
 8 7 3 86.31 3.14
 -8 7 -4 11.68 1.19
 -8 -7 -4 13.39 1.3
 8 7 4 10.9 1.02
 -8 7 -5 7.29 0.97
 -8 -7 -5 7.83 1.08
 -8 -7 -6 2.02 0.89
 -8 7 -6 0.85 0.72
 -8 -7 -6 2.13 0.82
 -8 7 -7 11.13 0.92
 -8 -7 -7 9.36 0.85
 -8 7 -7 9.9 0.92
 -8 7 -7 9.09 0.9
 -8 7 -7 9.38 0.86
 -8 7 -8 19.98 1.07
 -8 7 -8 20.01 1.1
 -8 7 -8 17.16 1.07
 -8 7 -8 18.3 1.09
 -8 7 -8 19.7 1.02
 -8 -8 10 24.6 1.22
 -8 -8 9 206.29 6.8
 8 8 -9 200.49 6.64
 -8 -8 8 211.68 6.96
 -8 -8 8 210.66 6.81
 8 8 -8 210.02 6.92
 8 8 -8 220.57 6.84
 -8 -8 7 35.06 1.61
 -8 -8 7 34.56 1.52
 -8 -8 7 32.62 1.68
 8 8 -7 33.59 1.57
 8 8 -7 35.06 1.57
 -8 -8 6 52.02 2.2
 -8 -8 6 54.88 2.16
 -8 -8 6 55.22 2.35
 8 8 -6 55.91 2.2
 8 8 -6 54.01 2.19
 8 8 -5 51.23 2.13
 -8 -8 5 51.46 2.15
 -8 -8 5 54.24 2.14
 -8 -8 5 52.43 2.29
 -8 -8 4 49.62 2.08
 -8 -8 4 54.24 2.13
 -8 -8 4 53.47 2.28
 8 8 -4 47.2 2.06
 -8 -8 3 4.32 0.86
 -8 -8 3 1.48 0.59
 -8 -8 3 2.6 0.85
 8 8 -3 1.87 0.83
 8 8 -3 1.54 0.63
 -8 -8 2 10.91 0.94
 -8 -8 2 8.33 1
 8 8 -2 10.28 0.99
 -8 -8 1 1.33 0.81
 -8 -8 1 2.04 0.8
 8 8 -1 2.35 0.78
 -8 -8 0 15.08 1.11
 8 8 0 15.64 1.06
 -8 -8 -1 23.41 1.32
 8 8 1 25.62 1.23
 -8 -8 -2 3.64 0.74
 -8 -8 -2 2.8 0.63
 -8 -8 -3 16.39 0.95
 -8 8 -3 10.25 0.8
 -8 8 -4 15.32 0.85
 9 0 -22 8.37 1.07
 9 0 -22 11.2 1.04
 9 0 -22 10.75 1.24
 9 0 -21 0.69 1.07
 9 0 -21 0.11 1.02
 9 0 -21 -0.35 1.11
 9 0 -20 14.28 1.35
 9 0 -20 16.39 1.87
 9 0 -20 18.2 1.77
 9 0 -20 17.41 1.77
 9 0 -19 71.07 3.37
 9 0 -19 77.23 3.73
 9 0 -19 76.26 3.78
 9 0 -19 79.13 3.83
 9 0 -18 6.69 1.72
 9 0 -18 7.4 1.46
 9 0 -18 8.6 1.76
 9 0 -18 8.07 1.8
 9 0 -17 93.31 4.54
 9 0 -17 90.96 4.22
 9 0 -17 94.98 4.47
 9 0 -17 99.06 4.58
 9 0 -16 0.13 1.48
 9 0 -16 -0.39 0.99
 9 0 -16 1.08 1.33
 9 0 -16 0.47 1.5
 9 0 -16 0.71 1.58
 9 0 -15 70.61 3.76
 9 0 -15 69.19 3.51
 9 0 -15 71.47 3.7
 9 0 -15 62.26 3.09
 9 0 -15 72.56 3.75
 9 0 -14 24.94 2.19
 9 0 -14 23.74 1.98
 9 0 -14 24.35 2.15
 9 0 -14 25.25 1.82
 9 0 -14 21.31 2.16
 9 0 -13 511.52 16.82
 9 0 -13 515.73 16.6
 9 0 -13 497 16.31
 9 0 -13 495.55 16.76
 9 0 -12 235.1 8.71
 9 0 -12 254.48 8.63
 9 0 -12 237.45 8.33
 9 0 -12 241.33 8.74
 9 0 -11 154.03 5.72
 9 0 -11 154.43 5.52
 9 0 -11 139.23 5.77
 9 0 -11 145.05 5.82
 9 0 -10 117.86 4.69
 9 0 -10 117.16 4.76
 9 0 -10 122.47 4.53
 9 0 -10 115.44 4.82
 9 0 -10 117.15 4.82
 9 0 -9 78.89 3.57
 9 0 -9 82.8 3.39
 9 0 -9 81.33 3.66
 9 0 -9 82.75 3.66
 9 0 -8 102.59 4.02
 -9 0 8 95.79 5.88
 9 0 -8 98.25 4.05
 9 0 -8 99.85 3.87
 9 0 -8 95.24 4.1
 9 0 -8 100.79 4.16
 9 0 -7 9.27 1.28
 9 0 -7 8.13 1.21
 -9 0 7 8.05 1.91
 9 0 -7 8.06 1.2
 9 0 -7 8.01 0.84
 9 0 -6 6.09 1.19
 9 0 -6 7.02 1.1
 -9 0 6 9.78 2
 -9 0 6 8.86 2.28
 9 0 -6 5.59 0.82
 9 0 -6 6.66 1.1
 9 0 -6 6.6 0.84
 -9 0 5 89.04 5.96
 -9 0 5 78.24 5.16
 9 0 -5 86.21 3.43
 9 0 -5 85.29 3.22
 9 0 -5 83.62 3.5
 9 0 -5 81.48 3.31
 9 0 -5 81.28 3.11
 9 0 -5 87 3.58
 -9 0 4 41.98 4.03
 9 0 -4 40.38 2.14
 9 0 -4 42.66 2.24
 9 0 -4 42.63 2.03
 9 0 -4 41.4 2.07
 9 0 -4 44.87 1.98
 9 0 -4 45.58 2.3
 -9 0 3 27.19 3.24
 -9 0 3 23.67 1.35
 9 0 -3 23.79 1.63
 9 0 -3 25.02 1.54
 9 0 -3 26.03 1.75
 9 0 -3 25.73 1.55
 9 0 -3 27.67 1.53
 9 0 -3 29.25 1.79
 -9 0 2 187.54 9.65
 -9 0 2 202.83 6.8
 9 0 -2 199.18 7.04
 9 0 -2 205.14 7.16
 9 0 -2 218.82 7.03
 9 0 -2 195.67 6.94
 9 0 -2 206.3 6.89
 9 0 -2 211.78 7.27
 -9 0 1 284.01 13.02
 -9 0 1 303.33 10.06
 9 0 -1 304.72 10.28
 -9 0 1 302.16 9.93
 9 0 -1 305.55 13.72
 9 0 -1 332.03 10.29
 9 0 -1 322.2 10.15
 9 0 -1 318.85 10.48
 -9 0 0 178.18 9.17
 -9 0 0 181.03 6.27
 9 0 0 182.46 6.44
 -9 0 0 179.07 6.13
 9 0 0 172.02 9.49
 9 0 0 199.58 6.5
 9 0 0 184.45 6.34
 9 0 0 183.54 6.61
 -9 0 0 171.65 8.96
 -9 0 -1 53.89 2.37
 9 0 1 52.41 2.52
 -9 0 -1 48.15 2.2
 9 0 1 51.5 2.61
 9 0 2 0.04 0.89
 -9 0 -2 0.13 0.87
 -9 0 -2 -0.24 0.73
 9 0 2 0.27 1.01
 -9 0 -3 42.89 2.31
 9 0 3 43.85 2.37
 -9 0 -3 42.65 2.16
 9 0 3 45.52 2.44
 9 0 3 47.49 2.46
 9 0 4 4.66 1.19
 -9 0 -4 6.95 1.26
 -9 0 -4 4.72 1.01
 9 0 4 6.8 1.38
 9 0 4 3.9 1.36
 -9 0 -4 5.14 1.25
 9 0 5 6.1 1.2
 -9 0 -5 7.32 1.38
 9 0 5 8.13 1.48
 9 0 5 5.75 1.45
 -9 0 -5 8.34 1.44
 -9 0 -6 3.87 1.39
 9 0 6 3.87 1.47
 9 0 6 4.39 1.5
 -9 0 -6 4.69 1.24
 -9 0 -7 7.78 1.66
 9 0 7 9.18 1.79
 9 0 7 8.62 1.81
 9 0 7 9.01 1.79
 -9 0 -7 9.44 1.47
 -9 0 -8 2.47 1
 -9 0 -8 3.71 1.6
 9 0 8 3.26 1.6
 9 0 8 2.71 1.53
 9 0 8 1.91 1.56
 -9 0 -8 2.72 1.24
 9 0 9 301.55 10.77
 9 0 9 301.9 11.03
 9 0 10 6.02 1.56
 9 0 10 3.58 1.71
 9 0 11 646.73 21.74
 9 0 11 705.44 22.23
 9 0 12 44.88 2.97
 9 0 13 53.26 3.09
 9 0 14 6.29 1.38
 -9 0 -15 1.04 0.91
 9 0 15 0.56 0.93
 -9 0 -16 0.95 0.64
 9 1 -22 50.45 2.21
 9 1 -22 45.4 2.2
 9 -1 -22 47.46 2.27
 9 1 -21 30.11 1.66
 9 -1 -21 30.66 1.82
 9 1 -21 35.58 2.05
 9 -1 -21 33.83 2.14
 9 1 -21 34.72 2.11
 9 -1 -21 32.48 2.15
 9 1 -21 32.13 1.93
 9 1 -20 76.87 3.28
 9 -1 -20 73.75 3.42
 9 1 -20 83.06 3.59
 9 1 -20 81.49 3.63
 9 -1 -20 68.16 3.58
 9 -1 -20 73.12 3.61
 9 1 -20 75.17 3.42
 9 -1 -19 43.96 2.36
 9 1 -19 47.99 2.54
 9 -1 -19 43.06 2.66
 9 1 -19 52.74 2.88
 9 1 -19 43.96 2.73
 9 -1 -19 43.12 2.85
 9 1 -19 48.18 2.7
 9 -1 -18 78.88 3.68
 9 -1 -18 82.73 3.97
 9 1 -18 86.89 4.05
 9 1 -18 86.36 3.79
 9 1 -18 82.25 4.03
 9 -1 -18 81.86 4.18
 9 1 -18 82.43 3.96
 9 -1 -17 13.91 2.07
 9 1 -17 12.49 1.72
 9 1 -17 10.26 1.3
 9 -1 -17 11.79 1.67
 9 1 -17 14.95 1.71
 9 -1 -17 12.45 1.92
 9 1 -17 13.73 1.89
 9 1 -17 12.07 1.94
 9 1 -16 287.96 10.44
 9 -1 -16 298.12 10.3
 9 1 -16 319.08 10.36
 9 -1 -16 309.24 10.56
 9 1 -16 270.04 9.83
 9 1 -16 292.84 10.53
 9 -1 -16 289.84 10.64
 9 1 -15 218.12 8.11
 9 -1 -15 227.11 8.03
 9 -1 -15 212.66 8.15
 9 1 -15 206.72 7.56
 9 1 -15 224.7 8.19
 9 -1 -15 216.96 8.27
 9 1 -14 192.79 7.36
 9 -1 -14 200.6 7.36
 9 -1 -14 191.7 7.44
 9 1 -14 195.97 6.91
 9 1 -14 191.44 7.37
 9 -1 -14 191.29 7.5
 9 1 -13 157.82 6.23
 9 -1 -13 163.12 6.28
 9 1 -13 165.01 6.31
 9 1 -13 158.12 5.89
 9 1 -13 161.85 6.31
 9 -1 -13 161.11 6.36
 9 -1 -13 158.98 6.42
 9 -1 -12 376.33 12.45
 9 -1 -12 364.1 12.54
 9 1 -12 363.49 12.44
 9 -1 -12 367.52 12.19
 9 1 -12 368.59 12.48
 9 1 -12 364.19 12.04
 9 -1 -12 364.13 12.59
 9 -1 -12 360.27 12.58
 9 1 -12 370.46 12.46
 9 -1 -11 728.85 22.9
 9 -1 -11 709.16 22.94
 9 1 -11 708.47 22.81
 9 -1 -11 699.3 22.63
 9 -1 -11 704.34 23.01
 9 1 -11 716.66 22.87
 9 1 -11 729.73 22.5
 9 -1 -11 711.69 22.99
 9 1 -11 710.67 22.83
 9 -1 -10 114.73 4.36
 9 -1 -10 117 4.69
 9 -1 -10 103.16 4.65
 9 1 -10 111.91 4.55
 9 -1 -10 109.7 4.48
 9 -1 -10 108.86 4.73
 9 1 -10 119.83 4.66
 9 1 -10 119.26 4.36
 9 -1 -10 112.32 4.75
 9 1 -10 115.26 4.61
 9 -1 -9 519.65 16.33
 -9 -1 9 496.44 16.2
 9 -1 -9 519.66 16.55
 9 1 -9 504.46 16.44
 9 1 -9 485.96 15.97
 9 -1 -9 512.03 16.39
 9 -1 -9 518.69 16.69
 9 1 -9 519.72 16.52
 9 1 -9 513.7 16.18
 9 -1 -9 512.06 16.67
 9 1 -9 511.35 16.48
 -9 -1 8 680.65 21.77
 9 1 -8 680.46 21.61
 9 1 -8 709.5 22
 9 -1 -8 676.02 21.93
 9 1 -8 712.9 22.07
 9 -1 -8 711.77 22.24
 9 1 -8 704.56 22.03
 -9 1 7 138.64 7.81
 -9 -1 7 136.23 4.97
 9 -1 -7 141.27 5.35
 9 1 -7 139.16 4.9
 9 1 -7 139.33 5.16
 9 -1 -7 130.86 5.1
 9 1 -7 137.11 4.7
 9 1 -7 147.41 5.21
 9 -1 -7 140.26 5.37
 9 1 -6 23.56 1.45
 -9 1 6 28.97 3.2
 -9 -1 6 21.76 1.45
 9 -1 -6 28.29 1.81
 9 -1 -6 22.06 1.37
 9 1 -6 22.79 1.55
 9 -1 -6 22.37 1.61
 9 1 -6 23.33 1.46
 9 1 -6 23.17 1.34
 9 -1 -6 22.08 1.77
 9 1 -6 22.15 1.58
 9 -1 -6 23.28 1.82
 -9 1 5 107.19 6.35
 -9 1 5 115.85 6.83
 -9 -1 5 105.85 4.03
 9 -1 -5 106.04 4.32
 9 1 -5 112.92 4.13
 9 -1 -5 109.24 4.04
 9 -1 -5 108.59 4.4
 9 1 -5 107.38 4.17
 9 1 -5 110.34 4.05
 9 1 -5 108.72 4
 9 -1 -5 104.35 4.06
 9 1 -5 114.57 3.91
 9 1 -5 106.56 4.17
 9 -1 -5 110.97 4.46
 -9 1 4 139.53 7.47
 9 -1 -4 159.91 5.49
 -9 -1 4 142.73 5.16
 9 -1 -4 139.76 5.42
 9 1 -4 146.7 5.22
 9 -1 -4 141.8 5.52
 9 -1 -4 145.39 5.22
 9 1 -4 142.13 5.29
 9 1 -4 154.23 5.2
 9 1 -4 146.1 5.13
 9 -1 -4 148.76 5.27
 9 1 -4 159.18 5.1
 9 1 -4 136.46 5.26
 9 -1 -4 144.23 5.57
 -9 1 3 179.49 8.71
 9 -1 -3 202.16 6.69
 9 1 -3 186.14 6.37
 -9 -1 3 189.77 6.38
 9 -1 -3 177.7 6.63
 9 1 -3 182.2 6.37
 -9 -1 3 178.32 6.18
 9 -1 -3 181.04 6.71
 9 -1 -3 187.69 6.49
 9 1 -3 183.08 6.45
 9 1 -3 179.95 6.29
 9 -1 -3 190.49 6.51
 9 1 -3 206.33 6.29
 9 1 -3 177.68 6.46
 9 -1 -3 184.28 6.78
 -9 1 2 27.26 2.89
 -9 -1 2 29.23 1.67
 9 -1 -2 27.33 1.84
 9 1 -2 29.64 1.66
 9 -1 -2 34.6 1.85
 9 1 -2 28.94 1.69
 -9 -1 2 29.02 1.5
 9 1 -2 28.48 1.56
 9 -1 -2 29.23 1.84
 9 1 -2 30.29 1.66
 9 1 -2 26.73 1.68
 9 -1 -2 29.3 1.99
 9 -1 -1 347.8 11.33
 -9 -1 1 340.35 11.01
 -9 -1 1 348.53 10.65
 9 -1 -1 325.78 11.25
 -9 -1 1 331.09 10.87
 9 -1 -1 346.24 11.21
 9 1 -1 322.01 10.89
 9 -1 -1 336.24 11.16
 9 1 -1 355.63 10.92
 9 1 -1 341.47 11.02
 9 1 -1 321.85 11.05
 9 -1 -1 350.21 11.45
 -9 1 1 298.28 13.14
 -9 1 0 747.68 25.46
 9 -1 0 802.66 28.05
 9 -1 0 857.59 26.03
 -9 -1 0 847.91 25.72
 -9 -1 0 845.55 25.34
 9 -1 0 793.15 25.92
 -9 -1 0 841.27 25.57
 9 -1 0 834.45 29.25
 9 -1 0 862.38 25.94
 9 1 0 772.58 25.54
 9 -1 0 856.34 26.05
 9 -1 0 855.02 25.91
 9 1 0 879.66 25.59
 9 1 0 770.12 25.72
 9 -1 0 856.5 26.16
 -9 1 0 744.99 28.1
 -9 1 -1 115.88 6.69
 -9 1 -1 116.38 4.49
 9 -1 1 125.18 4.92
 -9 -1 -1 132.14 4.7
 -9 -1 -1 124.52 4.31
 -9 -1 -1 127.39 4.53
 9 -1 1 124.59 4.82
 9 -1 1 136.8 4.95
 9 1 1 124.35 4.69
 9 -1 1 123.94 4.88
 9 -1 1 122.16 4.88
 -9 1 -1 105.85 6.37
 9 -1 1 128.36 5.04
 -9 1 -2 73.06 3.22
 -9 -1 -2 83.13 3.44
 9 -1 2 82.14 3.67
 -9 -1 -2 81 3.29
 9 1 2 85.48 3.51
 9 -1 2 84.21 3.63
 9 1 2 84.19 3.35
 9 -1 2 84.4 3.79
 -9 1 -3 164.12 6.25
 -9 -1 -3 181.13 6.43
 9 -1 3 174.24 6.64
 9 1 3 182.24 6.39
 -9 -1 -3 182.03 6.3
 9 1 3 181.42 6.48
 9 -1 3 173.87 6.53
 9 -1 3 173.23 6.62
 9 1 3 191.34 6.33
 -9 1 -4 134.18 5.26
 -9 -1 -4 143.93 5.43
 9 -1 4 133.98 5.57
 9 1 4 144.97 5.33
 -9 -1 -4 147.97 5.3
 9 -1 4 141.31 5.69
 9 1 4 141.11 5.46
 9 -1 4 140.91 5.65
 9 1 4 150.53 5.34
 9 -1 5 4.68 1.3
 -9 1 -5 2.67 1.13
 -9 -1 -5 4.31 1.38
 -9 -1 -5 3.45 1.17
 9 -1 5 5.11 1.61
 9 1 5 4.56 1.33
 9 -1 5 4.07 1.38
 9 -1 5 3.47 1.59
 9 1 5 4.81 1.34
 -9 1 -5 3.49 1.39
 -9 -1 -6 92.41 4.17
 9 -1 6 93.54 4.19
 -9 -1 -6 88.51 3.96
 9 -1 6 94.52 4.48
 9 1 6 94.96 4.2
 9 -1 6 94.12 4.4
 9 -1 6 91.23 4.35
 9 1 6 98.66 4.14
 -9 1 -6 101.49 4.42
 9 -1 7 299.26 10.73
 -9 -1 -7 300.76 10.62
 9 -1 7 308.7 11.18
 9 1 7 313.45 10.9
 9 -1 7 324.08 11.19
 9 1 7 338.3 11.3
 9 1 7 305.43 10.71
 -9 1 -7 315.3 11
 9 -1 8 83.95 4.34
 9 1 8 86.32 4
 9 -1 8 83.75 4.34
 9 1 8 90.57 4.39
 9 1 8 82.62 3.92
 -9 1 -8 82.94 4.07
 -9 1 -9 80.77 3.82
 9 -1 9 81.7 4.18
 9 1 9 81.49 3.83
 9 1 9 83.29 4.24
 9 1 9 71.06 3.68
 9 -1 10 125.1 5.53
 9 1 10 122.28 5.16
 9 1 10 136.3 5.63
 -9 1 -10 116.39 5.04
 -9 1 -11 11.37 1.4
 9 -1 11 9.86 1.77
 9 1 11 13.78 1.91
 9 -1 12 18.71 1.91
 9 1 12 20.23 2.06
 -9 1 -12 16.13 1.4
 9 -1 13 28.43 2.32
 9 1 13 27.68 2.09
 -9 -1 -14 18.92 1.6
 9 -1 14 21.01 1.87
 9 1 14 19.75 1.63
 -9 -1 -15 38.81 2.02
 9 -1 15 40.29 2.2
 9 1 15 38.16 1.92
 -9 -1 -16 3.1 0.62
 9 -1 16 4.47 0.79
 9 2 -22 59.92 2.49
 9 -2 -22 57.34 2.48
 9 -2 -21 2.23 1.05
 9 2 -21 1.88 0.76
 9 2 -21 0.8 0.99
 9 2 -21 1.63 0.78
 9 -2 -20 7.62 1.42
 9 2 -20 6.26 0.94
 9 2 -20 8.26 1.18
 9 -2 -20 6.28 1.04
 9 2 -20 6.36 1.39
 9 2 -20 6.23 1.18
 9 2 -19 55.15 2.73
 9 -2 -19 53.05 2.71
 9 2 -19 49.36 2.73
 9 -2 -19 53.34 2.97
 9 2 -19 51.18 2.58
 9 2 -18 64.41 3.04
 9 -2 -18 56.87 3.02
 9 2 -18 50.77 2.54
 9 -2 -18 63.27 3.35
 9 2 -18 55.59 2.99
 9 -2 -18 54.3 3.19
 9 2 -18 54.56 2.81
 9 -2 -17 2.39 1.73
 9 2 -17 2.02 1.1
 9 2 -17 1.93 1
 9 -2 -17 1.26 1.13
 9 -2 -17 2.03 1.32
 9 2 -17 1.9 1.48
 9 -2 -17 0.95 1.52
 9 2 -17 2.32 1.27
 9 -2 -16 69.36 3.43
 9 2 -16 66.22 3.28
 9 -2 -16 72.12 3.72
 9 2 -16 72.69 3.7
 9 -2 -16 72.8 3.8
 9 2 -16 67.4 3.11
 9 2 -16 68.12 3.48
 9 -2 -16 70.23 3.84
 9 2 -16 66.12 3.32
 9 -2 -15 159.26 6.33
 -9 -2 15 164.43 6.12
 9 -2 -15 161.01 6.31
 9 2 -15 157.74 6.14
 9 -2 -15 163.83 6.5
 9 -2 -15 156.77 6.58
 9 2 -15 164.98 6.3
 9 2 -15 158.23 5.91
 9 -2 -15 159.1 6.61
 9 2 -15 160.43 6.16
 9 -2 -14 83.46 3.87
 -9 -2 14 76.16 3.58
 9 2 -14 80.91 3.67
 9 -2 -14 80.15 3.95
 9 -2 -14 83.18 4.13
 9 2 -14 75.72 3.69
 9 2 -14 76.28 3.41
 9 -2 -14 73.58 3.94
 9 2 -14 74.63 3.55
 -9 -2 13 67.87 3.25
 9 -2 -13 64.75 3.42
 9 2 -13 65.88 3.19
 9 -2 -13 65.96 3.51
 9 -2 -13 64.45 3.59
 9 2 -13 66.8 3.27
 9 2 -13 61.76 3
 9 -2 -13 62.41 3.52
 9 2 -13 62.2 3.12
 -9 -2 12 670.55 20.79
 9 -2 -12 649.92 21.04
 9 2 -12 633.69 20.73
 9 -2 -12 652.48 21.09
 9 -2 -12 632.76 21.13
 9 2 -12 653.49 20.81
 9 2 -12 647.44 20.47
 9 -2 -12 615.15 21.06
 9 2 -12 644.98 20.69
 9 -2 -11 11.04 1.67
 9 2 -11 10.96 1.28
 -9 -2 11 14.47 1.56
 9 -2 -11 13.5 1.77
 9 2 -11 10.85 1.12
 9 -2 -11 13.76 1.77
 9 -2 -11 16.85 1.9
 9 2 -11 12.43 1.36
 9 2 -11 12.46 1.37
 -9 -2 10 185.45 6.49
 9 -2 -10 176.43 6.69
 9 -2 -10 169.96 6.72
 9 2 -10 172.82 5.99
 9 2 -10 172.76 6.37
 9 2 -10 174.66 6.2
 9 -2 -10 173.62 6.7
 9 -2 -9 486.76 16.29
 -9 -2 9 522.7 16.41
 9 -2 -9 519.94 16.66
 9 2 -9 501.59 16.3
 9 2 -9 518.27 16.38
 9 -2 -9 505 16.64
 9 2 -9 507.42 15.95
 9 2 -9 503.49 16.28
 9 -2 -9 477.52 16.56
 9 -2 -8 667.79 21.15
 -9 -2 8 680.16 21.13
 9 -2 -8 670.55 21.38
 9 2 -8 666.74 21.05
 -9 -2 8 676.59 20.89
 9 -2 -8 642.96 21.37
 9 2 -8 681.87 21.08
 9 2 -8 672.13 20.72
 9 2 -8 644.56 20.83
 9 2 -8 659.84 20.58
 9 -2 -8 623.45 21.3
 9 2 -7 6.38 1.01
 9 -2 -7 9.01 1.27
 -9 -2 7 8.74 1.29
 9 2 -7 7.38 1.06
 9 -2 -7 10.07 1.48
 -9 -2 7 7.71 1.01
 9 2 -7 7.54 1.08
 9 -2 -7 8.24 1.44
 9 2 -7 8.62 1.13
 9 2 -7 7.3 0.98
 9 2 -7 7.62 0.95
 9 -2 -6 41.3 2.37
 -9 -2 6 44.24 2.27
 -9 -2 6 43.16 2.07
 9 2 -6 46.33 2.15
 9 2 -6 42.09 2.16
 9 2 -6 43.4 1.99
 9 2 -6 44.34 2.05
 9 2 -6 41.1 1.93
 9 -2 -5 542.29 17.69
 -9 -2 5 565.88 17.47
 -9 -2 5 538.32 17.26
 9 -2 -5 531.63 17.39
 9 2 -5 543.39 17.33
 9 2 -5 544.9 17.29
 9 2 -5 545.64 17.2
 9 2 -5 555.56 17.11
 9 2 -4 7.91 0.89
 9 -2 -4 7.5 1.35
 -9 -2 4 9.12 1.2
 9 -2 -4 8.05 1.39
 -9 -2 4 7.05 0.98
 9 -2 -4 6.52 1.07
 9 2 -4 7.36 1.05
 9 2 -4 9.18 1.07
 9 -2 -3 327.01 11.12
 -9 -2 3 335.76 10.4
 9 -2 -3 312.42 11.12
 -9 -2 3 337.59 10.85
 -9 -2 3 330.31 10.68
 9 -2 -3 308.66 10.91
 9 2 -3 336.4 10.73
 9 -2 -3 338.47 11.28
 9 2 -3 325.06 10.57
 9 -2 -3 317.92 10.94
 9 2 -3 327.41 10.57
 9 2 -3 326.83 10.63
 9 -2 -2 160.88 5.98
 9 -2 -2 150.93 5.98
 -9 -2 2 164.99 5.68
 -9 -2 2 156.79 5.22
 -9 -2 2 157.33 5.51
 9 -2 -2 159.86 6.08
 9 -2 -2 149.64 5.8
 9 -2 -2 152.79 6.01
 9 2 -2 154.24 5.37
 9 -2 -2 142.41 5.79
 9 2 -2 162.61 5.43
 9 -2 -1 23.8 1.96
 -9 -2 1 25.91 1.73
 -9 -2 1 24.59 1.37
 -9 -2 1 24.95 1.55
 9 -2 -1 23.91 1.86
 9 -2 -1 25.18 1.99
 9 -2 -1 24.55 1.95
 9 2 -1 24.78 1.38
 9 -2 -1 21.41 1.96
 9 2 -1 22.99 1.57
 9 -2 0 44.52 2.66
 -9 -2 0 42.44 2.32
 -9 -2 0 45.84 2
 -9 -2 0 45.57 2.2
 9 -2 0 40.92 2.54
 9 -2 0 45.26 2.59
 9 2 0 46.96 2.33
 9 -2 0 46.04 2.66
 9 -2 0 43.38 2.65
 9 -2 1 20.55 1.9
 9 -2 1 21.36 1.82
 -9 -2 -1 20.69 1.69
 -9 -2 -1 20.8 1.34
 -9 -2 -1 21.35 1.5
 9 -2 1 20.4 1.94
 9 2 1 19.79 1.54
 9 -2 1 14.98 1.79
 9 2 1 19.65 1.58
 9 -2 1 19.88 1.97
 9 -2 2 198.54 7.85
 -9 -2 -2 222.04 7.61
 -9 -2 -2 225.48 7.15
 9 -2 2 195.45 7.64
 9 -2 2 197.19 7.85
 9 2 2 212.78 7.46
 9 -2 2 207.57 7.82
 9 2 2 220.29 7.32
 -9 -2 -2 229.69 7.45
 9 -2 3 253.73 9.56
 -9 -2 -3 271.27 8.8
 -9 -2 -3 258.79 9.07
 9 -2 3 248.29 9.55
 9 2 3 278.2 9.2
 9 -2 3 265.45 9.42
 9 2 3 286.22 9.01
 9 -2 4 29.67 2.33
 -9 -2 -4 32.1 1.87
 -9 -2 -4 29.75 2.03
 9 2 4 33.24 2.1
 9 -2 4 31.7 2.23
 9 2 4 35.25 2
 9 -2 5 363.18 13.3
 -9 -2 -5 386.77 12.91
 9 -2 5 388.86 13.53
 9 2 5 397.49 13.05
 9 -2 5 394.02 13.34
 9 2 5 401.86 12.8
 -9 2 -5 390.37 13.39
 9 -2 6 206.55 7.84
 -9 -2 -6 199.66 7.5
 9 -2 6 209.12 8.17
 9 2 6 199.3 7.57
 9 -2 6 208.54 7.89
 9 2 6 211.98 7.41
 -9 2 -6 226.53 8.05
 -9 -2 -7 60.39 3.34
 9 -2 7 52.4 3.51
 9 2 7 57.79 3.01
 9 -2 7 54.45 3.33
 9 2 7 57.92 3.33
 9 2 7 56.17 2.95
 -9 2 -7 60.77 3.46
 -9 -2 -8 136.56 5.75
 9 -2 8 139.62 6.13
 9 2 8 137.85 5.48
 9 -2 8 130.16 5.81
 9 2 8 143.6 5.9
 9 2 8 139.51 5.46
 -9 2 -8 139.4 5.89
 -9 2 -9 4.27 1.54
 -9 -2 -9 4.19 1.73
 -9 2 -9 3.54 1.07
 9 -2 9 1.98 1.88
 9 -2 9 5.29 1.65
 9 2 9 5.03 1.55
 9 2 9 4.21 1.39
 -9 2 -9 3.63 1.82
 -9 -2 -10 18.17 2.13
 -9 2 -10 16.8 1.43
 9 -2 10 18.78 2.22
 9 -2 10 20.94 2.18
 9 2 10 20.96 2.05
 -9 2 -10 18.26 1.93
 9 -2 11 84.41 4.11
 9 -2 11 78.95 4.05
 9 2 11 82.66 3.9
 -9 2 -11 79.13 3.77
 -9 2 -12 13.56 1.52
 9 -2 12 14.74 1.8
 9 2 12 14.88 1.59
 9 -2 12 13.89 1.82
 -9 -2 -12 14.23 1.51
 -9 -2 -13 30.72 1.91
 9 -2 13 31.24 2.24
 9 2 13 29.88 1.88
 -9 -2 -14 54.17 2.35
 9 -2 14 51.62 2.61
 -9 -2 -15 16.26 1.06
 9 3 -21 29.98 1.47
 9 -3 -21 26.38 1.57
 9 3 -20 285.29 9.53
 9 3 -20 289.56 9.4
 9 -3 -20 276.96 9.54
 9 3 -19 32.66 1.96
 9 3 -19 32.93 2.06
 9 3 -19 27.01 1.53
 9 -3 -19 31.28 2.11
 -9 -3 18 41.22 2.19
 9 3 -18 48.12 2.62
 9 3 -18 41.4 2.09
 9 3 -18 37.45 2.12
 9 -3 -18 45.83 2.7
 -9 -3 17 136.52 5.05
 9 3 -17 128.91 5.06
 9 -3 -17 123.12 5.04
 9 3 -17 135.08 5.25
 9 3 -17 118.31 4.85
 9 3 -17 122.46 4.74
 9 -3 -17 134.68 5.42
 -9 -3 16 128.98 4.88
 9 3 -16 113.14 4.74
 9 -3 -16 117.76 4.95
 9 3 -16 110.04 4.59
 9 3 -16 116.88 4.55
 9 -3 -16 111.85 5.08
 9 -3 -15 28.59 2.16
 -9 -3 15 32.69 2.28
 9 3 -15 27.68 2.16
 9 -3 -15 31.39 2.36
 9 3 -15 30.55 1.97
 9 3 -15 29.42 2.01
 9 -3 -15 29.29 2.49
 9 -3 -14 42.57 2.69
 -9 -3 14 46.55 2.72
 9 -3 -14 40.57 2.63
 9 3 -14 37.56 2.54
 9 -3 -14 41.43 2.72
 9 3 -14 40.7 2.36
 9 -3 -14 37.4 2.71
 9 -3 -13 303.12 10.81
 -9 -3 13 317.6 10.79
 -9 -3 13 304.05 10.4
 9 -3 -13 296.86 10.87
 9 -3 -13 308.42 10.89
 9 3 -13 311.36 10.34
 9 -3 -13 304.7 10.93
 9 -3 -12 160.5 6.51
 -9 -3 12 172.43 6.47
 9 -3 -12 166.03 6.67
 -9 -3 12 168.12 6.13
 9 -3 -12 159.73 6.55
 9 -3 -12 155.4 6.29
 9 3 -12 152.56 5.74
 9 3 -12 173.59 6.04
 9 -3 -12 175.62 6.63
 9 -3 -11 132.24 5.67
 -9 -3 11 141.44 5.57
 9 -3 -11 133.57 5.79
 9 3 -11 138.68 5.38
 -9 -3 11 134.77 5.25
 9 -3 -11 135.28 5.68
 9 -3 -11 134.36 5.57
 9 3 -11 134.89 4.97
 9 3 -11 133.81 5.15
 9 -3 -11 139.95 5.67
 9 -3 -10 223.79 8.32
 -9 -3 10 233.26 8.2
 9 -3 -10 223.73 8.51
 9 3 -10 224.69 7.97
 -9 -3 10 234.6 7.95
 9 -3 -10 231.62 8.36
 9 -3 -10 224.79 8.28
 9 3 -10 229.18 7.62
 9 3 -10 209.34 7.36
 9 -3 -10 217.41 8.22
 9 -3 -9 100.04 4.48
 -9 -3 9 102.93 4.3
 9 -3 -9 97.54 4.68
 9 3 -9 98.13 4.11
 -9 -3 9 97.47 4.05
 9 -3 -9 103.36 4.51
 9 -3 -9 92.77 4.39
 9 3 -9 96.22 3.78
 9 3 -9 98.64 3.9
 9 -3 -9 93.08 4.34
 9 -3 -8 51.97 2.8
 9 -3 -8 53 3.15
 -9 -3 8 53.89 2.91
 9 -3 -8 55.06 3.24
 9 3 -8 54.72 2.7
 -9 -3 8 56.17 2.72
 9 -3 -8 54.73 3.11
 9 3 -8 54.09 2.6
 9 -3 -8 54.22 3.1
 9 3 -8 53.05 2.47
 9 3 -8 51.71 2.51
 9 -3 -8 53.42 2.99
 9 -3 -7 67.57 3.34
 9 -3 -7 74.04 3.64
 -9 -3 7 74.88 3.36
 9 -3 -7 62.84 3.67
 9 3 -7 70.13 3.13
 -9 -3 7 69.52 3.14
 9 -3 -7 67.68 3.54
 9 3 -7 68.05 3
 9 -3 -7 72.07 3.63
 9 3 -7 68.09 2.91
 9 3 -7 73.17 2.98
 9 -3 -7 68.78 3.47
 9 -3 -6 3.8 1.31
 9 3 -6 2.95 0.89
 9 -3 -6 2.66 1.22
 -9 -3 6 1.51 0.78
 -9 -3 6 5.14 1.3
 9 -3 -6 2.39 1.56
 9 -3 -6 2.5 1.48
 9 3 -6 2.43 0.93
 -9 -3 6 1.14 0.95
 9 -3 -6 2.96 1.46
 9 -3 -5 28.12 2.15
 9 -3 -5 32.14 2.4
 -9 -3 5 27.3 1.57
 -9 -3 5 29.83 2.06
 -9 -3 5 31.93 1.91
 9 -3 -5 29.29 2.31
 9 3 -5 30.6 1.67
 9 -3 -5 31.27 2.19
 9 -3 -4 49.99 2.95
 -9 -3 4 50.94 2.26
 -9 -3 4 52.7 2.7
 9 -3 -4 48.82 3.06
 -9 -3 4 54.53 2.54
 9 -3 -4 47.88 2.6
 9 3 -4 53.07 2.55
 9 -3 -4 52.02 3.02
 9 3 -4 52.76 2.32
 9 3 -4 49.83 2.29
 9 -3 -4 54.64 2.86
 9 -3 -3 18.78 1.98
 9 -3 -3 18.8 2.02
 -9 -3 3 16.97 1.27
 -9 -3 3 17.92 1.64
 -9 -3 3 17.33 1.53
 9 -3 -3 18.66 1.74
 9 3 -3 18.65 1.31
 9 3 -3 16.15 1.2
 9 3 -3 15.98 1.42
 9 -3 -3 20.73 1.79
 9 -3 -2 82.45 4.08
 9 3 -2 84.36 3.59
 -9 -3 2 86.98 3.72
 -9 -3 2 88.37 3.28
 9 -3 -2 83.3 4.1
 -9 -3 2 88.24 3.56
 9 -3 -2 70.87 3.7
 9 3 -2 81.63 3.21
 9 3 -2 90.61 3.43
 9 -3 -2 89.84 3.96
 9 -3 -1 3.42 1.33
 9 -3 -1 2.44 1.47
 -9 -3 1 3.32 0.93
 -9 -3 1 2.96 1.23
 9 -3 -1 3.28 1.44
 -9 -3 1 1.41 1.02
 9 -3 -1 2.54 1.42
 9 3 -1 2.39 1.06
 9 -3 -1 2.27 1.51
 -9 -3 0 228.17 7.79
 9 -3 0 227.63 8.62
 -9 -3 0 243.87 8.15
 9 -3 0 216.81 8.56
 9 3 0 244.26 8.17
 9 -3 0 248.47 8.8
 9 -3 0 241.1 8.57
 9 -3 1 16.93 2.04
 -9 -3 -1 18.62 1.49
 -9 -3 -1 19.7 1.64
 9 -3 1 19.59 2.02
 9 3 1 18.7 1.57
 9 -3 1 17.7 1.49
 9 3 1 19.85 1.66
 9 -3 1 18.09 1.89
 9 -3 2 91.01 4.48
 -9 -3 -2 89.38 3.62
 -9 -3 -2 93.54 3.89
 9 -3 2 88.72 4.49
 9 3 2 91.63 3.91
 9 -3 2 90.37 3.97
 9 -3 3 76.38 4.09
 -9 -3 -3 84.33 3.79
 -9 -3 -3 82.18 3.33
 9 -3 3 79.74 4.2
 9 3 3 78.34 3.54
 -9 -3 -3 80.59 3.58
 9 -3 3 77.47 3.65
 9 3 3 86.89 3.51
 9 -3 4 185.21 7.52
 -9 -3 -4 202.14 7.23
 -9 -3 -4 189.22 6.66
 -9 -3 -4 181.16 6.92
 9 -3 4 195.27 7.65
 9 3 4 193 6.95
 9 -3 4 182.55 7.12
 9 3 4 199.9 6.8
 9 -3 5 199.53 8.03
 -9 -3 -5 214.72 7.78
 -9 -3 -5 213.74 7.27
 9 -3 5 196.48 7.75
 9 3 5 212.17 7.32
 9 3 5 213.81 7.52
 -9 -3 -6 1115.82 33.47
 -9 -3 -6 1011.52 32.78
 9 3 6 1060.66 33.2
 9 -3 6 1060.76 33.55
 9 3 6 1068.16 32.97
 -9 -3 -7 314.43 10.99
 9 -3 7 322.37 11.54
 9 3 7 297.28 10.58
 9 -3 7 304.67 11.02
 9 3 7 317.05 11.02
 9 3 7 318.47 10.54
 -9 3 -8 86.6 4.41
 -9 -3 -8 87.55 4.21
 -9 -3 -8 93.05 4.15
 9 -3 8 94.31 4.75
 9 -3 8 89.41 4.29
 9 3 8 88.32 4.1
 9 3 8 87.59 3.84
 -9 3 -8 88.05 4.46
 -9 -3 -9 239.43 8.58
 -9 3 -9 217.53 8.28
 -9 -3 -9 231.86 8.37
 9 -3 9 235.45 9.05
 9 -3 9 222.31 8.63
 9 3 9 233.02 8.42
 -9 3 -9 253.73 8.85
 -9 3 -9 239.43 8.79
 -9 -3 -10 74.32 3.59
 -9 3 -10 68.9 3.21
 9 -3 10 76.83 3.97
 9 -3 10 69.36 3.64
 9 3 10 67.67 3.26
 -9 3 -10 70.06 3.63
 -9 3 -11 8.35 1.57
 -9 3 -11 5.54 1
 -9 3 -11 5.01 0.91
 9 -3 11 8.52 1.78
 9 -3 11 7.81 1.44
 -9 3 -12 17.49 1.22
 9 -3 12 20.26 1.79
 -9 3 -12 19.89 1.7
 -9 3 -13 88.2 3.74
 9 -3 13 95.38 3.9
 -9 3 -14 14.04 1.12
 9 -3 14 18.78 1.37
 9 -3 15 23.64 1.29
 9 4 -20 57.45 2.33
 9 4 -20 55.7 2.36
 -9 -4 19 12.8 1
 9 4 -19 16.97 1.33
 9 4 -19 17.75 1.35
 9 4 -19 12.04 0.93
 9 -4 -19 13.49 1.21
 -9 -4 18 13.95 1.28
 9 4 -18 13.68 1.37
 9 4 -18 12.95 1.09
 9 -4 -18 13.72 1.39
 9 -4 -17 0.62 1.1
 9 4 -17 0.78 0.92
 -9 -4 17 1.27 1.1
 9 4 -17 1.75 1.07
 9 4 -17 1.66 1.08
 9 -4 -16 10.76 1.56
 9 4 -16 9.61 1.26
 -9 -4 16 10.88 1.55
 9 4 -16 7.47 1.38
 9 4 -16 10.44 1.5
 -9 -4 15 31.69 2.26
 -9 -4 15 28.11 1.87
 9 4 -15 31.46 2.01
 9 -4 -15 30.43 2.31
 -9 -4 14 117.79 4.82
 -9 -4 14 105.6 4.42
 9 4 -14 110.64 4.36
 9 -4 -14 101.8 4.72
 9 -4 -13 12.12 1.8
 9 4 -13 12.7 1.62
 -9 -4 13 14.64 1.94
 9 -4 -13 12.84 1.77
 9 4 -13 16.37 1.7
 -9 -4 13 9.59 1.47
 9 4 -13 12.22 1.33
 9 -4 -12 206.74 7.99
 -9 -4 12 227.4 8.16
 9 -4 -12 205.37 8.13
 9 4 -12 222.66 7.88
 -9 -4 12 219.2 7.84
 9 4 -12 215.87 7.4
 9 -4 -12 211.61 8.06
 9 -4 -11 54.57 3.25
 -9 -4 11 61.6 3.35
 9 -4 -11 57.94 3.49
 9 4 -11 64.21 3.13
 -9 -4 11 59.65 3.05
 9 -4 -11 55.24 3.07
 9 4 -11 54.85 2.68
 9 -4 -11 57.33 3.24
 9 -4 -10 30.1 2.5
 -9 -4 10 31.99 2.54
 9 4 -10 32.57 2.18
 -9 -4 10 32.5 2.26
 9 -4 -10 32.55 2.62
 9 -4 -10 28.01 2.31
 9 4 -10 32.2 2.03
 9 4 -10 33.45 2.11
 9 -4 -10 31.69 2.37
 9 -4 -9 132.69 5.96
 -9 -4 9 150.75 5.93
 9 4 -9 153.64 5.63
 -9 -4 9 149.73 5.71
 9 -4 -9 119.18 5.99
 9 4 -9 144.52 5.37
 9 -4 -9 128.5 5.84
 9 4 -9 150.39 5.33
 9 4 -9 155.05 5.43
 9 -4 -9 137.4 5.77
 9 -4 -8 598.84 24.11
 9 -4 -8 727.76 23.84
 9 -4 -8 730.67 24.22
 -9 -4 8 809.46 24.08
 9 4 -8 786.57 23.74
 -9 -4 8 774.85 23.83
 9 -4 -8 616.46 23.94
 9 4 -8 803.1 23.45
 9 4 -8 776.64 23.48
 9 -4 -8 758.13 24.03
 9 -4 -7 99.11 4.38
 -9 -4 7 106.49 4.53
 9 -4 -7 93.12 4.82
 9 4 -7 97.62 4.07
 -9 -4 7 97.18 4.24
 9 -4 -7 86.07 4.48
 9 4 -7 102.71 3.94
 9 -4 -7 104.35 4.46
 9 -4 -6 5 1.35
 9 4 -6 4.03 0.95
 9 -4 -6 4.79 1.44
 -9 -4 6 2.35 1.01
 -9 -4 6 3.61 1.49
 9 -4 -6 3.42 1.69
 9 4 -6 3.54 0.98
 -9 -4 6 3.85 1.28
 9 -4 -6 2.73 1.49
 9 -4 -5 8.08 1.51
 9 4 -5 7.29 1.03
 9 -4 -5 7.37 1.53
 -9 -4 5 3.93 1.12
 -9 -4 5 5.56 1.58
 9 -4 -5 6.36 1.9
 -9 -4 5 7.22 1.33
 9 -4 -5 6.31 1.69
 9 4 -5 6.89 1.23
 9 -4 -4 343.12 12.69
 -9 -4 4 352.24 11.87
 -9 -4 4 364.51 12.24
 9 -4 -4 385.01 12.96
 9 4 -4 375.01 11.91
 9 4 -4 372.76 11.84
 9 -4 -4 369.38 12.49
 9 -4 -3 66.53 3.75
 -9 -4 3 67.52 3.02
 9 -4 -3 74.1 3.99
 -9 -4 3 65.91 3.28
 9 -4 -3 72.98 3.53
 9 4 -3 69.68 3.3
 9 -4 -3 72.49 3.93
 9 4 -3 73.15 3.02
 9 4 -3 71.21 2.89
 9 -4 -3 69.75 3.5
 9 -4 -2 7.13 1.47
 9 4 -2 5.86 0.88
 9 -4 -2 9.88 1.92
 -9 -4 2 7.49 1.22
 -9 -4 2 8.78 1.41
 9 -4 -2 10.3 1.69
 9 4 -2 6.94 1.41
 9 4 -2 9.22 1.18
 9 -4 -1 90.11 4.51
 -9 -4 1 89.26 4
 -9 -4 1 91.51 3.56
 -9 -4 1 87.46 3.84
 9 -4 -1 83.87 4.19
 9 4 -1 81.27 3.82
 9 -4 -1 92.03 4.12
 9 -4 0 43.89 3.1
 -9 -4 0 44.19 2.66
 -9 -4 0 43.05 2.25
 -9 -4 0 42.89 2.51
 9 -4 0 39.83 2.87
 9 4 0 37.4 2.48
 9 4 0 44.25 2.48
 9 -4 0 47.22 2.79
 -9 -4 -1 2.75 1.36
 -9 -4 -1 5.03 1.3
 9 -4 1 4.44 1.74
 9 4 1 4.02 1.27
 9 4 1 6.13 1.57
 9 -4 2 -0.58 1.72
 -9 -4 -2 -1.2 1.28
 -9 -4 -2 -0.39 1.37
 9 4 2 0.08 1.13
 9 4 2 1.5 1.37
 -9 -4 -3 128.99 5.35
 -9 -4 -3 127.71 4.91
 9 -4 3 128.27 5.9
 9 4 3 125.71 5.06
 9 4 3 142.45 5.05
 -9 -4 -4 210.34 7.63
 -9 -4 -4 200.21 7.1
 9 -4 4 203.42 8.21
 9 4 4 205.51 7.27
 9 -4 4 192.6 7.35
 9 4 4 208.62 7.18
 -9 4 -4 211.09 7.93
 -9 -4 -5 12.51 1.74
 -9 -4 -5 10.96 1.87
 -9 -4 -5 13.97 1.8
 9 -4 5 11.14 2.39
 9 4 5 9.45 1.33
 9 -4 5 10.87 1.44
 9 4 5 7.32 1.56
 -9 4 -5 9.19 1.95
 -9 -4 -6 138.07 5.57
 -9 -4 -6 138.76 5.16
 -9 -4 -6 143.66 5.51
 9 4 6 125.75 5.1
 9 -4 6 137.35 5.42
 9 4 6 124.09 5.21
 9 4 6 141.5 5.13
 -9 4 -6 136.59 5.81
 -9 -4 -7 267.16 9.54
 -9 -4 -7 279.05 9.47
 9 -4 7 251.94 9.41
 9 4 7 261.95 9.08
 -9 4 -7 289.96 9.87
 -9 -4 -8 63.25 3.2
 -9 4 -8 56.15 3.17
 -9 -4 -8 59.22 3.18
 9 -4 8 67.39 3.82
 9 -4 8 58.51 3.06
 9 4 8 56.02 2.75
 -9 4 -8 65.32 3.5
 -9 4 -9 8.27 1.64
 -9 -4 -9 6.07 1.55
 -9 4 -9 9.59 1.44
 -9 -4 -9 6.58 1.55
 9 -4 9 8.52 2.07
 9 -4 9 6.9 1.26
 -9 4 -10 -0.4 1.29
 -9 -4 -10 1.08 1.2
 -9 4 -10 -0.2 1
 9 -4 10 0.64 1.02
 -9 4 -11 0.56 1.14
 -9 4 -11 0.52 0.81
 -9 4 -11 0.19 0.73
 9 -4 11 -0.04 0.94
 -9 4 -12 138.02 4.42
 -9 4 -12 106.34 4.2
 -9 4 -12 130.45 4.78
 -9 4 -12 123.03 4.46
 -9 4 -12 101.72 4.19
 9 -4 12 145.63 4.72
 -9 4 -12 154.84 4.83
 -9 4 -13 4.94 0.85
 9 -4 13 5.51 0.79
 9 5 -19 32 1.48
 -9 -5 18 15.62 1.12
 9 5 -18 17.1 1.06
 9 5 -18 16.63 1.03
 9 5 -17 6.19 0.93
 -9 -5 17 6.64 1.08
 9 5 -17 6.75 0.89
 9 -5 -16 5.35 0.96
 9 5 -16 4.73 0.99
 -9 -5 16 4.53 1.21
 -9 -5 16 4.74 0.86
 9 5 -16 6.27 0.97
 -9 -5 15 18.66 1.75
 9 5 -15 16.63 1.56
 -9 -5 15 16.19 1.44
 9 5 -15 18.69 1.24
 9 5 -15 19.63 1.46
 9 5 -15 19.7 1.5
 9 -5 -15 18.74 1.5
 9 -5 -14 2.8 1.02
 9 5 -14 3.88 1.22
 -9 -5 14 4.51 1.5
 9 5 -14 2.37 1.1
 -9 -5 14 1.95 1.03
 9 5 -14 4.34 0.99
 -9 -5 13 35.87 2.45
 9 5 -13 31.52 2.13
 -9 -5 13 31.04 2.11
 9 5 -13 33.31 1.92
 9 5 -13 33.94 1.84
 9 -5 -13 29.96 2.07
 -9 -5 12 20.31 2.21
 9 5 -12 20.85 1.82
 -9 -5 12 25.43 1.97
 9 5 -12 24.92 1.7
 9 5 -12 18.84 1.35
 9 -5 -12 20.57 1.77
 -9 -5 11 157.28 6.28
 9 5 -11 156.02 5.95
 -9 -5 11 155 6
 9 5 -11 156.25 5.62
 9 5 -11 162.1 5.76
 9 -5 -11 141.51 5.9
 -9 -5 10 174.15 6.78
 9 5 -10 168.17 6.36
 -9 -5 10 175.5 6.58
 9 5 -10 169.03 6.18
 9 5 -10 178 6.24
 9 -5 -10 160.45 6.45
 -9 -5 9 159.11 6.34
 -9 -5 9 155.6 6.11
 9 5 -9 156.33 5.74
 9 5 -9 158.02 5.74
 9 -5 -9 149.51 6.01
 9 5 -8 74.91 3.35
 -9 -5 8 76.93 3.7
 9 5 -8 76.54 3.27
 9 -5 -8 70.11 3.52
 -9 -5 7 330.25 11.61
 -9 -5 7 372.71 12.18
 9 5 -7 372.79 11.7
 9 -5 -7 350.88 12.07
 -9 -5 6 325.32 11.76
 -9 -5 6 356.02 12.23
 9 5 -6 392.54 11.89
 9 5 -6 386.57 11.83
 9 -5 -6 334.76 12.15
 -9 -5 5 339.58 11.6
 -9 -5 5 347.57 12
 9 5 -5 372.78 11.65
 9 5 -5 355.82 11.53
 9 -5 -5 344.79 12.01
 -9 -5 4 107.73 4.57
 -9 -5 4 96.55 4.06
 -9 -5 4 97.5 4.39
 9 5 -4 106.95 4.09
 9 5 -4 104.51 3.9
 9 -5 -4 95.07 4.33
 -9 -5 3 99.64 4.42
 -9 -5 3 97.4 3.98
 -9 -5 3 96.31 4.34
 9 5 -3 100.77 4.3
 9 5 -3 105.33 3.93
 9 5 -3 92.21 3.69
 9 -5 -3 96.6 4.27
 9 -5 -2 12.64 1.52
 9 -5 -2 9.58 1.65
 -9 -5 2 11.29 1.48
 -9 -5 2 13.68 1.76
 -9 -5 2 10.27 1.65
 9 5 -2 8.82 1.56
 9 5 -2 13.84 1.39
 -9 -5 1 67.01 3.44
 -9 -5 1 68.61 3.02
 9 -5 -1 61.71 3.52
 9 5 -1 60.42 3.19
 9 5 -1 64.42 3.21
 -9 -5 0 18.84 2
 -9 -5 0 20.49 1.76
 9 -5 0 16.36 2.14
 9 5 0 20.29 1.97
 9 5 0 18.29 1.79
 -9 -5 -1 15.16 1.59
 -9 -5 -1 10.18 1.67
 9 -5 1 10.62 2.04
 9 5 1 12.03 1.51
 9 5 1 14.18 1.76
 -9 -5 -2 13.41 1.71
 -9 -5 -2 13.17 1.78
 9 5 2 13.3 1.48
 9 -5 2 13.52 2.06
 9 5 2 14.48 1.7
 -9 5 -2 11.37 1.89
 -9 -5 -3 166.21 6.35
 -9 -5 -3 156.39 5.91
 -9 -5 -3 173.15 6.3
 9 -5 3 153.08 6.79
 9 5 3 158.14 5.95
 9 5 3 177.7 6.02
 -9 5 -3 159.5 6.45
 -9 -5 -4 123.8 5.04
 -9 -5 -4 128.65 4.74
 9 -5 4 114.58 4.85
 -9 -5 -4 134.61 5.13
 9 -5 4 118.27 5.61
 9 5 4 112.89 4.65
 9 5 4 129.96 4.76
 -9 5 -4 122.46 5.22
 -9 -5 -5 18.99 1.9
 9 -5 5 17.64 1.65
 -9 -5 -5 22.37 2.03
 9 -5 5 25.64 2.64
 -9 5 -5 21.37 2.03
 9 5 5 15.76 1.62
 -9 5 -6 93.52 4.45
 -9 -5 -6 101.83 4.3
 9 -5 6 100.83 4.28
 -9 -5 -6 100.91 4.29
 9 5 6 102.13 3.92
 -9 5 -6 102.85 4.47
 -9 -5 -7 26.21 1.95
 9 -5 7 27.38 1.92
 -9 5 -7 21.66 1.98
 -9 -5 -7 23.85 1.9
 9 5 7 24.77 1.56
 -9 5 -7 26.15 2.15
 -9 5 -7 27.03 2.13
 -9 -5 -8 25.27 1.9
 9 -5 8 24.01 1.81
 -9 5 -8 26.53 1.95
 -9 -5 -8 24.63 1.87
 -9 5 -8 25.24 1.98
 -9 -5 -9 27.94 1.84
 9 -5 9 29.27 1.86
 -9 5 -9 28.78 1.88
 -9 -5 -9 25.61 1.9
 -9 5 -9 32.52 2.03
 9 -5 10 16.6 1.37
 -9 5 -10 14.76 1.27
 -9 5 -10 13.61 1.25
 9 -5 11 15.21 1.17
 -9 5 -11 12.9 0.98
 -9 5 -11 12.84 1.14
 9 -5 12 11.81 0.85
 -9 5 -12 9.46 0.77
 -9 -6 16 13.1 1.06
 9 6 -16 10.87 0.91
 -9 -6 15 17.8 1.41
 -9 -6 15 15.14 1.09
 9 6 -15 14.79 0.94
 9 6 -15 16 1.17
 -9 -6 14 38.72 2.14
 -9 -6 14 35.89 1.85
 9 6 -14 33.06 1.71
 -9 -6 13 27.6 2.02
 -9 -6 13 26.7 1.71
 9 6 -13 27.19 1.63
 9 6 -13 27.56 1.55
 9 6 -13 27.96 1.67
 -9 -6 12 164.55 5.84
 9 6 -12 169.4 5.57
 9 6 -12 181.16 5.69
 -9 -6 11 20.22 1.71
 9 6 -11 20.53 1.51
 9 6 -11 19.55 1.49
 9 6 -11 15.93 1.25
 -9 -6 10 146.67 5.43
 9 6 -10 145.09 5.09
 9 6 -10 146.37 5.09
 -9 -6 9 48.38 2.68
 9 6 -9 54.25 2.39
 -9 -6 8 18.1 1.57
 -9 -6 8 22.71 2.11
 -9 -6 8 21.51 1.87
 9 6 -8 22.17 1.57
 -9 -6 7 77.69 3.69
 -9 -6 7 65.57 3.12
 -9 -6 7 75.36 3.56
 9 6 -7 82.09 3.33
 9 6 -7 71.84 3.08
 -9 -6 6 37.62 2.61
 -9 -6 6 35.18 2.18
 -9 -6 6 41.81 2.58
 9 6 -6 39.06 2.03
 -9 -6 5 53.72 2.98
 -9 -6 5 44.37 2.39
 -9 -6 5 47.22 2.79
 9 6 -5 50.7 2.49
 9 6 -5 45.72 2.19
 9 6 -5 47.58 2.71
 -9 -6 4 31.49 2.37
 -9 -6 4 29.86 1.94
 -9 -6 4 27.32 2.24
 9 6 -4 33.27 1.92
 9 6 -4 29.36 1.64
 9 6 -4 31.67 2.16
 -9 -6 3 45.72 2.73
 -9 -6 3 43.46 2.44
 9 6 -3 45.72 2.61
 9 6 -3 50.32 2.38
 -9 -6 2 236.78 8.32
 -9 -6 2 219.04 7.88
 9 6 -2 230.07 8.12
 9 6 -2 241.49 8.06
 -9 -6 1 27.58 2.16
 -9 -6 1 30.79 2.03
 9 6 -1 28.52 2.01
 9 6 -1 33.84 2.21
 -9 -6 0 149.9 5.69
 -9 -6 0 154.89 5.39
 -9 -6 0 146.67 5.66
 9 6 0 144.9 5.43
 9 6 0 160 5.54
 -9 -6 -1 5.07 1.41
 -9 -6 -1 2.7 1.38
 -9 -6 -1 5.8 1.43
 9 6 1 3.27 1.09
 9 6 1 4.24 1.43
 -9 6 -1 3.81 1.18
 -9 6 -2 68.67 3.3
 -9 -6 -2 74.7 3.44
 -9 -6 -2 75.64 3.24
 -9 -6 -2 74.99 3.41
 9 6 2 68.66 3.07
 -9 6 -2 65.98 3.29
 -9 6 -3 171.65 6.98
 -9 -6 -3 209.6 7.12
 -9 -6 -3 206.62 6.84
 -9 -6 -3 217.01 7.16
 9 6 3 176.2 6.66
 9 6 3 222.45 6.88
 -9 6 -3 183.3 7
 -9 -6 -4 233.69 7.76
 -9 -6 -4 235.68 7.78
 9 6 4 217.87 7.41
 -9 6 -4 207.44 7.66
 -9 6 -4 207.65 7.74
 -9 6 -5 12.18 1.36
 -9 -6 -5 12.1 1.38
 -9 -6 -5 12.37 1.48
 9 6 5 16.53 1.25
 -9 6 -5 12.94 1.37
 -9 -6 -6 33.62 1.91
 -9 -6 -6 30.33 1.99
 -9 6 -6 31.4 1.93
 -9 -6 -7 17.8 1.3
 -9 -6 -7 17.61 1.46
 -9 6 -7 19.95 1.47
 -9 -6 -8 18.67 1.39
 -9 6 -8 19.66 1.38
 -9 6 -8 18.83 1.23
 -9 6 -9 6.83 0.83
 -9 6 -9 4.87 0.77
 -9 6 -9 5.51 0.79
 -9 6 -9 5.96 0.62
 -9 6 -10 3.94 0.57
 -9 6 -10 2.77 0.52
 -9 6 -10 3.62 0.57
 -9 6 -10 3.12 0.61
 -9 6 -10 3.2 0.54
 9 7 -14 21.09 1.02
 9 7 -13 2.85 0.61
 -9 -7 13 2.5 0.61
 9 7 -13 2.86 0.59
 -9 -7 12 85.25 3.23
 -9 -7 12 79.64 3.09
 9 7 -12 78.86 3
 9 7 -12 82.79 2.98
 -9 -7 11 11.89 1.26
 -9 -7 11 10.93 1.15
 9 7 -11 12.45 1.1
 9 7 -11 11.89 0.97
 9 7 -11 10.59 0.86
 -9 -7 10 191.07 6.09
 -9 -7 10 173.59 5.94
 9 7 -10 177.59 5.85
 9 7 -10 170.77 5.68
 9 7 -10 169.32 5.59
 -9 -7 9 44.44 2.31
 -9 -7 9 38.97 1.89
 -9 -7 9 41.51 2.21
 9 7 -9 45.06 1.96
 9 7 -9 45.51 1.98
 -9 -7 8 112.11 4.29
 -9 -7 8 97.95 3.85
 -9 -7 8 108.37 4.21
 9 7 -8 112 3.97
 9 7 -8 107.8 3.87
 9 7 -8 111.44 3.96
 -9 -7 7 8.92 1.07
 -9 -7 7 9.82 1.37
 -9 -7 7 8.12 1.34
 9 7 -7 9.38 1.31
 9 7 -7 11 1.14
 9 7 -7 8.41 0.87
 9 7 -7 11.62 1.29
 -9 -7 6 37 2.13
 -9 -7 6 34.48 1.84
 9 7 -6 38.63 2.09
 9 7 -6 39.7 1.88
 9 7 -6 30.99 1.59
 9 7 -6 41.01 2.02
 -9 -7 5 131.38 4.99
 -9 -7 5 123.22 4.66
 9 7 -5 134.78 4.86
 9 7 -5 131.24 4.64
 9 7 -5 134.38 4.76
 -9 -7 4 48.07 2.48
 -9 -7 4 47.87 2.26
 9 7 -4 47.13 2.34
 -9 -7 3 33.59 2.06
 -9 -7 3 35.61 1.89
 -9 -7 3 31.22 2.1
 9 7 -3 33.41 1.89
 -9 -7 2 14.93 1.51
 -9 -7 2 20.5 1.48
 -9 -7 2 15.99 1.57
 9 7 -2 15.63 1.33
 9 7 -2 19.18 1.58
 -9 -7 1 28.29 1.85
 -9 -7 1 33.64 1.8
 -9 -7 1 27.78 1.87
 9 7 -1 27.82 1.65
 9 7 -1 31.59 1.88
 -9 -7 0 7.97 1.27
 -9 -7 0 9.45 1.25
 -9 -7 0 11.73 1.34
 9 7 0 6.56 0.93
 9 7 0 10 1.26
 -9 -7 -1 49.87 2.35
 -9 -7 -1 53.82 2.33
 -9 -7 -1 54.16 2.46
 9 7 1 53.55 2.32
 -9 -7 -2 4.2 1.12
 -9 -7 -2 3.72 0.93
 -9 7 -2 3.02 0.9
 -9 -7 -2 3.68 1.01
 9 7 2 3.2 0.95
 -9 -7 -3 16.9 1.21
 -9 7 -3 16.81 1.3
 -9 -7 -3 17.08 1.4
 9 7 3 16.1 1.17
 -9 7 -4 47.37 2.2
 -9 -7 -4 51.68 2.28
 9 7 4 49.36 1.95
 -9 7 -5 0.07 0.63
 -9 -7 -5 0.5 0.74
 -9 7 -6 22.5 1.21
 -9 -7 -6 19.77 1.19
 -9 7 -6 21.96 1.26
 -9 7 -6 21.02 1.22
 -9 7 -6 21.61 1.18
 -9 7 -7 35.59 1.44
 -9 7 -7 31.79 1.45
 -9 7 -7 31.45 1.44
 -9 7 -7 30.2 1.35
 9 8 -8 1.21 0.51
 9 8 -8 0.6 0.51
 -9 -8 7 9.72 0.8
 9 8 -7 10.57 0.79
 9 8 -7 11.69 0.82
 -9 -8 6 11.19 0.84
 -9 -8 6 13.91 0.8
 9 8 -6 10.77 0.84
 9 8 -6 13.72 0.95
 -9 -8 5 2.83 0.66
 -9 -8 5 2.34 0.57
 -9 -8 5 2.81 0.72
 9 8 -5 2.45 0.58
 -9 -8 4 2.12 0.67
 -9 -8 4 2.68 0.58
 -9 -8 4 2.92 0.73
 9 8 -4 1.77 0.5
 -9 -8 3 11.89 0.91
 -9 -8 3 12.09 0.97
 9 8 -3 13.85 0.98
 -9 -8 2 16.5 1.02
 -9 -8 2 14.34 1.06
 9 8 -2 14.64 1.01
 -9 -8 1 16.19 1.01
 -9 -8 1 15.09 1.03
 9 8 -1 14.92 0.98
 -9 -8 0 16.07 0.96
 -9 -8 0 13.83 0.95
 9 8 0 13.43 0.89
 -9 -8 -1 14.96 0.92
 -9 -8 -1 13.21 0.88
 -9 8 -2 12.36 0.74
 10 0 -22 1.1 0.74
 10 0 -22 0.35 0.71
 10 0 -21 4.12 1.11
 10 0 -21 5.08 1.16
 10 0 -20 123.18 4.77
 10 0 -20 131.01 5.09
 10 0 -20 126.95 5.17
 10 0 -20 132.13 5.1
 10 0 -19 3.68 1.47
 10 0 -19 2.55 1.22
 10 0 -19 3.3 1.47
 10 0 -19 5.79 1.46
 10 0 -18 11.44 1.77
 10 0 -18 10.02 1.5
 10 0 -18 10.05 1.77
 10 0 -18 9.73 1.8
 10 0 -17 0.48 1.44
 10 0 -17 -0.31 1.3
 10 0 -17 -0.64 1.61
 10 0 -17 -0.06 1.51
 10 0 -16 538.57 17.28
 10 0 -16 533.2 17.39
 10 0 -16 488.38 16.77
 10 0 -16 531.16 17.5
 10 0 -16 524.3 17.39
 10 0 -15 303.59 10.12
 10 0 -15 284.22 10.2
 10 0 -15 262.54 9.69
 10 0 -15 289.15 10.3
 10 0 -15 287.32 10.27
 10 0 -14 63.16 3.35
 10 0 -14 55.29 2.98
 10 0 -14 65.64 3.51
 10 0 -14 66.09 3.49
 10 0 -13 125.75 5.28
 10 0 -13 134.76 5.1
 10 0 -13 123.48 5.37
 10 0 -13 126.17 5.42
 10 0 -12 97.53 4.29
 10 0 -12 97.23 4.07
 10 0 -12 97.13 4.44
 10 0 -12 92.82 4.34
 10 0 -11 76.89 3.76
 10 0 -11 83.68 3.92
 10 0 -11 89.74 3.73
 10 0 -11 85.56 3.98
 10 0 -11 84.71 3.94
 10 0 -10 305.23 10.09
 10 0 -10 293.21 10.36
 10 0 -10 290.95 10.28
 10 0 -10 296.85 10.36
 10 0 -9 544.93 18.17
 10 0 -9 541.19 18.24
 10 0 -9 587.71 18.07
 10 0 -9 574.77 18.37
 10 0 -8 417.87 13.9
 10 0 -8 415.79 13.49
 10 0 -8 423.76 14
 10 0 -8 421.73 13.76
 10 0 -8 443.49 14.11
 10 0 -7 29.03 1.96
 10 0 -7 30.69 1.66
 10 0 -7 28.95 2.02
 10 0 -7 30.7 2.03
 10 0 -6 12.06 1.44
 10 0 -6 12.72 1.42
 10 0 -6 13.64 1.14
 10 0 -6 13.23 1.44
 10 0 -6 13.07 1.35
 10 0 -6 12.19 1.1
 -10 0 5 248.08 11.36
 10 0 -5 258.01 8.85
 10 0 -5 252.15 8.91
 10 0 -5 256.25 8.61
 10 0 -5 261.36 8.74
 10 0 -5 259.29 8.54
 10 0 -5 262.5 9
 10 0 -4 205.33 7.33
 10 0 -4 203.81 7.42
 10 0 -4 213.23 7.17
 10 0 -4 208.1 7.22
 10 0 -4 206.07 7.06
 10 0 -4 213.58 7.48
 10 0 -3 12.85 1.39
 10 0 -3 10.32 1.19
 -10 0 3 11.72 1.01
 10 0 -3 10.45 1.24
 10 0 -3 12.33 1.24
 10 0 -3 11.37 1.35
 10 0 -3 14.27 1.28
 10 0 -2 0.22 1.01
 -10 0 2 1.53 0.77
 10 0 -2 -0.34 0.99
 10 0 -2 0.44 1.01
 10 0 -2 0.74 1.01
 -10 0 1 18.14 1.34
 10 0 -1 18.25 1.53
 10 0 -1 18.35 1.55
 10 0 -1 18.17 1.53
 10 0 -1 19.64 1.61
 -10 0 0 19.06 1.38
 10 0 0 18.8 1.64
 10 0 0 18.16 1.5
 -10 0 0 16.61 1.28
 10 0 0 19.07 1.64
 10 0 0 19.2 1.66
 10 0 0 17.71 1.66
 -10 0 -1 55.3 2.63
 10 0 1 59.11 2.87
 -10 0 -1 53.4 2.46
 10 0 1 59.62 2.82
 10 0 1 58.17 2.9
 10 0 2 2.58 1.1
 -10 0 -2 2.16 1.04
 -10 0 -2 2.11 0.93
 10 0 3 0.05 1.02
 -10 0 -3 2.14 1.06
 -10 0 -3 0.57 0.9
 10 0 3 -0.64 1.41
 10 0 3 -0.86 1.41
 -10 0 -4 301.7 10.14
 10 0 4 293.91 10.25
 10 0 4 301.01 10.44
 10 0 4 290.87 10.25
 -10 0 -4 292.27 10.2
 10 0 5 -0.15 1.09
 -10 0 -5 0.93 1.3
 10 0 5 0.35 1.33
 10 0 5 -0.21 1.64
 -10 0 -5 0.2 1.21
 -10 0 -6 4.23 1.42
 10 0 6 3.42 1.62
 10 0 6 4.89 1.73
 -10 0 -6 3.45 1.3
 -10 0 -7 -2.76 1.49
 10 0 7 0.7 1.63
 10 0 7 0.11 1.69
 -10 0 -7 1.4 1.18
 10 0 8 46.59 3.01
 10 0 8 50.95 3.28
 10 0 9 13.48 2.01
 10 0 9 14.68 2.13
 10 0 10 218.17 8.36
 10 0 10 236.45 8.72
 10 0 11 -0.56 1.27
 10 0 11 -0.77 1.52
 10 0 12 90.64 4.22
 10 0 13 15.94 1.64
 -10 0 -14 23.98 1.63
 10 0 14 23.2 1.67
 -10 0 -15 1.51 0.69
 10 0 15 1.38 0.6
 10 -1 -22 8.28 1.02
 10 1 -22 9 1
 10 1 -21 18.98 1.34
 10 -1 -21 20.11 1.44
 10 1 -21 20.6 1.61
 10 1 -21 20.92 1.41
 10 -1 -21 21.58 1.63
 10 1 -20 38.63 2.11
 10 -1 -20 35.95 2.24
 10 1 -20 41.17 2.36
 10 1 -20 35.59 2.24
 10 -1 -20 35.23 2.32
 10 1 -20 35.64 2.12
 10 -1 -19 37.01 2.18
 10 1 -19 38.19 2.34
 10 -1 -19 39.08 2.5
 10 1 -19 41.6 2.59
 10 1 -19 36 2.41
 10 -1 -19 37.12 2.56
 10 1 -19 38.54 2.36
 10 -1 -18 66.5 3.22
 10 1 -18 73.15 3.34
 10 -1 -18 67.07 3.43
 10 1 -18 64.02 3.41
 10 1 -18 57.93 2.81
 10 1 -18 63.28 3.36
 10 -1 -18 61.9 3.46
 10 1 -18 62.47 3.26
 10 -1 -17 40.5 2.63
 10 1 -17 45.26 2.68
 10 -1 -17 43.18 2.9
 10 1 -17 36.8 2.23
 10 1 -17 44.1 2.83
 10 -1 -17 41.62 2.84
 10 1 -17 42.39 2.68
 10 -1 -16 25.67 2.18
 10 1 -16 27.61 2.22
 10 -1 -16 30.11 2.46
 10 1 -16 24.06 1.85
 10 1 -16 25.47 2.25
 10 -1 -16 29.31 2.52
 10 1 -16 26.86 2.17
 10 -1 -15 141.08 5.89
 10 1 -15 154.26 5.93
 10 -1 -15 144.33 5.98
 10 1 -15 139.45 5.9
 10 1 -15 138.93 5.45
 10 -1 -15 138.99 6.06
 10 1 -15 150.63 5.97
 10 -1 -15 139.77 6.04
 10 1 -15 143.93 5.83
 10 -1 -14 67.21 3.49
 10 1 -14 58.58 3.26
 10 -1 -14 60.74 3.51
 10 1 -14 61.36 3.37
 10 1 -14 61.38 3.03
 10 -1 -14 62.02 3.54
 10 1 -14 62.46 3.33
 10 -1 -14 64.22 3.57
 10 1 -14 56.81 3.21
 10 -1 -13 243.63 8.66
 10 -1 -13 233.42 8.7
 10 1 -13 236.34 8.61
 10 -1 -13 231.48 8.77
 10 1 -13 242.07 8.25
 10 1 -13 235.17 8.63
 10 -1 -13 224.72 8.67
 10 1 -13 229.4 8.52
 10 -1 -12 20.59 2.12
 10 -1 -12 19.29 2.17
 10 1 -12 18.71 1.95
 10 -1 -12 23.66 2.18
 10 1 -12 20.21 1.87
 10 1 -12 20.39 1.74
 10 -1 -12 21.29 2.18
 10 1 -12 20.27 1.83
 10 -1 -11 71.78 3.17
 10 -1 -11 70.67 3.58
 10 1 -11 72.83 3.47
 10 -1 -11 66.45 3.28
 10 -1 -11 68.04 3.6
 10 1 -11 75.57 3.53
 10 1 -11 73.89 3.24
 10 -1 -11 69.3 3.62
 10 1 -11 69.4 3.4
 10 -1 -10 66.46 3.04
 10 -1 -10 62.75 3.34
 10 1 -10 68.48 3.27
 10 -1 -10 62.01 3.16
 10 1 -10 66.47 3.25
 10 1 -10 72.83 3.04
 10 -1 -10 63.4 3.36
 10 1 -10 66.62 3.21
 10 1 -9 3.99 1.1
 10 -1 -9 1.63 1.22
 10 -1 -9 2.2 1.21
 10 -1 -9 3.65 1.02
 10 1 -9 3.94 1.17
 10 1 -9 2.94 0.81
 10 1 -9 2.77 1.15
 10 -1 -8 112.04 4.28
 -10 -1 8 100.09 3.94
 10 1 -8 105.27 4.21
 10 -1 -8 99.67 4.4
 10 1 -8 98.98 3.87
 10 1 -8 99.5 4.21
 10 1 -8 106.49 4.26
 10 -1 -8 102.47 4.44
 10 -1 -7 94.01 3.8
 -10 -1 7 83.78 3.44
 10 -1 -7 88.58 3.87
 10 1 -7 85.83 3.64
 10 -1 -7 88.44 3.92
 10 1 -7 83.81 3.41
 10 1 -7 87.38 3.75
 10 1 -7 86.52 3.5
 10 1 -7 87.5 3.29
 10 1 -7 86.96 3.69
 10 -1 -7 89.83 3.98
 10 -1 -6 185.69 6.53
 -10 -1 6 177.83 6.16
 10 -1 -6 178.67 6.54
 10 1 -6 176.68 6.32
 10 -1 -6 168.93 6.18
 10 -1 -6 179.36 6.63
 10 1 -6 173.62 6.38
 10 1 -6 177.6 6.14
 10 1 -6 175.36 6.19
 10 -1 -6 169.37 6.18
 10 1 -6 175.18 5.98
 10 1 -6 182.3 6.4
 10 -1 -6 183.48 6.69
 10 -1 -5 145.68 5.21
 -10 -1 5 131.88 4.78
 10 -1 -5 131.48 5.19
 10 1 -5 130.6 4.91
 10 -1 -5 130.13 5.21
 10 -1 -5 126.06 4.85
 10 1 -5 127.02 4.95
 10 1 -5 134.27 4.81
 10 1 -5 129.99 4.82
 10 -1 -5 132.06 4.92
 10 1 -5 129.34 4.64
 10 1 -5 127.85 4.94
 10 -1 -5 134.38 5.27
 10 -1 -4 522.67 16.02
 -10 -1 4 500.13 15.62
 10 -1 -4 472.82 15.94
 10 1 -4 467.95 15.67
 10 -1 -4 470.95 16
 10 -1 -4 485.95 15.75
 10 1 -4 480.36 15.79
 10 1 -4 490.1 15.6
 10 1 -4 474.1 15.57
 10 -1 -4 495.01 15.76
 10 1 -4 522.67 15.49
 10 1 -4 472.33 15.74
 10 -1 -4 499.02 16.12
 10 -1 -3 589.91 18.73
 10 -1 -3 599.27 18.94
 -10 -1 3 590.52 18.56
 10 -1 -3 559.59 18.88
 10 1 -3 570.76 18.62
 -10 -1 3 568.47 18.34
 10 1 -3 575.14 18.69
 10 1 -3 602.2 18.62
 10 1 -3 573.06 18.52
 10 -1 -3 605.58 18.75
 10 1 -3 630.56 18.47
 10 1 -3 551.68 18.63
 10 -1 -3 618 19.1
 -10 -1 2 25.41 1.65
 10 -1 -2 25.55 1.9
 10 1 -2 25.59 1.66
 -10 -1 2 25.2 1.49
 10 -1 -2 29.51 1.9
 10 1 -2 26.38 1.75
 10 1 -2 26.95 1.62
 10 -1 -2 27.12 1.96
 10 1 -2 26.32 1.74
 10 1 -2 25.18 1.7
 10 -1 -2 28.47 2.07
 10 -1 -1 398.78 12.99
 -10 -1 1 409.27 12.65
 -10 -1 1 358.46 12.15
 10 -1 -1 381.09 12.91
 -10 -1 1 394.56 12.45
 10 -1 -1 401.64 12.91
 10 1 -1 388.27 12.66
 10 1 -1 363.79 12.5
 10 -1 -1 406.93 13.06
 10 -1 -1 393.04 12.85
 10 1 -1 416.84 12.55
 10 1 -1 361.17 12.62
 10 -1 -1 417.86 13.14
 -10 1 0 785.39 27.15
 10 -1 0 879.12 27.78
 -10 -1 0 875.31 27.4
 10 -1 0 852.8 27.66
 -10 -1 0 907.64 27.26
 10 -1 0 886.45 27.7
 10 -1 0 913.79 27.74
 10 -1 0 875.35 27.77
 10 -1 0 894.1 27.67
 10 1 0 905.32 27.32
 10 -1 0 911.94 27.92
 -10 1 -1 62.22 2.85
 -10 -1 -1 64.3 3.03
 10 -1 1 65.98 3.34
 -10 -1 -1 67.15 2.89
 10 -1 1 68.86 3.19
 10 -1 1 72.97 3.37
 10 1 1 72.5 3.18
 10 -1 1 69.21 3.32
 10 -1 1 70.47 3.4
 10 -1 1 68.43 3.46
 -10 1 -2 15.92 1.44
 -10 -1 -2 17.52 1.59
 10 -1 2 18.64 1.77
 10 1 2 17.19 1.58
 -10 -1 -2 17.52 1.46
 10 1 2 17.88 1.64
 10 -1 2 17.11 1.7
 10 1 2 20.9 1.67
 -10 1 -3 29.37 1.92
 -10 -1 -3 31.58 2.13
 10 -1 3 30.69 2.22
 10 1 3 30.64 2.01
 -10 -1 -3 31.33 1.95
 10 1 3 32.57 2.17
 10 -1 3 31.52 2.11
 10 1 3 35.76 2.15
 -10 1 -4 120.89 4.84
 -10 -1 -4 125.46 5.07
 10 -1 4 120.95 5.2
 10 1 4 128.46 4.95
 -10 -1 -4 127.2 4.9
 10 -1 4 125.16 5.4
 10 1 4 120.85 5.11
 10 -1 4 120.21 5.26
 10 1 4 133.61 5.04
 -10 -1 -5 247.65 8.77
 10 -1 5 243.83 8.91
 -10 -1 -5 236.17 8.53
 10 -1 5 237.31 9.16
 10 1 5 234.24 8.83
 10 -1 5 255.46 9.12
 10 -1 5 237.98 8.97
 10 1 5 259.91 8.8
 -10 1 -5 253.03 9
 -10 -1 -6 320.84 10.89
 10 -1 6 291.22 10.82
 -10 -1 -6 300.83 10.58
 10 -1 6 299.48 11.2
 10 1 6 327.32 11.01
 10 -1 6 326.68 11.25
 10 1 6 314.28 10.82
 -10 1 -6 316.23 11.01
 -10 -1 -7 172.4 6.81
 10 -1 7 169.93 6.62
 10 -1 7 177.83 7.18
 10 1 7 174.6 6.88
 10 -1 7 179.33 7.1
 10 1 7 174.84 7.13
 10 1 7 173.73 6.7
 -10 1 -7 177.66 6.83
 10 -1 8 226.44 8.8
 10 1 8 232.98 8.54
 10 -1 8 225.2 8.84
 10 1 8 234 8.85
 10 1 8 229.47 8.39
 -10 1 -8 228.84 8.48
 10 -1 9 46.95 3.08
 10 1 9 41.92 2.72
 10 -1 9 42.57 3.13
 10 1 9 50.19 3.21
 10 1 9 42.02 2.69
 -10 1 -9 43.77 2.62
 -10 1 -10 2.06 1.07
 10 -1 10 1.79 1.59
 10 1 10 5.02 1.39
 10 1 10 4.16 1.63
 -10 1 -11 10.98 1.22
 10 -1 11 11.61 1.75
 10 1 11 10.92 1.74
 10 -1 12 62.89 3.12
 10 1 12 72.41 3.43
 -10 -1 -13 17.32 1.45
 10 -1 13 18.51 1.78
 10 1 13 17.4 1.57
 -10 -1 -14 13.13 1.18
 10 -1 14 13.78 1.39
 10 1 14 14.35 1.21
 -10 -1 -15 33.73 1.53
 -10 1 -15 31.14 1.64
 10 -1 15 36.83 1.76
 10 2 -22 53.04 2.15
 10 -2 -22 44.73 2.05
 10 2 -21 25.63 1.45
 10 2 -21 23.84 1.65
 10 -2 -21 25.87 1.69
 10 2 -20 31.75 1.87
 10 -2 -20 29.99 1.78
 10 2 -20 31.27 1.8
 10 -2 -20 30.21 2.06
 10 2 -19 24.83 1.76
 10 -2 -19 19.24 1.72
 10 2 -19 17.03 1.28
 10 2 -19 20.17 1.64
 10 -2 -19 22.95 1.99
 10 -2 -18 4.85 1.62
 10 2 -18 5.47 1.06
 10 2 -18 3.83 1.07
 10 -2 -18 4.76 1.17
 10 2 -18 6.63 1.43
 10 -2 -18 6.53 1.48
 10 2 -18 6.84 1.6
 10 2 -18 4.59 1.22
 10 -2 -17 1.81 1.57
 10 2 -17 2.16 1.04
 10 2 -17 1.88 1.01
 10 -2 -17 2.59 1.27
 10 2 -17 3.75 1.43
 10 -2 -17 2.27 1.38
 10 2 -17 2.06 1.51
 10 2 -17 3.18 1.23
 10 -2 -16 202.19 7.57
 10 -2 -16 184.19 7.39
 10 -2 -16 213.13 7.77
 10 2 -16 221.88 7.71
 10 2 -16 207 7.21
 10 2 -16 200.84 7.5
 10 2 -16 193.72 7.28
 10 -2 -15 63.63 3.46
 10 -2 -15 65.86 3.5
 10 -2 -15 70.42 3.66
 10 2 -15 67.45 3.53
 10 -2 -15 64.01 3.22
 10 2 -15 71.81 3.41
 10 2 -15 68.36 3.12
 10 2 -15 62.34 3.14
 -10 -2 14 67.18 3.14
 10 -2 -14 63.54 3.49
 10 -2 -14 64.81 3.58
 10 2 -14 68.44 3.52
 10 -2 -14 62.43 3.3
 10 2 -14 63.08 3.24
 10 2 -14 63.63 3.13
 10 2 -14 63.68 3.11
 -10 -2 13 244.87 8.48
 10 -2 -13 233.81 8.87
 10 -2 -13 247.02 8.94
 10 2 -13 243.46 8.76
 10 2 -13 227.43 8.54
 10 2 -13 248.8 8.38
 10 2 -13 231.95 8.41
 -10 -2 12 223.56 7.87
 10 -2 -12 223.46 8.29
 10 2 -12 225.74 8.09
 10 2 -12 222.16 7.95
 10 2 -12 220.44 7.71
 10 -2 -12 226.83 8.34
 10 2 -12 202.84 7.72
 -10 -2 11 208.87 7.12
 10 -2 -11 197.26 7.5
 10 -2 -11 190.55 7.49
 10 2 -11 184.08 6.62
 10 2 -11 190.94 7.14
 10 2 -11 195.08 7.06
 10 2 -11 190.66 6.89
 10 -2 -10 122.83 4.84
 -10 -2 10 125.26 4.86
 10 -2 -10 118.24 5.2
 10 -2 -10 117.92 5.19
 10 2 -10 120.42 4.52
 10 2 -10 122.3 4.92
 10 -2 -9 274.91 9.51
 -10 -2 9 290.04 9.45
 10 -2 -9 291.6 9.85
 10 -2 -9 274.07 9.79
 10 2 -9 284.69 9.14
 10 2 -9 281.59 9.47
 10 2 -9 247.66 8.81
 10 -2 -8 196.71 6.96
 -10 -2 8 194.8 6.77
 10 -2 -8 188.58 7.08
 10 -2 -8 171.76 7.03
 10 2 -8 188.43 6.53
 10 2 -8 193.49 6.78
 10 2 -8 191.79 6.55
 10 2 -8 173.09 6.22
 10 -2 -7 187.69 6.8
 -10 -2 7 188.17 6.58
 -10 -2 7 173.69 6.28
 10 2 -7 176.04 6.36
 10 2 -7 183.05 6.54
 10 2 -7 182.02 6.37
 10 2 -7 183.54 6.16
 10 -2 -6 152.68 5.77
 -10 -2 6 154.63 5.51
 -10 -2 6 144.13 5.22
 10 2 -6 146.21 5.41
 10 2 -6 151.92 5.32
 10 2 -6 147.44 5.28
 10 2 -6 132.79 5.07
 10 -2 -5 32.45 2.2
 -10 -2 5 33.74 1.99
 10 -2 -5 29.58 2.27
 10 2 -5 28.62 1.76
 -10 -2 5 30.18 1.69
 10 -2 -5 27.69 1.83
 10 -2 -5 29.34 2.26
 10 2 -5 30.8 1.83
 10 2 -5 28.82 1.73
 10 2 -5 32.04 1.73
 10 -2 -4 157.22 6.02
 -10 -2 4 151.68 5.65
 10 -2 -4 153.32 6.01
 10 2 -4 149.16 5.47
 -10 -2 4 149.32 5.43
 10 -2 -4 148.79 5.73
 10 2 -4 153.02 5.54
 10 2 -4 155.01 5.44
 10 2 -4 159.53 5.42
 10 -2 -3 78.08 3.75
 -10 -2 3 82.06 3.42
 10 -2 -3 74.36 3.71
 -10 -2 3 79.26 3.22
 10 -2 -3 77.75 3.52
 10 2 -3 77.83 3.32
 10 -2 -3 82.58 3.86
 10 2 -3 79.89 3.16
 10 -2 -3 69.74 3.55
 10 -2 -3 80.16 3.86
 10 2 -3 78.09 3.22
 10 -2 -2 38.78 2.56
 10 -2 -2 40.93 2.61
 -10 -2 2 40.21 2.23
 -10 -2 2 38.6 1.8
 10 -2 -2 40.84 2.54
 -10 -2 2 40.58 2.06
 10 -2 -2 38.9 2.42
 10 -2 -2 37.36 2.52
 10 2 -2 39.86 1.97
 10 -2 -2 36.13 2.5
 10 2 -2 39.75 2.11
 -10 -2 1 254.64 8.9
 -10 -2 1 263.99 8.42
 10 -2 -1 262.24 9.3
 -10 -2 1 270.04 8.74
 10 -2 -1 263.4 9.2
 10 -2 -1 253.97 9.28
 10 2 -1 246.46 8.59
 10 -2 -1 249.68 9.17
 10 2 -1 264.98 8.69
 10 -2 0 534.08 17.91
 10 -2 0 530.52 18.03
 -10 -2 0 550.05 17.62
 -10 -2 0 557.95 17.13
 -10 -2 0 562.86 17.44
 10 -2 0 544.13 17.96
 10 2 0 561.19 17.58
 10 -2 0 535.74 18.01
 10 -2 0 510.36 17.85
 10 -2 1 583.62 19.86
 -10 -2 -1 619.29 19.51
 -10 -2 -1 603.34 18.97
 -10 -2 -1 629.59 19.32
 10 -2 1 590.94 19.7
 10 -2 1 606.77 19.87
 10 2 1 627.96 19.45
 10 -2 1 590.06 19.82
 10 2 1 596.82 19.2
 10 -2 2 69.62 3.61
 -10 -2 -2 72.57 3.35
 -10 -2 -2 62.33 2.82
 -10 -2 -2 69.09 3.17
 10 -2 2 64.05 3.28
 10 -2 2 69.6 3.66
 10 2 2 73.12 3.28
 10 -2 2 73.48 3.59
 10 -2 2 66.3 3.34
 10 2 2 70.95 3.13
 10 -2 3 334.76 12.26
 -10 -2 -3 363.08 11.99
 -10 -2 -3 339.93 11.42
 -10 -2 -3 370.3 11.8
 10 -2 3 330.59 12.32
 10 2 3 362.77 11.98
 10 -2 3 347.93 12.12
 10 2 3 368.52 11.68
 10 -2 4 326.24 11.8
 -10 -2 -4 333.74 11.48
 -10 -2 -4 346.68 11.31
 10 2 4 337.27 11.47
 10 -2 4 303.75 11.58
 10 2 4 351.44 11.22
 10 -2 5 99.63 4.73
 -10 -2 -5 103.41 4.36
 10 -2 5 101.97 4.99
 10 2 5 98.39 4.49
 10 -2 5 100.34 4.67
 10 2 5 105.76 4.32
 -10 2 -5 113.37 4.9
 10 -2 6 1.25 1.35
 -10 -2 -6 1.94 1.37
 10 -2 6 1.76 1.78
 10 2 6 0.37 1.34
 10 -2 6 1.49 1.44
 10 2 6 1.39 1.46
 -10 2 -6 4.07 1.86
 -10 -2 -7 34.14 2.45
 10 -2 7 34.5 2.94
 10 2 7 37.63 2.47
 10 -2 7 32.59 2.64
 10 2 7 40.22 2.79
 10 2 7 32.68 2.42
 -10 2 -7 36.39 2.81
 -10 -2 -8 100.08 4.58
 10 -2 8 102.09 4.88
 10 2 8 95.34 4.27
 10 -2 8 101.73 4.63
 10 2 8 102.16 4.64
 10 2 8 99.09 4.28
 -10 2 -8 106.84 4.71
 -10 -2 -9 48.07 3
 -10 2 -9 36.4 2.15
 10 -2 9 49.91 3.21
 10 -2 9 44.76 2.89
 10 2 9 45.65 2.87
 10 2 9 43.49 2.57
 -10 2 -9 42.3 2.68
 10 -2 10 52.75 3.26
 10 -2 10 48.94 3.09
 10 2 10 51.08 2.99
 -10 2 -10 49.42 2.81
 -10 -2 -11 14.72 1.4
 10 -2 11 15.3 1.9
 10 -2 11 17.1 1.83
 10 2 11 14.13 1.61
 -10 2 -11 13.93 1.5
 -10 -2 -12 10.31 1.16
 10 -2 12 12.82 1.57
 10 2 12 15.74 1.41
 10 -2 12 10.91 1.54
 -10 2 -12 13.36 1.24
 -10 -2 -13 29.44 1.56
 10 -2 13 31.69 1.96
 10 2 13 26.72 1.54
 10 -2 14 35.86 1.93
 10 3 -21 49.34 2.14
 10 3 -21 50.48 2.02
 10 -3 -21 46.52 2.1
 10 -3 -20 10.71 1.24
 10 3 -20 12.49 1.15
 10 3 -20 12.69 1.26
 10 -3 -19 11.28 1.43
 10 3 -19 13.39 1.31
 10 3 -19 12.38 1.44
 10 3 -19 9.74 0.99
 10 3 -18 69.98 3.14
 10 3 -18 72.36 3.25
 10 3 -18 62.42 2.81
 10 -3 -18 63.81 3.26
 -10 -3 17 93.94 3.72
 10 -3 -17 85.12 3.93
 10 3 -17 95.57 4.08
 10 3 -17 87.72 3.64
 10 -3 -17 89.47 4.16
 10 -3 -16 3.78 1.6
 10 3 -16 3.02 1.17
 -10 -3 16 4.56 1.22
 10 -3 -16 2.74 1.21
 10 -3 -16 4.43 1.47
 10 3 -16 5.13 1.41
 10 -3 -15 3.42 1.53
 10 3 -15 1.99 1.21
 -10 -3 15 2.09 1.25
 10 -3 -15 3.63 1.29
 10 -3 -15 3.73 1.37
 10 -3 -15 4.31 1.53
 10 3 -15 4.31 1.38
 10 -3 -14 142.53 5.93
 -10 -3 14 148.86 5.77
[truncated: 159,709 more chars]
